# Supplementary material for: MicroRNA profiling during directed differentiation of cortical interneurons from human‐induced pluripotent stem cells
Source: FEBS Open Bio. 2018 Feb 17;8(4):502–12. doi: 10.1002/2211-5463.12377 (PMC5881541; doi:10.1002/2211-5463.12377)
Supplement: Supplementary file 3 — Table S1. Expression of all miRNAs determined by RNA‐seq at different time points (D0, D11, D25 and D80). TSI for each miRNA was shown. The lists of miRNA with TPM >= 10, miRNA family, and 5p/3p pairs, were shown separately. [file FEB4-8-502-s003.xlsx]

## Sheet: All miRNAs
miRNA	D0	D11	D25	D80	max	TSI
hsa-let-7a-2-3p	0.0873993	0	1.54149	40.5063	40.5063	0.986596
hsa-let-7a-3p	1.04879	0.176887	0.405655	46.5822	46.5822	0.988326
hsa-let-7a-5p	32.6	4.6875	88.8384	8496.19	8496.19	0.995052
hsa-let-7b-3p	0	0.176887	0	0.545277	0.545277	0.891867
hsa-let-7b-5p	28.0552	4.15684	57.035	6648.64	6648.64	0.995526
hsa-let-7c-3p	0	0	0.405655	27.8091	27.8091	0.995138
hsa-let-7c-5p	29.6284	4.15684	58.1709	6883.81	6883.81	0.995547
hsa-let-7d-3p	0.174799	0	0.0811309	20.4089	20.4089	0.99582
hsa-let-7d-5p	0.262198	0.0884433	0.486786	81.9473	81.9473	0.996594
hsa-let-7e-3p	0.0873993	0	1.29809	31.704	31.704	0.985433
hsa-let-7e-5p	22.3742	1.68042	40.4032	2514.43	2514.43	0.991455
hsa-let-7f-1-3p	0.873993	0.176887	0.162262	38.7147	38.7147	0.989555
hsa-let-7f-2-3p	0.524396	0.0884433	0.324524	18.4615	18.4615	0.983075
hsa-let-7f-5p	31.3764	4.59905	65.1481	8010.58	8010.58	0.995792
hsa-let-7g-3p	0	0	0.0811309	17.7604	17.7604	0.998477
hsa-let-7g-5p	29.8032	4.59905	40.7277	6124.32	6124.32	0.995911
hsa-let-7i-3p	0.0873993	0	0.243393	68.1596	68.1596	0.998382
hsa-let-7i-5p	3.84557	0.972876	9.33006	2246.46	2246.46	0.997901
hsa-miR-100-3p	0.611795	0.26533	3.08297	42.3758	42.3758	0.968849
hsa-miR-100-5p	57.0718	12.4705	892.765	6476.8	6476.8	0.950474
hsa-miR-101-3p	1840.46	372.7	2435.63	5319.49	5319.49	0.708695
hsa-miR-101-5p	16.2563	15.6545	27.3411	77.8967	77.8967	0.746451
hsa-miR-103a-2-5p	2.09758	0.0884433	6.65274	8.72443	8.72443	0.662298
hsa-miR-103a-3p	2462.83	297.612	4771.47	4594.5	4771.47	0.486186
hsa-miR-105-3p	2.27238	0.26533	4.38107	18.3057	18.3057	0.874014
hsa-miR-105-5p	7.51634	1.14976	14.0356	42.7653	42.7653	0.823052
hsa-miR-106a-3p	3.49597	3.53773	11.1149	5.84225	11.1149	0.613854
hsa-miR-106a-5p	124.107	136.291	339.939	69.406	339.939	0.676604
hsa-miR-106b-3p	180.48	26.4446	127.051	148.705	180.48	0.441857
hsa-miR-106b-5p	364.63	63.4139	444.192	546.913	546.913	0.468388
hsa-miR-107	311.841	30.5129	615.054	1198.28	1198.28	0.733673
hsa-miR-10a-3p	0.0873993	0	0.0811309	0.155793	0.155793	0.639415
hsa-miR-10a-5p	134.595	7.51768	49.571	75.2482	134.595	0.672259
hsa-miR-10b-3p	0.0873993	0	0.0811309	0.0778967	0.0873993	0.393483
hsa-miR-10b-5p	130.487	7.07547	48.1918	75.404	130.487	0.666197
hsa-miR-1179	3.93297	0.176887	2.3528	12.4635	12.4635	0.827157
hsa-miR-1180-3p	33.5613	3.18396	63.7689	136.787	136.787	0.755058
hsa-miR-1180-5p	0.174799	0	0.0811309	0.545277	0.545277	0.843548
hsa-miR-1181	0	0.0884433	0.0811309	0	0.0884433	0.694226
hsa-miR-1185-1-3p	0.0873993	6.81014	133.866	74.5471	133.866	0.797199
hsa-miR-1185-2-3p	0.0873993	6.81014	127.132	68.0038	127.132	0.803613
hsa-miR-1185-5p	0.524396	6.27948	122.994	200.506	200.506	0.784215
hsa-miR-1193	0	0	0	0.0778967	0.0778967	1
hsa-miR-1197	0.961393	5.39504	324.524	743.524	743.524	0.851661
hsa-miR-1199-5p	0.0873993	0.0884433	0	0.0778967	0.0884433	0.377017
hsa-miR-1200	0	0	0.0811309	0	0.0811309	1
hsa-miR-1207-5p	0.0873993	0	0	0	0.0873993	1
hsa-miR-122-3p	0	0	0	0.0778967	0.0778967	1
hsa-miR-1224-3p	0.0873993	0	0	0.0778967	0.0873993	0.702909
hsa-miR-1224-5p	0	0	0.0811309	0.856864	0.856864	0.968439
hsa-miR-1225-3p	0	0	0.0811309	0	0.0811309	1
hsa-miR-1225-5p	0	0	0	0.0778967	0.0778967	1
hsa-miR-122-5p	0.0873993	0	0	0	0.0873993	1
hsa-miR-1226-3p	0.524396	0	1.86601	3.34956	3.34956	0.762117
hsa-miR-1226-5p	0.0873993	0	0	0	0.0873993	1
hsa-miR-1228-3p	0.436997	0	0.0811309	0.155793	0.436997	0.819278
hsa-miR-1228-5p	0.699195	0	0.0811309	0.155793	0.699195	0.887049
hsa-miR-1229-3p	0.0873993	0	0.162262	0.0778967	0.162262	0.660434
hsa-miR-1233-3p	0	0	0	0.155793	0.155793	1
hsa-miR-1234-3p	0.262198	0.0884433	0.0811309	0.311587	0.311587	0.538093
hsa-miR-1237-5p	0.0873993	0.176887	0.730178	0.0778967	0.730178	0.84379
hsa-miR-1243	1.39839	0	0.405655	1.16845	1.39839	0.624781
hsa-miR-124-3p	19.3153	15.0354	343.022	1670.65	1670.65	0.924706
hsa-miR-1244	0	0.0884433	0	0	0.0884433	1
hsa-miR-1245a	0	0	0.0811309	0	0.0811309	1
hsa-miR-1245b-3p	0	0	0	0.0778967	0.0778967	1
hsa-miR-1245b-5p	0	0	0	0.0778967	0.0778967	1
hsa-miR-124-5p	3.23378	1.32665	28.5581	123.155	123.155	0.910361
hsa-miR-1246	3.93297	0.707547	0.567916	1.48004	3.93297	0.766461
hsa-miR-1247-3p	0.174799	0.176887	12.8998	10.3603	12.8998	0.723202
hsa-miR-1247-5p	0.262198	0.442217	46.0824	53.3592	53.3592	0.707725
hsa-miR-1248	1.57319	21.4033	0.649047	0.545277	21.4033	0.956899
hsa-miR-1249-3p	0.0873993	0.0884433	0.0811309	0.0778967	0.0884433	0.0712434
hsa-miR-1249-5p	0	0	0	0.0778967	0.0778967	1
hsa-miR-1250-3p	0	0	0	0.0778967	0.0778967	1
hsa-miR-1250-5p	0.174799	0.0884433	0.567916	1.16845	1.16845	0.762889
hsa-miR-1251-3p	0	0	0.162262	1.48004	1.48004	0.963455
hsa-miR-1251-5p	3.23378	0.972876	129.485	395.793	395.793	0.887406
hsa-miR-1252-3p	0.174799	0	0.324524	0.545277	0.545277	0.694759
hsa-miR-1252-5p	6.11795	0.353773	3.16411	12.6193	12.6193	0.745473
hsa-miR-1253	0	0	0	0.0778967	0.0778967	1
hsa-miR-1254	0.699195	0.353773	0.649047	0.389483	0.699195	0.336234
hsa-miR-1255a	0.0873993	0	0	0.0778967	0.0873993	0.702909
hsa-miR-1255b-5p	0.0873993	0	0	0	0.0873993	1
hsa-miR-1256	0.174799	0	0.243393	0.856864	0.856864	0.837317
hsa-miR-1257	0.436997	0.26533	0	0	0.436997	0.797611
hsa-miR-125a-3p	0.786594	0.442217	3.08297	7.24439	7.24439	0.801604
hsa-miR-125a-5p	962.004	242.423	9007.97	81012.8	81012.8	0.95798
hsa-miR-125b-1-3p	0.786594	0.176887	6.5716	160.935	160.935	0.984393
hsa-miR-125b-2-3p	3.67077	0.26533	135.002	893.008	893.008	0.948139
hsa-miR-125b-5p	846.55	207.665	8124.77	68628.7	68628.7	0.955417
hsa-miR-1260a	2.01018	0.176887	1.0547	2.18111	2.18111	0.504568
hsa-miR-1260b	18.6161	1.59198	6.815	10.4382	18.6161	0.662565
hsa-miR-1261	3.84557	0.176887	0.811309	1.94742	3.84557	0.745542
hsa-miR-1262	0.0873993	0.26533	1.13583	1.09055	1.13583	0.576439
hsa-miR-1263	0.436997	0	0	0	0.436997	1
hsa-miR-126-3p	157.231	12.559	159.828	25.9396	159.828	0.59179
hsa-miR-1264	15.6445	1.59198	2.02827	1.16845	15.6445	0.897968
hsa-miR-1265	0	0.0884433	0	0	0.0884433	1
hsa-miR-126-5p	249.175	32.3703	294.1	48.8412	294.1	0.625538
hsa-miR-1266-3p	0.0873993	0	0	0	0.0873993	1
hsa-miR-1266-5p	3.67077	0.53066	0.405655	0.545277	3.67077	0.865461
hsa-miR-1267	0.349597	0.0884433	0.649047	1.40214	1.40214	0.741565
hsa-miR-1268a	9.96352	2.91863	2.27167	1.32424	9.96352	0.782054
hsa-miR-1268b	10.6627	1.23821	1.46036	1.01266	10.6627	0.883981
hsa-miR-1269a	0.611795	0.707547	28.2336	92.1518	92.1518	0.893101
hsa-miR-1269b	0.611795	0.707547	26.4487	88.0233	88.0233	0.894846
hsa-miR-1270	2.09758	1.06132	2.27167	1.24635	2.27167	0.353595
hsa-miR-1271-3p	0.786594	0.176887	0.486786	1.16845	1.16845	0.586271
hsa-miR-1271-5p	11.0123	1.23821	21.9053	8.25705	21.9053	0.687937
hsa-miR-1272	45.972	4.33372	0.730178	0.0778967	45.972	0.962718
hsa-miR-1273a	2.18498	11.8514	8.43762	1.24635	11.8514	0.666173
hsa-miR-1273c	1.13619	3.2724	2.67732	1.09055	3.2724	0.500462
hsa-miR-1273d	0.961393	5.66037	2.83958	0.389483	5.66037	0.753228
hsa-miR-1273e	1.04879	8.22523	6.5716	0.93476	8.22523	0.653296
hsa-miR-1273f	0.699195	6.81014	1.86601	0.389483	6.81014	0.855378
hsa-miR-1273g-3p	3.05898	12.2936	6.65274	2.02531	12.2936	0.681758
hsa-miR-1273g-5p	0.0873993	0.353773	0.0811309	0	0.353773	0.841207
hsa-miR-1273h-3p	0.699195	0.26533	0.243393	0.311587	0.699195	0.608927
hsa-miR-1273h-5p	0.349597	0.79599	0.405655	0.155793	0.79599	0.618485
hsa-miR-127-3p	17.3925	769.811	5364.38	8939.04	8939.04	0.77061
hsa-miR-1275	0.174799	0	0.0811309	0.155793	0.174799	0.548196
hsa-miR-127-5p	0.524396	19.3691	217.837	502.589	502.589	0.84233
hsa-miR-1276	5.33136	0.26533	6.97726	18.072	18.072	0.768077
hsa-miR-1277-3p	0.786594	0	2.51506	2.80428	2.80428	0.607546
hsa-miR-1277-5p	0.349597	0.0884433	1.62262	2.10321	2.10321	0.673411
hsa-miR-1278	0.786594	0	0.730178	0.545277	0.786594	0.459503
hsa-miR-128-1-5p	8.82733	1.50354	13.8734	22.59	22.59	0.642848
hsa-miR-128-2-5p	0	0	0	0.778967	0.778967	1
hsa-miR-1283	73.0658	7.16391	1.21696	0.93476	73.0658	0.957501
hsa-miR-128-3p	162.126	30.0707	377.421	1251.88	1251.88	0.84833
hsa-miR-1284	0.436997	0.176887	0.89244	1.24635	1.24635	0.597136
hsa-miR-1285-3p	23.7726	2.6533	24.5827	46.1927	46.1927	0.631915
hsa-miR-1285-5p	4.28257	8.31367	8.43762	4.20642	8.43762	0.3362
hsa-miR-1286	11.4493	1.41509	11.6017	11.5287	11.6017	0.299152
hsa-miR-1287-3p	0	0	0.324524	0.545277	0.545277	0.801615
hsa-miR-1287-5p	3.75817	1.50354	4.86786	10.3603	10.3603	0.674089
hsa-miR-1288-3p	0.0873993	0	0	0.0778967	0.0873993	0.702909
hsa-miR-1288-5p	0.0873993	0	0.162262	0.0778967	0.162262	0.660434
hsa-miR-1289	0.349597	0	0	0	0.349597	1
hsa-miR-1290	2.97158	0.353773	0.811309	0.623174	2.97158	0.799404
hsa-miR-1291	0.873993	1.76887	0.730178	0.70107	1.76887	0.56559
hsa-miR-129-1-3p	4.19517	6.81014	12.0885	26.9523	26.9523	0.714386
hsa-miR-1292-3p	0	0	0	0.0778967	0.0778967	1
hsa-miR-129-2-3p	5.41876	8.22523	14.1168	33.5735	33.5735	0.724378
hsa-miR-1292-5p	0.786594	0.26533	1.13583	0.545277	1.13583	0.531269
hsa-miR-1293	0.0873993	0	0	0	0.0873993	1
hsa-miR-1294	0.0873993	0	0	0.0778967	0.0873993	0.702909
hsa-miR-1295a	0.174799	0.0884433	0.243393	0.0778967	0.243393	0.532801
hsa-miR-129-5p	5.85576	3.80306	16.2262	43.6221	43.6221	0.802203
hsa-miR-1296-3p	0	0.176887	0.405655	0.155793	0.405655	0.726631
hsa-miR-1296-5p	165.622	40.507	262.296	1117.43	1117.43	0.860267
hsa-miR-1297	0	0	0	0.0778967	0.0778967	1
hsa-miR-1298-3p	17.7421	4.06839	4.29994	7.55598	17.7421	0.700818
hsa-miR-1298-5p	601.919	160.878	123.238	32.2492	601.919	0.824802
hsa-miR-1299	0.0873993	0	0.567916	0.93476	0.93476	0.766316
hsa-miR-1301-3p	3.75817	0.26533	4.29994	13.0866	13.0866	0.787991
hsa-miR-1301-5p	0	0	0.0811309	0.155793	0.155793	0.826413
hsa-miR-1302	0.0873993	0	0.405655	0.46738	0.46738	0.648356
hsa-miR-1303	19.1405	2.74174	2.43393	3.03797	19.1405	0.856958
hsa-miR-1304-3p	28.3174	8.40211	16.713	5.92015	28.3174	0.634674
hsa-miR-1304-5p	1.31099	0.353773	0.567916	0.46738	1.31099	0.646814
hsa-miR-1305	37.2321	4.6875	56.3049	61.071	61.071	0.463878
hsa-miR-1306-3p	0.262198	0.0884433	0.730178	1.01266	1.01266	0.64423
hsa-miR-1306-5p	2.27238	0.176887	4.86786	4.05063	4.86786	0.55491
hsa-miR-1307-3p	110.648	6.89858	88.7572	103.681	110.648	0.399486
hsa-miR-1307-5p	476.851	57.5766	402.815	716.104	716.104	0.563731
hsa-miR-130a-3p	7685.29	2489.59	13979.1	15268.7	15268.7	0.47269
hsa-miR-130a-5p	7.86594	1.23821	7.70744	4.44011	7.86594	0.432755
hsa-miR-130b-3p	591.082	172.995	2646.08	881.323	2646.08	0.792725
hsa-miR-130b-5p	36.1833	10.4363	201.205	119.338	201.205	0.72506
hsa-miR-1322	0.174799	0.176887	0	0	0.176887	0.670601
hsa-miR-1323	110.298	15.2123	0.486786	0	110.298	0.952556
hsa-miR-132-3p	2.44718	0.619103	20.3639	159.377	159.377	0.950996
hsa-miR-132-5p	1.57319	0.53066	15.1715	153.534	153.534	0.962494
hsa-miR-133a-3p	100.247	5.9257	282.173	72.6776	282.173	0.788723
hsa-miR-133a-5p	1.39839	0.0884433	1.62262	0.311587	1.62262	0.630552
hsa-miR-133b	1.74799	0	2.19053	0.93476	2.19053	0.591767
hsa-miR-1343-3p	1.04879	0	1.29809	2.80428	2.80428	0.721035
hsa-miR-1343-5p	0	0.0884433	0	0	0.0884433	1
hsa-miR-134-3p	0	0.176887	2.43393	5.06329	5.06329	0.828121
hsa-miR-134-5p	1.13619	11.2323	145.792	149.717	149.717	0.647868
hsa-miR-135a-3p	0.0873993	0.176887	13.7923	18.6173	18.6173	0.748325
hsa-miR-135a-5p	84.5152	62.6179	1047.24	4629.56	4629.56	0.914004
hsa-miR-135b-3p	3.49597	1.14976	6.49047	14.7225	14.7225	0.747864
hsa-miR-135b-5p	84.7774	62.6179	1034.91	4505.08	4505.08	0.912521
hsa-miR-136-3p	8.56513	197.494	2428.49	3509.25	3509.25	0.749751
hsa-miR-136-5p	1.66059	24.3219	280.794	591.158	591.158	0.827019
hsa-miR-137	11.7115	0	49.1653	329.191	329.191	0.938357
hsa-miR-138-1-3p	0.349597	0	0	0.23369	0.349597	0.777182
hsa-miR-138-2-3p	0	0	0.162262	1.16845	1.16845	0.95371
hsa-miR-138-5p	183.276	18.5731	26.6921	534.917	534.917	0.857584
hsa-miR-139-3p	0	0	0.162262	1.01266	1.01266	0.946589
hsa-miR-139-5p	0.524396	0.176887	7.95083	16.9036	16.9036	0.829383
hsa-miR-1-3p	4.80696	0.0884433	8.9244	1.79162	8.9244	0.750234
hsa-miR-140-3p	642.822	105.159	880.352	933.202	933.202	0.418371
hsa-miR-140-5p	17.7421	3.44929	45.9201	71.5092	71.5092	0.687166
hsa-miR-141-3p	1712.68	262.677	13.2243	20.6426	1712.68	0.942285
hsa-miR-141-5p	35.3093	6.19103	0.243393	0.155793	35.3093	0.937786
hsa-miR-142-3p	200.057	27.4174	0.649047	0.545277	200.057	0.952327
hsa-miR-142-5p	2252.72	237.647	7.70744	8.10126	2252.72	0.962496
hsa-miR-143-3p	445.474	6.54481	1106.95	213.281	1106.95	0.79966
hsa-miR-143-5p	0.0873993	0	1.13583	0.0778967	1.13583	0.951491
hsa-miR-144-3p	0.873993	0.353773	1.37923	3.66114	3.66114	0.762643
hsa-miR-144-5p	0.611795	0.176887	1.46036	3.97273	3.97273	0.811294
hsa-miR-145-3p	4.02037	0.176887	2.59619	0.155793	4.02037	0.757164
hsa-miR-145-5p	32.8621	0.353773	43.5673	4.8296	43.5673	0.708914
hsa-miR-1468-5p	0.174799	0.53066	5.5169	4.20642	5.5169	0.703222
hsa-miR-1469	0.349597	0.176887	0.162262	0	0.349597	0.676629
hsa-miR-146a-3p	10.9249	0.26533	0.162262	0.23369	10.9249	0.979823
hsa-miR-146a-5p	670.528	85.3478	349.837	183.057	670.528	0.692659
hsa-miR-146b-3p	0.349597	0.79599	4.70559	3.03797	4.70559	0.703646
hsa-miR-146b-5p	159.504	52.0047	338.154	191.626	338.154	0.602612
hsa-miR-1470	0	0.0884433	0	0	0.0884433	1
hsa-miR-147a	0.873993	0	3.16411	7.71177	7.71177	0.825457
hsa-miR-147b	0.961393	0	3.16411	7.94546	7.94546	0.826924
hsa-miR-148a-3p	22586.3	6013.44	14829	16343.7	22586.3	0.451201
hsa-miR-148a-5p	240.261	42.9835	135.975	93.5539	240.261	0.621921
hsa-miR-148b-3p	22430.4	5965.59	14734.9	16256.1	22430.4	0.450796
hsa-miR-148b-5p	123.408	35.9964	335.233	370.788	370.788	0.555328
hsa-miR-149-3p	0.174799	0	0.89244	0.93476	0.93476	0.619425
hsa-miR-149-5p	153.648	45.9021	458.065	1735.69	1735.69	0.873708
hsa-miR-150-3p	0.0873993	0	0	0	0.0873993	1
hsa-miR-150-5p	5.06916	0.353773	0.243393	0.389483	5.06916	0.935121
hsa-miR-151a-3p	1316.41	294.516	1283.98	1453.47	1453.47	0.336096
hsa-miR-151a-5p	1353.64	233.137	1615.07	2574.1	2574.1	0.585375
hsa-miR-151b	6.46755	1.23821	9.65458	36.923	36.923	0.843275
hsa-miR-152-3p	8.21554	0.79599	29.9373	25.0048	29.9373	0.621249
hsa-miR-152-5p	0.961393	0.442217	7.95083	13.0087	13.0087	0.760304
hsa-miR-153-3p	13.6343	1.50354	6.40934	193.807	193.807	0.96294
hsa-miR-153-5p	10.2257	0.79599	3.81315	25.4722	25.4722	0.805869
hsa-miR-1537-3p	0	0.0884433	0.324524	0.856864	0.856864	0.839349
hsa-miR-1537-5p	0	0	0.0811309	0.0778967	0.0811309	0.679955
hsa-miR-154-3p	0.0873993	11.4092	97.7628	34.8198	97.7628	0.842079
hsa-miR-154-5p	0.0873993	2.21108	23.7714	35.9104	35.9104	0.75801
hsa-miR-155-3p	0.0873993	0	0	0	0.0873993	1
hsa-miR-155-5p	12.1485	0.619103	3.89428	1.32424	12.1485	0.839826
hsa-miR-15a-3p	0.524396	0.0884433	1.94714	0.623174	1.94714	0.788406
hsa-miR-15a-5p	126.729	22.9068	495.872	1079.03	1079.03	0.800589
hsa-miR-15b-3p	18.5287	2.6533	34.1561	32.7945	34.1561	0.473238
hsa-miR-15b-5p	170.866	66.5094	470.316	362.765	470.316	0.574655
hsa-miR-1-5p	0.174799	0	0	0.0778967	0.174799	0.851454
hsa-miR-16-1-3p	0.524396	0	1.29809	1.94742	1.94742	0.68805
hsa-miR-16-2-3p	10.8375	3.62618	32.2901	25.0048	32.2901	0.592563
hsa-miR-16-5p	3799.42	916.45	10658.9	6246.93	10658.9	0.657163
hsa-miR-17-3p	62.9275	17.2464	117.315	70.886	117.315	0.570786
hsa-miR-17-5p	1838.97	676.061	4740.32	1930.75	4740.32	0.687378
hsa-miR-181a-2-3p	31.3764	1.50354	545.524	1638.95	1638.95	0.882363
hsa-miR-181a-3p	97.0133	6.81014	561.101	2900.8	2900.8	0.923593
hsa-miR-181a-5p	1282.85	141.598	13086.7	57493.9	57493.9	0.915869
hsa-miR-181b-2-3p	0.436997	0.0884433	5.03012	12.853	12.853	0.85592
hsa-miR-181b-3p	0.174799	0.176887	3.4075	13.0087	13.0087	0.903675
hsa-miR-181b-5p	154.609	10.5248	1542.62	2914.35	2914.35	0.804673
hsa-miR-181c-3p	97.7999	6.81014	559.722	2886.54	2886.54	0.923284
hsa-miR-181c-5p	1271.4	138.591	12976.7	56891.2	56891.2	0.915706
hsa-miR-181d-3p	0.174799	0	0.324524	1.40214	1.40214	0.881295
hsa-miR-181d-5p	142.985	9.72876	1285.68	2525.57	2525.57	0.810155
hsa-miR-182-3p	3.32117	0.53066	0	0.311587	3.32117	0.915467
hsa-miR-182-5p	6797.57	2684.08	193.903	192.405	6797.57	0.849437
hsa-miR-183-3p	29.7158	3.44929	0.162262	0.311587	29.7158	0.955993
hsa-miR-183-5p	872.77	221.374	24.7449	22.5121	872.77	0.897403
hsa-miR-184	95.1779	2.56486	8.84327	3.27166	95.1779	0.948588
hsa-miR-185-3p	1.04879	0.442217	3.97542	2.57059	3.97542	0.65944
hsa-miR-185-5p	25.4332	1.94575	16.0639	21.2658	25.4332	0.485247
hsa-miR-186-3p	29.0166	2.83019	25.9619	17.2931	29.0166	0.470588
hsa-miR-186-5p	2644.97	337.942	2913.49	5116.72	5116.72	0.615874
hsa-miR-187-3p	70.2691	6.10259	1.46036	4.51801	70.2691	0.942692
hsa-miR-187-5p	0.262198	0.0884433	0	0	0.262198	0.887562
hsa-miR-188-3p	2.09758	1.06132	6.89613	7.0107	7.0107	0.52192
hsa-miR-188-5p	7.60374	3.53773	26.6109	16.2804	26.6109	0.656509
hsa-miR-18a-3p	28.8418	6.19103	46.488	11.5287	46.488	0.66614
hsa-miR-18a-5p	583.828	116.568	879.54	322.181	879.54	0.612458
hsa-miR-18b-3p	2.44718	1.85731	6.65274	0.623174	6.65274	0.753101
hsa-miR-18b-5p	578.059	151.592	1200.41	329.347	1200.41	0.705935
hsa-miR-1908-3p	0.524396	0.79599	1.78488	0.623174	1.78488	0.637033
hsa-miR-1908-5p	5.76836	1.85731	13.4677	9.97078	13.4677	0.564479
hsa-miR-1909-3p	0	0	0.0811309	0.0778967	0.0811309	0.679955
hsa-miR-190a-3p	2.97158	0.442217	2.83958	4.98539	4.98539	0.581886
hsa-miR-190a-5p	28.3174	9.37499	58.6577	65.5111	65.5111	0.509752
hsa-miR-190b	0.436997	0.53066	2.1094	4.51801	4.51801	0.772978
hsa-miR-1910-3p	0.436997	0	0	0.0778967	0.436997	0.940582
hsa-miR-1910-5p	2.18498	0.176887	0.89244	0.311587	2.18498	0.789333
hsa-miR-1911-3p	0.611795	0	0.0811309	0	0.611795	0.955796
hsa-miR-1911-5p	7.16675	0.884433	0.649047	0.155793	7.16675	0.92143
hsa-miR-1912	4.19517	0.0884433	0.405655	0.155793	4.19517	0.948362
hsa-miR-1913	0.0873993	0.176887	0	0.0778967	0.176887	0.688509
hsa-miR-191-3p	2.44718	0.442217	9.41119	8.64653	9.41119	0.591411
hsa-miR-1914-5p	0.436997	0	0	0.311587	0.436997	0.762327
hsa-miR-1915-3p	0.436997	2.21108	0.0811309	0.389483	2.21108	0.863172
hsa-miR-1915-5p	0	0	0.324524	0.46738	0.46738	0.768551
hsa-miR-191-5p	1034.63	329.894	2393.77	1894.37	2393.77	0.546197
hsa-miR-192-3p	0.262198	0	0.0811309	0.778967	0.778967	0.853084
hsa-miR-192-5p	320.319	149.735	557.451	1227.57	1227.57	0.720993
hsa-miR-193a-3p	83.2042	6.63325	25.9619	10.9055	83.2042	0.825727
hsa-miR-193a-5p	3.14638	4.06839	0.649047	1.32424	4.06839	0.580533
hsa-miR-193b-3p	258.702	55.6308	55.3313	109.367	258.702	0.71611
hsa-miR-193b-5p	0.262198	0.176887	0.0811309	0.623174	0.623174	0.721739
hsa-miR-194-3p	0.0873993	0	0.0811309	0.311587	0.311587	0.819708
hsa-miR-194-5p	63.7141	17.0696	108.797	162.493	162.493	0.6111
hsa-miR-195-3p	0.262198	0.0884433	0	0.623174	0.623174	0.812443
hsa-miR-195-5p	21.5002	9.1981	28.8826	65.7448	65.7448	0.697918
hsa-miR-196a-3p	0	0	0.0811309	0.545277	0.545277	0.950404
hsa-miR-196a-5p	0.262198	0	0.243393	0.389483	0.389483	0.567298
hsa-miR-196b-5p	0.262198	0	0.243393	0.389483	0.389483	0.567298
hsa-miR-1972	0.873993	0.619103	0.243393	0.46738	0.873993	0.492797
hsa-miR-1973	0.349597	0.176887	0	0.623174	0.623174	0.718386
hsa-miR-197-3p	60.5677	13.4434	85.8365	181.421	181.421	0.706305
hsa-miR-197-5p	0.0873993	0.176887	0.811309	0.389483	0.811309	0.731393
hsa-miR-199a-3p	69.9195	7.51768	626.98	156.65	626.98	0.875548
hsa-miR-199a-5p	19.4901	0.53066	329.635	35.0535	329.635	0.944308
hsa-miR-199b-3p	69.8321	7.51768	626.899	156.65	626.899	0.875578
hsa-miR-199b-5p	122.883	29.717	472.669	70.4186	472.669	0.842724
hsa-miR-19a-3p	3126.71	1480.36	8119.18	4502.9	8119.18	0.62599
hsa-miR-19a-5p	1.83539	0.353773	2.92071	4.59591	4.59591	0.629389
hsa-miR-19b-1-5p	6.46755	2.21108	7.13952	7.40019	7.40019	0.287488
hsa-miR-19b-2-5p	0.611795	0.707547	1.46036	0.0778967	1.46036	0.681074
hsa-miR-19b-3p	3138.86	1499.64	8164.45	4598.48	8164.45	0.622878
hsa-miR-200a-3p	1148.78	146.551	16.2262	19.0847	1148.78	0.94723
hsa-miR-200a-5p	2.09758	0.353773	0.0811309	0	2.09758	0.930888
hsa-miR-200b-3p	155.221	11.9398	10.0602	1.48004	155.221	0.949577
hsa-miR-200b-5p	1.31099	0.0884433	0	0	1.31099	0.977512
hsa-miR-200c-3p	316.386	35.908	3.56976	2.49269	316.386	0.955781
hsa-miR-200c-5p	2.44718	0	0	0	2.44718	1
hsa-miR-202-5p	0	0	0.324524	0	0.324524	1
hsa-miR-203a-3p	20.0144	4.06839	13.1432	1.32424	20.0144	0.691292
hsa-miR-203a-5p	0.174799	0	0	0.0778967	0.174799	0.851454
hsa-miR-203b-3p	4.28257	0.53066	0.567916	0.155793	4.28257	0.902366
hsa-miR-203b-5p	0.349597	0	0.0811309	0	0.349597	0.922643
hsa-miR-204-3p	0.0873993	0.0884433	0.162262	0.155793	0.162262	0.318722
hsa-miR-204-5p	75.3382	36.9693	245.502	358.091	358.091	0.666929
hsa-miR-205-3p	5.41876	0.353773	0	0	5.41876	0.978238
hsa-miR-2054	0.0873993	0	0.0811309	0	0.0873993	0.690574
hsa-miR-205-5p	22865.1	740.182	9.41119	2.18111	22865.1	0.98904
hsa-miR-206	0	0.0884433	0	0.155793	0.155793	0.810768
hsa-miR-208a-3p	0	0	0	0.0778967	0.0778967	1
hsa-miR-208b-3p	0	0	7.30178	147.069	147.069	0.98345
hsa-miR-208b-5p	0	0	0	0.0778967	0.0778967	1
hsa-miR-20a-3p	23.5104	5.66037	65.9594	48.0623	65.9594	0.609694
hsa-miR-20a-5p	1538.67	398.083	2280.91	1196.65	2280.91	0.542085
hsa-miR-20b-3p	2.09758	3.00707	7.13952	2.259	7.13952	0.656202
hsa-miR-20b-5p	1657.27	661.556	4640.69	1823.09	4640.69	0.702493
hsa-miR-210-3p	55.6734	11.2323	65.6349	109.445	109.445	0.596325
hsa-miR-210-5p	4.19517	0.176887	3.48863	6.15384	6.15384	0.574212
hsa-miR-2110	1.31099	0.442217	0.811309	2.72638	2.72638	0.686457
hsa-miR-2113	8.12814	0.176887	0.405655	14.4109	14.4109	0.798516
hsa-miR-211-3p	0	0.0884433	0	0	0.0884433	1
hsa-miR-2114-3p	0	0	0.162262	1.48004	1.48004	0.963455
hsa-miR-2114-5p	0.262198	0	2.02827	14.5667	14.5667	0.947587
hsa-miR-2115-3p	0.0873993	0	0	0.155793	0.155793	0.813002
hsa-miR-2115-5p	0	0	0.0811309	0.0778967	0.0811309	0.679955
hsa-miR-211-5p	25.4332	17.6002	76.7498	94.0992	94.0992	0.575684
hsa-miR-2116-3p	0.611795	0.442217	0.243393	0.389483	0.611795	0.414242
hsa-miR-2116-5p	0.174799	0	0	0	0.174799	1
hsa-miR-212-3p	2.35978	0.619103	2.75845	20.7984	20.7984	0.908049
hsa-miR-212-5p	1.92279	0.619103	6.5716	38.5589	38.5589	0.921216
hsa-miR-21-3p	2940.29	87.9127	343.427	598.169	2940.29	0.883287
hsa-miR-214-3p	1.22359	0	9.16779	0.389483	9.16779	0.94135
hsa-miR-214-5p	0.174799	0	6.49047	0.856864	6.49047	0.947017
hsa-miR-215-5p	17.5673	3.2724	18.2545	53.6708	53.6708	0.757198
hsa-miR-21-5p	59041.2	2229.39	12931.9	14963.3	59041.2	0.829924
hsa-miR-216a-3p	0.0873993	0.0884433	35.7787	29.1334	35.7787	0.72694
hsa-miR-216a-5p	0.262198	0.176887	50.22	105.628	105.628	0.840133
hsa-miR-216b-3p	0	0	8.51875	5.99805	8.51875	0.7653
hsa-miR-216b-5p	0.0873993	0.707547	157.637	178.695	178.695	0.704464
hsa-miR-217	0.961393	0.26533	53.3841	90.3602	90.3602	0.798544
hsa-miR-218-1-3p	0.524396	0.176887	6.40934	10.1266	10.1266	0.765942
hsa-miR-218-2-3p	0.0873993	0	3.73202	3.97273	3.97273	0.67953
hsa-miR-218-5p	16.6059	13.7087	1054.62	1074.27	1074.27	0.663358
hsa-miR-219a-1-3p	0.0873993	0.0884433	31.2354	22.9016	31.2354	0.753725
hsa-miR-219a-2-3p	0.349597	1.59198	422.124	178.461	422.124	0.857544
hsa-miR-219a-5p	0.786594	3.53773	1076.36	322.648	1076.36	0.898742
hsa-miR-219b-3p	0.436997	0.53066	3.48863	2.72638	3.48863	0.64704
hsa-miR-219b-5p	0.0873993	0	0.405655	0.389483	0.405655	0.608137
hsa-miR-221-3p	665.808	57.5766	425.126	392.288	665.808	0.561941
hsa-miR-221-5p	116.94	44.8408	111.474	154.002	154.002	0.408546
hsa-miR-222-3p	1141.44	239.416	1237.65	723.505	1237.65	0.43324
hsa-miR-222-5p	3.05898	10.8785	1.62262	6.46543	10.8785	0.65844
hsa-miR-223-3p	0.174799	0.176887	0	0.0778967	0.176887	0.523809
hsa-miR-22-3p	4476.68	265.507	2293.25	6441.98	6441.98	0.635959
hsa-miR-224-3p	0.262198	0	0.486786	0.70107	0.70107	0.643886
hsa-miR-224-5p	13.8965	2.29953	25.3128	11.7624	25.3128	0.631828
hsa-miR-22-5p	7.07935	0.353773	2.43393	12.6193	12.6193	0.739366
hsa-miR-2276-3p	0.262198	0	0.405655	0.778967	0.778967	0.714214
hsa-miR-2276-5p	0.174799	0	0.243393	0.856864	0.856864	0.837317
hsa-miR-2277-3p	0.436997	0	5.27351	9.5034	9.5034	0.799703
hsa-miR-2277-5p	0.524396	0.26533	7.38291	12.5414	12.5414	0.782782
hsa-miR-2278	0.262198	0	0	0	0.262198	1
hsa-miR-2355-3p	20.364	0.442217	3.73202	18.2278	20.364	0.633307
hsa-miR-2355-5p	27.4434	0.972876	3.08297	43.7	43.7	0.759731
hsa-miR-23a-3p	427.208	29.717	280.632	539.746	539.746	0.544504
hsa-miR-23a-5p	0.524396	0.0884433	0.0811309	0.155793	0.524396	0.793179
hsa-miR-23b-3p	361.484	29.9823	337.829	659.006	659.006	0.631114
hsa-miR-23b-5p	0.174799	0	0.0811309	0.389483	0.389483	0.780967
hsa-miR-23c	93.1677	7.87146	67.0953	267.653	267.653	0.790607
hsa-miR-24-1-5p	0.174799	0.0884433	1.62262	6.23174	6.23174	0.899126
hsa-miR-24-2-5p	27.2686	2.83019	26.043	27.4196	27.4196	0.317499
hsa-miR-24-3p	350.122	8.579	167.13	308.86	350.122	0.538666
hsa-miR-2467-5p	6.03055	4.59905	25.6374	10.0487	25.6374	0.731144
hsa-miR-25-3p	1075.45	344.84	2967.93	2430.07	2967.93	0.56756
hsa-miR-25-5p	6.55495	1.50354	7.13952	6.30963	7.13952	0.329174
hsa-miR-2681-3p	0	0	0.567916	1.79162	1.79162	0.894339
hsa-miR-2681-5p	0	0	0.243393	1.16845	1.16845	0.930565
hsa-miR-2682-3p	0.524396	0	0.567916	2.80428	2.80428	0.870161
hsa-miR-2682-5p	8.91473	0.0884433	10.3036	49.5423	49.5423	0.870099
hsa-miR-26a-1-3p	0.436997	0.0884433	0.89244	0.70107	0.89244	0.541889
hsa-miR-26a-2-3p	1.22359	0.176887	4.78672	10.5161	10.5161	0.803881
hsa-miR-26a-5p	3605.75	1217.95	11378.9	21054.4	21054.4	0.743481
hsa-miR-26b-3p	1.13619	0.53066	6.815	8.88022	8.88022	0.68162
hsa-miR-26b-5p	266.655	68.3667	731.558	950.807	950.807	0.626079
hsa-miR-27a-3p	1349.36	210.141	2790.82	7672.82	7672.82	0.811007
hsa-miR-27a-5p	7.69114	1.23821	1.86601	2.02531	7.69114	0.777687
hsa-miR-27b-3p	1162.32	229.068	3124.92	9464.84	9464.84	0.840944
hsa-miR-27b-5p	4.45737	0.619103	8.68101	41.3631	41.3631	0.889133
hsa-miR-28-3p	1197.2	165.124	1035.96	814.799	1197.2	0.438721
hsa-miR-28-5p	120.261	8.66744	123.968	153.69	153.69	0.4515
hsa-miR-2861	0	0.353773	0.162262	0	0.353773	0.847113
hsa-miR-2909	0.174799	0.0884433	1.37923	0.311587	1.37923	0.861075
hsa-miR-296-3p	36.7077	5.74882	9.41119	7.71177	36.7077	0.792307
hsa-miR-296-5p	2.53458	1.06132	1.29809	1.16845	2.53458	0.536036
hsa-miR-297	0.0873993	0	0.0811309	0	0.0873993	0.690574
hsa-miR-298	0	0.0884433	0	0.0778967	0.0884433	0.706416
hsa-miR-299-3p	0	8.93277	106.768	59.7468	106.768	0.785581
hsa-miR-299-5p	0	2.56486	24.4204	29.445	29.445	0.694512
hsa-miR-29a-3p	1327.33	98.8796	429.75	1359.76	1359.76	0.545028
hsa-miR-29a-5p	11.9737	0.707547	2.59619	14.0214	14.0214	0.636807
hsa-miR-29b-1-5p	0.349597	0	0.0811309	0.311587	0.349597	0.625552
hsa-miR-29b-2-5p	0.0873993	0	0.811309	2.4148	2.4148	0.875944
hsa-miR-29b-3p	107.763	7.78301	28.3958	33.184	107.763	0.785447
hsa-miR-29c-3p	1308.72	97.553	428.939	1336.08	1336.08	0.542142
hsa-miR-29c-5p	8.30294	0.619103	3.56976	10.2045	10.2045	0.59195
hsa-miR-300	0.0873993	3.53773	18.7412	91.996	91.996	0.918959
hsa-miR-301a-3p	2246.25	490.949	23506.5	18798.6	23506.5	0.694612
hsa-miR-301a-5p	4.71956	0.53066	19.1469	24.9269	24.9269	0.673752
hsa-miR-301b-3p	2246.43	492.541	23566.1	18805.3	23566.1	0.695265
hsa-miR-301b-5p	1.04879	0.26533	8.03196	2.72638	8.03196	0.832315
hsa-miR-302a-3p	12402.3	3673.23	33.5882	2.49269	12402.3	0.900306
hsa-miR-302a-5p	6651.7	1418.01	9.49232	1.16845	6651.7	0.928406
hsa-miR-302b-3p	20163.6	4724.55	35.0486	3.66114	20163.6	0.921257
hsa-miR-302b-5p	618.525	39.1804	0.486786	0.155793	618.525	0.978539
hsa-miR-302c-3p	9244.23	1988.29	22.9601	2.4148	9244.23	0.92739
hsa-miR-302c-5p	774.008	66.8631	1.13583	0.23369	774.008	0.970615
hsa-miR-302d-3p	30695	3988.79	51.9238	6.23174	30695	0.956052
hsa-miR-302d-5p	217.887	14.3278	0.162262	0.0778967	217.887	0.977713
hsa-miR-302e	4702.7	1528.39	17.6865	1.55793	4702.7	0.890302
hsa-miR-302f	0.873993	0.176887	0	0	0.873993	0.932537
hsa-miR-3064-3p	0.0873993	0	0	0.389483	0.389483	0.925201
hsa-miR-3064-5p	0.174799	0	0.162262	0.0778967	0.174799	0.542028
hsa-miR-3065-3p	19.4901	3.18396	97.276	284.557	284.557	0.859489
hsa-miR-3065-5p	7.86594	1.06132	76.1819	88.6464	88.6464	0.679968
hsa-miR-3074-3p	0.174799	0	0.811309	1.32424	1.32424	0.751781
hsa-miR-3074-5p	0.524396	0	2.43393	2.88218	2.88218	0.65786
hsa-miR-30a-3p	197.785	49.4398	603.208	922.764	922.764	0.692795
hsa-miR-30a-5p	23345.6	7318.77	77115.8	90930.8	90930.8	0.6049
hsa-miR-30b-3p	0.436997	0.442217	1.13583	1.86952	1.86952	0.64072
hsa-miR-30b-5p	200.931	74.6462	810.579	1489.7	1489.7	0.756963
hsa-miR-30c-1-3p	9.35173	1.50354	15.3337	19.1626	19.1626	0.544442
hsa-miR-30c-2-3p	6.81715	1.41509	24.0148	50.0097	50.0097	0.785062
hsa-miR-30c-5p	1208.21	248.703	4755.81	5842.88	5842.88	0.645567
hsa-miR-30d-3p	10.2257	6.45636	58.901	96.1245	96.1245	0.737899
hsa-miR-30d-5p	23318.8	7311.7	77047.8	90816.3	90816.3	0.604776
hsa-miR-30e-3p	193.327	47.7594	592.256	902.511	902.511	0.692213
hsa-miR-30e-5p	23344.1	7317.71	77103.2	90887.1	90887.1	0.604766
hsa-miR-3115	0.0873993	0	0	0.155793	0.155793	0.813002
hsa-miR-3116	1.31099	0.176887	0	0.389483	1.31099	0.855994
hsa-miR-3117-3p	1.48579	0.442217	3.97542	24.3817	24.3817	0.919292
hsa-miR-3117-5p	0	0	0	0.0778967	0.0778967	1
hsa-miR-3119	0.0873993	0	0	0	0.0873993	1
hsa-miR-3120-3p	0.786594	0	0.486786	0	0.786594	0.793716
hsa-miR-3121-3p	0	0	0.0811309	0.0778967	0.0811309	0.679955
hsa-miR-3122	0.0873993	0	0.0811309	0	0.0873993	0.690574
hsa-miR-3124-3p	0	0.0884433	0.0811309	0.0778967	0.0884433	0.400642
hsa-miR-3124-5p	0	0	0.0811309	0.155793	0.155793	0.826413
hsa-miR-3125	0	0	0.162262	0.155793	0.162262	0.679955
hsa-miR-3126-3p	0.0873993	0	0.243393	0.545277	0.545277	0.797783
hsa-miR-3126-5p	0	0	0.405655	0.389483	0.405655	0.679955
hsa-miR-3127-3p	0.174799	0	0.0811309	0.0778967	0.174799	0.696741
hsa-miR-3127-5p	0	0	0.486786	0.623174	0.623174	0.73962
hsa-miR-3128	1.04879	0.0884433	0.0811309	0.155793	1.04879	0.89659
hsa-miR-3129-3p	0.349597	0	0	0.0778967	0.349597	0.925727
hsa-miR-3129-5p	0.174799	0	0	0	0.174799	1
hsa-miR-3130-3p	0.524396	0	0.243393	0.0778967	0.524396	0.795772
hsa-miR-3130-5p	0.349597	0.176887	0.162262	0	0.349597	0.676629
hsa-miR-3133	0.174799	0	0.486786	0.311587	0.486786	0.666941
hsa-miR-3134	0.0873993	0	0.243393	0	0.243393	0.880304
hsa-miR-3135a	0.961393	4.51061	1.29809	0.389483	4.51061	0.804241
hsa-miR-3135b	24.5592	95.5188	21.662	19.0068	95.5188	0.772373
hsa-miR-3136-5p	0.524396	0.176887	0.162262	0.311587	0.524396	0.586359
hsa-miR-3138	0.349597	0	0	0	0.349597	1
hsa-miR-3139	0.786594	0.353773	3.16411	5.45277	5.45277	0.736863
hsa-miR-31-3p	16.7807	1.41509	9.16779	5.21908	16.7807	0.686108
hsa-miR-3140-3p	0.262198	0	0.0811309	0	0.262198	0.896858
hsa-miR-3141	0.174799	0	0.0811309	0.0778967	0.174799	0.696741
hsa-miR-3142	0.0873993	0	0	0	0.0873993	1
hsa-miR-3143	0.0873993	0.0884433	1.46036	0.545277	1.46036	0.835401
hsa-miR-3144-3p	0.174799	0.176887	0	0.0778967	0.176887	0.523809
hsa-miR-3144-5p	0.0873993	0.176887	0	0	0.176887	0.835301
hsa-miR-3145-3p	0.262198	0.176887	2.3528	1.24635	2.3528	0.761216
hsa-miR-3145-5p	0.174799	0	0.324524	0.155793	0.324524	0.660434
hsa-miR-3146	0.0873993	0	0	0	0.0873993	1
hsa-miR-3149	0	0	0	0.155793	0.155793	1
hsa-miR-3150a-3p	0.0873993	0	0	0	0.0873993	1
hsa-miR-3150a-5p	0.174799	0.353773	0	0.0778967	0.353773	0.761905
hsa-miR-3150b-3p	0.174799	0	0	0	0.174799	1
hsa-miR-3150b-5p	0	0	0.0811309	0	0.0811309	1
hsa-miR-3151-3p	0	0	0.0811309	1.79162	1.79162	0.984906
hsa-miR-3151-5p	0	0	0	0.0778967	0.0778967	1
hsa-miR-3152-5p	0.524396	0	0.243393	2.02531	2.02531	0.873635
hsa-miR-3154	0.0873993	0	0	0	0.0873993	1
hsa-miR-3155a	0.262198	0	0.0811309	0	0.262198	0.896858
hsa-miR-3156-5p	0	0	0	0.0778967	0.0778967	1
hsa-miR-3157-3p	0	0	0.405655	1.48004	1.48004	0.908639
hsa-miR-3157-5p	0	0.0884433	0.486786	0.389483	0.486786	0.672733
hsa-miR-3158-3p	2.18498	1.23821	12.4942	15.0341	15.0341	0.647082
hsa-miR-3158-5p	0.262198	0.0884433	0.324524	0.389483	0.389483	0.422171
hsa-miR-3159	0.0873993	0.26533	0.567916	0	0.567916	0.792969
hsa-miR-31-5p	272.773	21.9339	186.926	84.9853	272.773	0.640917
hsa-miR-3160-3p	0.262198	0.176887	0	0.311587	0.311587	0.53027
hsa-miR-3162-3p	0	0	0.0811309	0	0.0811309	1
hsa-miR-3163	0.174799	0.0884433	0.0811309	0	0.174799	0.676629
hsa-miR-3164	0.0873993	0	0	0	0.0873993	1
hsa-miR-3165	0.174799	0	0.0811309	0.23369	0.23369	0.634944
hsa-miR-3166	0	0	0	0.389483	0.389483	1
hsa-miR-3167	0	0	0	0.155793	0.155793	1
hsa-miR-3170	0.174799	0	0.243393	0.0778967	0.243393	0.653926
hsa-miR-3171	4.36997	0.707547	0.243393	0.389483	4.36997	0.897755
hsa-miR-3173-5p	0.174799	0	0.243393	0.311587	0.311587	0.552622
hsa-miR-3174	0.611795	0.0884433	0.405655	0.46738	0.611795	0.476144
hsa-miR-3175	0.262198	0	0	0.389483	0.389483	0.775602
hsa-miR-3176	4.45737	0.707547	4.94899	3.66114	4.94899	0.405531
hsa-miR-3177-3p	0.699195	0.353773	2.59619	2.72638	2.72638	0.553847
hsa-miR-3177-5p	0.0873993	0.0884433	0.324524	0.46738	0.46738	0.643141
hsa-miR-3179	0	0	0.162262	0	0.162262	1
hsa-miR-3180	0.436997	0	0	0.23369	0.436997	0.821745
hsa-miR-3180-3p	0.436997	0	0	0.23369	0.436997	0.821745
hsa-miR-3180-5p	0.262198	0	0.0811309	0.389483	0.389483	0.706167
hsa-miR-3181	0.349597	0	0.162262	0.311587	0.349597	0.548196
hsa-miR-3183	0.0873993	0	0	0.155793	0.155793	0.813002
hsa-miR-3187-3p	0.524396	0	0.486786	0.0778967	0.524396	0.641059
hsa-miR-3187-5p	0.0873993	0.0884433	0	0	0.0884433	0.670601
hsa-miR-3188	0.174799	0	0.243393	0.23369	0.243393	0.440563
hsa-miR-3189-3p	0.0873993	0	0	0	0.0873993	1
hsa-miR-3189-5p	0.262198	0	0	0	0.262198	1
hsa-miR-3190-3p	0	0.0884433	0.0811309	0	0.0884433	0.694226
hsa-miR-3190-5p	0	0	0	0.0778967	0.0778967	1
hsa-miR-3191-5p	0	0	0.0811309	0	0.0811309	1
hsa-miR-3192-3p	0.174799	0	0	0.0778967	0.174799	0.851454
hsa-miR-3192-5p	0.0873993	0	0	0.155793	0.155793	0.813002
hsa-miR-3193	0.0873993	0	0	0	0.0873993	1
hsa-miR-3194-3p	0	0	0	0.155793	0.155793	1
hsa-miR-3194-5p	0.524396	0.176887	0.811309	0.0778967	0.811309	0.679868
hsa-miR-3195	0	1.76887	3.08297	1.01266	3.08297	0.69926
hsa-miR-3196	0.436997	3.89151	0.162262	0.155793	3.89151	0.935325
hsa-miR-3197	0	0	0.0811309	0	0.0811309	1
hsa-miR-3199	0.0873993	0.176887	0.162262	0.155793	0.176887	0.235943
hsa-miR-3200-3p	4.80696	0.26533	19.8771	63.7974	63.7974	0.869643
hsa-miR-3200-5p	0.0873993	0.0884433	0.649047	1.63583	1.63583	0.831912
hsa-miR-3202	0	0	0.162262	0.155793	0.162262	0.679955
hsa-miR-320a	139.926	15.4776	200.475	237.974	237.974	0.501517
hsa-miR-320b	45.0107	5.48349	63.9312	61.85	63.9312	0.414244
hsa-miR-320c	1.39839	0.0884433	2.59619	4.12852	4.12852	0.670341
hsa-miR-320d	0.699195	0	0.973571	1.55793	1.55793	0.642097
hsa-miR-320e	0.436997	0.0884433	1.21696	2.4148	2.4148	0.759482
hsa-miR-323a-3p	0.786594	17.6887	657.485	983.29	983.29	0.770851
hsa-miR-323a-5p	0	0.0884433	4.4622	2.80428	4.4622	0.783909
hsa-miR-323b-3p	0.873993	7.78301	528.649	713.767	713.767	0.749075
hsa-miR-323b-5p	0	0	0.0811309	0.0778967	0.0811309	0.679955
hsa-miR-32-3p	12.4981	0.79599	13.2243	10.5161	13.2243	0.39984
hsa-miR-324-3p	5.33136	0.79599	30.5864	39.4157	39.4157	0.689517
hsa-miR-324-5p	17.6547	0.884433	76.5876	139.825	139.825	0.773224
hsa-miR-325	0	0	0	0.0778967	0.0778967	1
hsa-miR-32-5p	41.8643	10.7016	90.7044	137.02	137.02	0.651462
hsa-miR-326	2.01018	0.176887	0.567916	2.02531	2.02531	0.546574
hsa-miR-328-3p	2.18498	0.972876	28.6392	110.613	110.613	0.904179
hsa-miR-329-3p	0.0873993	3.62618	85.7554	76.4167	85.7554	0.688532
hsa-miR-329-5p	0	0.0884433	0.405655	0.46738	0.46738	0.647612
hsa-miR-330-3p	14.5083	0.884433	14.7658	21.1879	21.1879	0.525538
hsa-miR-330-5p	44.7485	6.36792	59.7124	65.3553	65.3553	0.434738
hsa-miR-331-3p	89.1473	3.89151	69.6915	220.292	220.292	0.753766
hsa-miR-331-5p	17.0429	3.00707	23.528	33.8072	33.8072	0.570329
hsa-miR-335-3p	310.967	144.959	757.438	316.416	757.438	0.660108
hsa-miR-335-5p	183.364	34.0507	785.51	930.554	930.554	0.640743
hsa-miR-337-3p	0.0873993	2.74174	28.9637	26.6407	28.9637	0.660842
hsa-miR-337-5p	0	1.76887	13.7111	20.9542	20.9542	0.753749
hsa-miR-338-3p	2.18498	0.619103	38.6183	112.639	112.639	0.877418
hsa-miR-338-5p	0.524396	0.26533	3.32637	6.15384	6.15384	0.777045
hsa-miR-339-3p	64.3259	11.9398	103.199	237.741	237.741	0.748375
hsa-miR-339-5p	25.2584	8.31367	88.6761	36.5336	88.6761	0.736473
hsa-miR-33a-3p	5.24396	0.884433	14.0356	48.4517	48.4517	0.861277
hsa-miR-33a-5p	45.972	13.0012	222.218	276.533	276.533	0.661052
hsa-miR-33b-3p	2.27238	1.14976	4.86786	1.63583	4.86786	0.653648
hsa-miR-33b-5p	42.2139	11.3207	173.296	167.712	173.296	0.574434
hsa-miR-340-3p	9.00213	4.42217	127.213	90.3602	127.213	0.728057
hsa-miR-340-5p	1166.52	404.717	7602.13	11977.1	11977.1	0.744697
hsa-miR-342-3p	79.009	25.3832	350.486	726.387	726.387	0.79126
hsa-miR-342-5p	0.611795	0.442217	3.56976	5.45277	5.45277	0.717344
hsa-miR-345-3p	0.174799	0	0	0.0778967	0.174799	0.851454
hsa-miR-345-5p	209.147	17.5118	707.867	1206.85	1206.85	0.741884
hsa-miR-346	0.174799	0	0.486786	4.90749	4.90749	0.955063
hsa-miR-34a-3p	27.2686	0.619103	0.811309	0.0778967	27.2686	0.981562
hsa-miR-34a-5p	358.337	24.7641	7.54518	1.09055	358.337	0.968931
hsa-miR-34b-3p	7.60374	0.53066	0.649047	0.155793	7.60374	0.941454
hsa-miR-34b-5p	159.154	12.2936	20.5261	6.07594	159.154	0.918537
hsa-miR-34c-3p	16.4311	0.619103	0.973571	0.155793	16.4311	0.964529
hsa-miR-34c-5p	1159.53	112.146	158.205	53.515	1159.53	0.906897
hsa-miR-3529-3p	0.262198	0	0	0	0.262198	1
hsa-miR-3529-5p	0.786594	0.0884433	0	0	0.786594	0.962521
hsa-miR-3605-3p	0.262198	0.0884433	3.73202	3.97273	3.97273	0.657443
hsa-miR-3605-5p	0.174799	0.176887	1.86601	0.856864	1.86601	0.784112
hsa-miR-3607-3p	71.4927	63.9445	63.3632	164.05	164.05	0.596058
hsa-miR-3607-5p	1.13619	5.12971	0.811309	1.63583	5.12971	0.767152
hsa-miR-3609	0.699195	1.50354	1.37923	2.88218	2.88218	0.585735
hsa-miR-3610	0	0	0	0.0778967	0.0778967	1
hsa-miR-3611	1.31099	0.53066	2.19053	6.93281	6.93281	0.80613
hsa-miR-3612	0	0	0	0.0778967	0.0778967	1
hsa-miR-3613-3p	0	0	0.0811309	0	0.0811309	1
hsa-miR-3613-5p	0.174799	0	0.0811309	0.0778967	0.174799	0.696741
hsa-miR-361-3p	40.8155	7.16391	57.7652	169.036	169.036	0.791475
hsa-miR-3614-3p	0	0	0.0811309	0	0.0811309	1
hsa-miR-3615	3.05898	0.442217	12.6564	16.4362	16.4362	0.672317
hsa-miR-361-5p	139.489	59.257	313.246	651.372	651.372	0.737993
hsa-miR-3616-3p	0	0	0.0811309	0.0778967	0.0811309	0.679955
hsa-miR-3616-5p	0	0	0.0811309	0	0.0811309	1
hsa-miR-3617-3p	0.262198	0	0	0	0.262198	1
hsa-miR-3617-5p	0.0873993	0	0	0.0778967	0.0873993	0.702909
hsa-miR-3618	0	0	0.0811309	0	0.0811309	1
hsa-miR-3620-3p	0	0	0	0.155793	0.155793	1
hsa-miR-3620-5p	0	0	0.162262	0.155793	0.162262	0.679955
hsa-miR-3621	7.60374	39.1804	82.3479	14.5667	82.3479	0.75166
hsa-miR-3622a-5p	0	0	1.13583	0.623174	1.13583	0.817117
hsa-miR-362-3p	0.699195	0.353773	1.70375	5.29698	5.29698	0.826523
hsa-miR-362-5p	8.39034	8.66744	27.3411	24.6154	27.3411	0.491936
hsa-miR-363-3p	122.883	144.605	1089.1	740.798	1089.1	0.691401
hsa-miR-363-5p	0.174799	0.176887	0.89244	1.01266	1.01266	0.590475
hsa-miR-3648	2.70938	3.36085	11.8451	0.856864	11.8451	0.805065
hsa-miR-3651	1.66059	1.50354	0.730178	0.545277	1.66059	0.442167
hsa-miR-3652	0	0	0.0811309	0	0.0811309	1
hsa-miR-3653-3p	1.48579	1.41509	1.0547	4.12852	4.12852	0.68063
hsa-miR-3653-5p	0.873993	1.23821	1.46036	5.21908	5.21908	0.771827
hsa-miR-3654	0	0.53066	0	0.0778967	0.53066	0.951069
hsa-miR-3656	0	1.85731	0.405655	0.23369	1.85731	0.885256
hsa-miR-3659	0.262198	0.0884433	0.324524	0.46738	0.46738	0.518476
hsa-miR-365a-3p	32.6	7.78301	9.81684	13.6319	32.6	0.680656
hsa-miR-365a-5p	0.436997	0.0884433	0.324524	0	0.436997	0.684996
hsa-miR-365b-3p	32.6	7.78301	9.81684	13.6319	32.6	0.680656
hsa-miR-365b-5p	0.786594	0	0.162262	0	0.786594	0.931239
hsa-miR-3660	1.66059	0.442217	2.59619	0.93476	2.59619	0.609997
hsa-miR-3661	0.524396	0.176887	0.973571	1.55793	1.55793	0.641651
hsa-miR-3662	0.436997	0	0	0.0778967	0.436997	0.940582
hsa-miR-3663-3p	0.524396	0.0884433	0.162262	0.623174	0.623174	0.585401
hsa-miR-3663-5p	0	0	0.0811309	0.155793	0.155793	0.826413
hsa-miR-3664-3p	4.54477	1.23821	0.0811309	0.0778967	4.54477	0.897521
hsa-miR-3664-5p	0.524396	0.442217	0.0811309	0.0778967	0.524396	0.617818
hsa-miR-3665	0.0873993	0.353773	0.649047	0.0778967	0.649047	0.73342
hsa-miR-3668	0	0.0884433	0	0	0.0884433	1
hsa-miR-367-3p	2692.34	338.384	3.97542	0.623174	2692.34	0.957536
hsa-miR-3675-3p	0.961393	0.353773	0.324524	0	0.961393	0.764821
hsa-miR-3675-5p	0.961393	0.26533	0	0.155793	0.961393	0.853988
hsa-miR-367-5p	9.26433	1.59198	0	0	9.26433	0.94272
hsa-miR-3677-3p	7.07935	0.884433	5.19238	4.8296	7.07935	0.486468
hsa-miR-3677-5p	0.262198	0	0	0	0.262198	1
hsa-miR-3678-5p	0.0873993	0	0	0	0.0873993	1
hsa-miR-3679-3p	0.0873993	0	0	0	0.0873993	1
hsa-miR-3679-5p	1.31099	0	0.486786	0.311587	1.31099	0.797005
hsa-miR-3680-3p	0	0	0.0811309	0	0.0811309	1
hsa-miR-3680-5p	1.13619	0	0.405655	0.311587	1.13619	0.789577
hsa-miR-3681-3p	0.0873993	0	0	0	0.0873993	1
hsa-miR-3681-5p	0.262198	0	1.70375	0.389483	1.70375	0.872501
hsa-miR-3683	0.0873993	0.0884433	0	0	0.0884433	0.670601
hsa-miR-3684	0.699195	0.176887	0.405655	0.389483	0.699195	0.536598
hsa-miR-3685	0.524396	0.0884433	0.243393	0.70107	0.70107	0.592893
hsa-miR-3687	4.19517	19.7229	17.362	1.63583	19.7229	0.608018
hsa-miR-3688-3p	1.31099	0.176887	0.649047	2.3369	2.3369	0.695191
hsa-miR-3688-5p	0	0	0	0.0778967	0.0778967	1
hsa-miR-3690	0.0873993	0	0.162262	0.0778967	0.162262	0.660434
hsa-miR-3691-3p	0.0873993	0	0.243393	0.0778967	0.243393	0.773622
hsa-miR-3691-5p	0.436997	0.26533	1.13583	0.856864	1.13583	0.542424
hsa-miR-3692-3p	0	0	0	0.0778967	0.0778967	1
hsa-miR-3692-5p	0	0	0	0.0778967	0.0778967	1
hsa-miR-369-3p	0.786594	12.2936	402.734	321.48	402.734	0.723093
hsa-miR-369-5p	0.174799	3.00707	66.284	135.073	135.073	0.828572
hsa-miR-370-3p	0.0873993	11.3207	250.045	197.39	250.045	0.721653
hsa-miR-370-5p	0.0873993	0.353773	8.11309	10.7497	10.7497	0.734745
hsa-miR-371a-3p	245.068	20.342	0.0811309	0.0778967	245.068	0.972115
hsa-miR-371a-5p	2742.42	144.428	2.1094	0.623174	2742.42	0.982113
hsa-miR-371b-3p	0.262198	0	0	0	0.262198	1
hsa-miR-371b-5p	0.873993	0.0884433	0.0811309	0	0.873993	0.935326
hsa-miR-372-3p	1498.72	123.467	0.973571	0.0778967	1498.72	0.972306
hsa-miR-372-5p	37.0573	1.50354	0.162262	0	37.0573	0.985016
hsa-miR-373-3p	2576.1	102.771	1.70375	0.46738	2576.1	0.986421
hsa-miR-373-5p	8.56513	0.707547	0	0	8.56513	0.972464
hsa-miR-374a-3p	311.841	113.738	575.543	1072.72	1072.72	0.688914
hsa-miR-374a-5p	253.72	61.4681	372.148	865.354	865.354	0.735239
hsa-miR-374b-3p	21.238	7.42924	34.724	56.7088	56.7088	0.627387
hsa-miR-374b-5p	66.8605	30.5129	147.253	409.97	409.97	0.801103
hsa-miR-374c-3p	0	0.0884433	0	0	0.0884433	1
hsa-miR-374c-5p	0	0	0.162262	0.23369	0.23369	0.768551
hsa-miR-375	23.0734	25.0295	41.0522	240.389	240.389	0.876374
hsa-miR-376a-2-5p	0.611795	1.06132	14.847	18.5394	18.5394	0.702974
hsa-miR-376a-3p	1.13619	50.7665	586.901	715.17	715.17	0.70226
hsa-miR-376a-5p	0.786594	6.81014	306.269	723.427	723.427	0.85538
hsa-miR-376b-3p	1.13619	51.1202	592.012	723.582	723.582	0.703204
hsa-miR-376b-5p	0	0.972876	15.1715	19.2405	19.2405	0.720306
hsa-miR-376c-3p	0.436997	33.6969	396.162	725.608	725.608	0.802328
hsa-miR-376c-5p	0	1.50354	23.2034	25.4722	25.4722	0.676681
hsa-miR-377-3p	0.611795	28.5672	312.679	292.424	312.679	0.657153
hsa-miR-377-5p	0.174799	1.68042	30.4241	53.5929	53.5929	0.799231
hsa-miR-378a-3p	1189.59	390.123	387.644	143.564	1189.59	0.741836
hsa-miR-378a-5p	7.25414	2.91863	1.94714	1.32424	7.25414	0.715564
hsa-miR-378b	31.8134	14.1509	10.2225	9.3476	31.8134	0.646678
hsa-miR-378c	70.0069	12.559	14.6036	15.4235	70.0069	0.797229
hsa-miR-378d	5.24396	1.94575	1.94714	2.72638	5.24396	0.579244
hsa-miR-378f	121.485	42.099	35.292	31.3924	121.485	0.701518
hsa-miR-378g	72.3666	13.4434	15.0092	15.5014	72.3666	0.79754
hsa-miR-378h	231.433	55.1886	52.4106	20.9542	231.433	0.814845
hsa-miR-378i	307.82	66.5094	62.3897	31.7819	307.82	0.826001
hsa-miR-379-3p	0.699195	32.9894	499.361	247.789	499.361	0.812108
hsa-miR-379-5p	0.436997	7.69457	103.929	73.4566	103.929	0.73832
hsa-miR-380-3p	0.611795	9.46343	170.05	162.726	170.05	0.661274
hsa-miR-380-5p	0	0.353773	2.59619	1.79162	2.59619	0.724545
hsa-miR-381-3p	9.35173	505.1	5830.15	7423.4	7423.4	0.715108
hsa-miR-381-5p	0	0.442217	9.41119	15.1899	15.1899	0.783772
hsa-miR-382-3p	0.0873993	3.09552	94.193	113.184	113.184	0.713222
hsa-miR-382-5p	0	1.50354	41.4579	55.774	55.774	0.743241
hsa-miR-383-3p	0	0	0.0811309	0.46738	0.46738	0.942138
hsa-miR-383-5p	0	0.0884433	1.70375	22.6679	22.6679	0.973646
hsa-miR-3907	0.0873993	0.0884433	0.0811309	0	0.0884433	0.364828
hsa-miR-3909	2.62198	1.14976	5.5169	5.21908	5.5169	0.456771
hsa-miR-3910	0.0873993	0	0	0.0778967	0.0873993	0.702909
hsa-miR-3911	0	0	0	0.155793	0.155793	1
hsa-miR-3912-3p	4.19517	1.32665	8.35648	14.9562	14.9562	0.690689
hsa-miR-3912-5p	0	0	0.243393	0.46738	0.46738	0.826413
hsa-miR-3913-3p	0	0	0.324524	0.389483	0.389483	0.722261
hsa-miR-3913-5p	0.699195	0.619103	2.27167	5.53067	5.53067	0.783633
hsa-miR-3914	0	0	0	0.0778967	0.0778967	1
hsa-miR-3916	0.0873993	0	0	0	0.0873993	1
hsa-miR-3917	0.0873993	0.176887	0.162262	0.545277	0.545277	0.739247
hsa-miR-3918	0.262198	0	0.0811309	0	0.262198	0.896858
hsa-miR-3919	0.0873993	0	0	0.155793	0.155793	0.813002
hsa-miR-3922-5p	0.0873993	0	0.0811309	0	0.0873993	0.690574
hsa-miR-3923	0	0	0.0811309	0	0.0811309	1
hsa-miR-3928-3p	0.699195	0	1.46036	1.79162	1.79162	0.598213
hsa-miR-3929	0.611795	0.353773	0.811309	0.155793	0.811309	0.539279
hsa-miR-3934-3p	0.0873993	0	0	0	0.0873993	1
hsa-miR-3934-5p	1.57319	0.26533	0.0811309	0.23369	1.57319	0.877075
hsa-miR-3935	0.349597	0	0	0	0.349597	1
hsa-miR-3937	0.436997	0.176887	0	0	0.436997	0.865074
hsa-miR-3938	0.961393	0.176887	2.83958	2.57059	2.83958	0.564623
hsa-miR-3939	1.74799	0.0884433	2.02827	0.545277	2.02827	0.608582
hsa-miR-3940-3p	1.74799	0.26533	1.0547	1.16845	1.74799	0.525457
hsa-miR-3940-5p	0.0873993	0.0884433	0	0	0.0884433	0.670601
hsa-miR-3941	0	0	0.0811309	0.0778967	0.0811309	0.679955
hsa-miR-3942-3p	0.961393	0.176887	0.811309	0.389483	0.961393	0.522332
hsa-miR-3942-5p	0.611795	0.176887	0.649047	0.778967	0.778967	0.384771
hsa-miR-3943	8.56513	0.176887	0.243393	4.12852	8.56513	0.822972
hsa-miR-3944-3p	0.349597	0	0.162262	0.155793	0.349597	0.696741
hsa-miR-3944-5p	0.0873993	0.0884433	0	0	0.0884433	0.670601
hsa-miR-3960	1.66059	8.22523	6.32821	0.70107	8.22523	0.647837
hsa-miR-3972	0	0	0	0.0778967	0.0778967	1
hsa-miR-3975	0	0	0	0.0778967	0.0778967	1
hsa-miR-409-3p	0.873993	37.2346	958.562	724.829	958.562	0.734694
hsa-miR-409-5p	0.262198	3.80306	61.0105	29.2113	61.0105	0.818192
hsa-miR-410-3p	7.95334	99.4103	3635.15	4131.56	4131.56	0.698055
hsa-miR-410-5p	4.19517	4.06839	1.86601	3.03797	4.19517	0.287087
hsa-miR-411-3p	0.611795	32.1049	484.352	239.766	484.352	0.812476
hsa-miR-411-5p	6.90455	374.911	4426.02	5513.45	5513.45	0.709327
hsa-miR-412-3p	0	0.0884433	0.405655	0.856864	0.856864	0.807788
hsa-miR-412-5p	0.524396	1.76887	153.094	258.539	258.539	0.79966
hsa-miR-421	128.739	35.4658	372.391	335.501	372.391	0.552705
hsa-miR-422a	2.88418	1.14976	0.405655	0.155793	2.88418	0.80223
hsa-miR-423-3p	236.153	95.5188	712.005	612.268	712.005	0.558084
hsa-miR-423-5p	106.889	18.3962	133.704	140.448	140.448	0.385325
hsa-miR-424-3p	19.6648	0.442217	1.62262	2.4148	19.6648	0.924067
hsa-miR-424-5p	831.255	19.1922	50.0578	84.2842	831.255	0.938433
hsa-miR-425-3p	67.3849	6.19103	102.631	57.4878	102.631	0.574319
hsa-miR-4254	0.262198	0.0884433	0.649047	2.3369	2.3369	0.857405
hsa-miR-425-5p	526.843	112.5	903.393	631.742	903.393	0.530996
hsa-miR-4257	0	0.0884433	0	0	0.0884433	1
hsa-miR-4258	0	0.0884433	0	0	0.0884433	1
hsa-miR-4265	0	0.0884433	0	0.155793	0.155793	0.810768
hsa-miR-4276	0	0	0	0.0778967	0.0778967	1
hsa-miR-4279	0	0.0884433	0.162262	0	0.162262	0.818312
hsa-miR-4281	0	0	0.0811309	0	0.0811309	1
hsa-miR-4284	0.262198	0.176887	0	0.46738	0.46738	0.686847
hsa-miR-4286	3.14638	1.23821	6.73387	24.6933	24.6933	0.849912
hsa-miR-4289	0	0	0.0811309	0.155793	0.155793	0.826413
hsa-miR-429	54.5372	7.9599	6.00369	1.55793	54.5372	0.905132
hsa-miR-4313	0	0.176887	0	0	0.176887	1
hsa-miR-431-3p	0.262198	8.13679	269.192	137.955	269.192	0.818774
hsa-miR-431-5p	0.174799	9.72876	219.216	32.5608	219.216	0.93543
hsa-miR-4317	0	0	0	0.0778967	0.0778967	1
hsa-miR-4318	0.174799	0	0	0	0.174799	1
hsa-miR-4320	0	0.0884433	0	0	0.0884433	1
hsa-miR-4322	0	0.0884433	0	0	0.0884433	1
hsa-miR-432-3p	0	0.0884433	2.1094	3.50535	3.50535	0.791001
hsa-miR-4324	0	0	0	0.311587	0.311587	1
hsa-miR-432-5p	0.0873993	10.0825	145.143	114.82	145.143	0.712951
hsa-miR-4326	5.33136	0.26533	7.62631	14.2551	14.2551	0.690801
hsa-miR-433-3p	0.174799	0.619103	34.2372	43.0769	43.0769	0.728925
hsa-miR-433-5p	0	0	4.05655	13.3203	13.3203	0.898487
hsa-miR-4417	0.262198	7.07547	0	0	7.07547	0.987648
hsa-miR-4419a	0	0	0.0811309	0	0.0811309	1
hsa-miR-4419b	0.0873993	0.176887	0.0811309	0	0.176887	0.682414
hsa-miR-4423-3p	0	0	0.162262	0.545277	0.545277	0.900808
hsa-miR-4423-5p	0	0	0	0.23369	0.23369	1
hsa-miR-4424	0.0873993	0.0884433	0.405655	0.545277	0.545277	0.644525
hsa-miR-4425	0.786594	0	0	0.0778967	0.786594	0.96699
hsa-miR-4426	0.0873993	0.442217	0	0.0778967	0.442217	0.875403
hsa-miR-4427	0.0873993	0	0	0	0.0873993	1
hsa-miR-4428	0.262198	0	0	0	0.262198	1
hsa-miR-4429	0	0	0.0811309	0	0.0811309	1
hsa-miR-4430	0	0.176887	0	0	0.176887	1
hsa-miR-4431	0.0873993	0	0	0	0.0873993	1
hsa-miR-4433a-3p	0.961393	0	0	0.0778967	0.961393	0.972992
hsa-miR-4433a-5p	0.262198	0	0	0.0778967	0.262198	0.90097
hsa-miR-4433b-3p	0.873993	0	0	0.0778967	0.873993	0.970291
hsa-miR-4433b-5p	0.0873993	0	0.0811309	0.0778967	0.0873993	0.393483
hsa-miR-4435	3.67077	0	0.0811309	0.0778967	3.67077	0.985559
hsa-miR-4438	0	0	0	0.0778967	0.0778967	1
hsa-miR-4440	0.0873993	0.26533	0.243393	0.0778967	0.26533	0.486565
hsa-miR-4442	0	0	0	0.0778967	0.0778967	1
hsa-miR-4444	0.0873993	0	0.0811309	0.155793	0.155793	0.639415
hsa-miR-4446-3p	0	0	0	0.0778967	0.0778967	1
hsa-miR-4448	12.4981	0.619103	0.486786	1.86952	12.4981	0.920644
hsa-miR-4449	0.262198	0.53066	1.62262	0.23369	1.62262	0.789117
hsa-miR-4450	0	0	0.162262	0	0.162262	1
hsa-miR-4451	0.0873993	0	0	0.0778967	0.0873993	0.702909
hsa-miR-4452	0	0	0.0811309	0.0778967	0.0811309	0.679955
hsa-miR-4454	80.1452	19.1038	67.3387	16.9036	80.1452	0.570172
hsa-miR-4459	0.174799	0.0884433	0.162262	0.0778967	0.174799	0.373371
hsa-miR-4460	0.0873993	0	0	0	0.0873993	1
hsa-miR-4461	0.699195	0.176887	0.243393	0.545277	0.699195	0.539682
hsa-miR-4465	0	0	0	0.0778967	0.0778967	1
hsa-miR-4466	0.524396	0.707547	1.21696	0.311587	1.21696	0.577219
hsa-miR-4467	0.611795	0	0.324524	0.70107	0.70107	0.554814
hsa-miR-4469	0.174799	0	0	0.155793	0.174799	0.702909
hsa-miR-4473	0.349597	0.0884433	0.486786	1.94742	1.94742	0.8417
hsa-miR-4474-3p	0.0873993	0	0.162262	0.311587	0.311587	0.732914
hsa-miR-4474-5p	0	0	0	0.0778967	0.0778967	1
hsa-miR-4477a	0.262198	0	0.0811309	0.0778967	0.262198	0.797828
hsa-miR-4477b	0	0	0.324524	0.23369	0.324524	0.759966
hsa-miR-4478	0	0.0884433	0.0811309	0	0.0884433	0.694226
hsa-miR-4479	0	0	0.0811309	0	0.0811309	1
hsa-miR-448	16.4311	3.09552	5.59803	8.02336	16.4311	0.660868
hsa-miR-4482-3p	0.349597	0	0.0811309	0.23369	0.349597	0.699825
hsa-miR-4482-5p	0.0873993	0	0	0.155793	0.155793	0.813002
hsa-miR-4484	0.262198	0	0	0.0778967	0.262198	0.90097
hsa-miR-4485-3p	5.15656	4.59905	1.46036	45.1801	45.1801	0.91725
hsa-miR-4485-5p	0.699195	0.0884433	0.243393	0.0778967	0.699195	0.804664
hsa-miR-4487	0.0873993	0	0	0	0.0873993	1
hsa-miR-4488	0	0.0884433	0.324524	0.0778967	0.324524	0.829144
hsa-miR-4492	0	0.442217	0	0.0778967	0.442217	0.941283
hsa-miR-4495	0	0.0884433	0.162262	1.71373	1.71373	0.951236
hsa-miR-4496	0	0.0884433	0	0	0.0884433	1
hsa-miR-4497	0.0873993	0.353773	0.243393	0	0.353773	0.68832
hsa-miR-4498	0	0.0884433	0.0811309	0	0.0884433	0.694226
hsa-miR-449a	367.689	26.0908	11.8451	19.1626	367.689	0.948237
hsa-miR-449b-3p	0.0873993	0	0	0.0778967	0.0873993	0.702909
hsa-miR-449b-5p	0.961393	0.53066	2.3528	15.0341	15.0341	0.914752
hsa-miR-449c-3p	0	0	0.243393	0.23369	0.243393	0.679955
hsa-miR-449c-5p	0.961393	0.619103	2.59619	19.63	19.63	0.929076
hsa-miR-4501	0.349597	0	0.162262	0.311587	0.349597	0.548196
hsa-miR-4502	0.524396	0	0	0.311587	0.524396	0.801939
hsa-miR-4503	0	0	0.0811309	0.155793	0.155793	0.826413
hsa-miR-4504	0.262198	0.0884433	0	0.155793	0.262198	0.689501
hsa-miR-4505	0	0	0.0811309	0	0.0811309	1
hsa-miR-4508	0	0.353773	0.324524	0.0778967	0.353773	0.62083
hsa-miR-450a-1-3p	0.524396	0.0884433	0.0811309	0	0.524396	0.89221
hsa-miR-450a-2-3p	0.0873993	0	0.162262	0.46738	0.46738	0.821943
hsa-miR-450a-5p	32.0756	9.81721	44.3786	80.9347	80.9347	0.644687
hsa-miR-450b-3p	0	0	0.0811309	0	0.0811309	1
hsa-miR-450b-5p	31.289	9.10966	76.0197	122.609	122.609	0.683498
hsa-miR-4510	0	0	0.0811309	2.64849	2.64849	0.989789
hsa-miR-4511	0.0873993	0	0	0.155793	0.155793	0.813002
hsa-miR-4512	0.436997	0.884433	0.973571	0.623174	0.973571	0.334203
hsa-miR-4515	0	0	0.243393	0.856864	0.856864	0.905316
hsa-miR-4516	0.174799	0.619103	3.73202	0.311587	3.73202	0.901261
hsa-miR-4517	4.54477	1.68042	1.70375	0.311587	4.54477	0.728937
hsa-miR-451a	1.66059	1.23821	2.02827	4.05063	4.05063	0.594543
hsa-miR-4520-2-3p	0	0	0.0811309	0	0.0811309	1
hsa-miR-4520-3p	0.262198	0	0	0	0.262198	1
hsa-miR-4521	11.7989	0.353773	3.65089	3.66114	11.7989	0.783432
hsa-miR-4522	0.262198	0	0.486786	0.23369	0.486786	0.660434
hsa-miR-4523	0.611795	0	1.78488	0.545277	1.78488	0.783912
hsa-miR-452-3p	3.23378	0.884433	8.19422	5.60856	8.19422	0.604324
hsa-miR-4524b-3p	0	0.0884433	0	0	0.0884433	1
hsa-miR-452-5p	14.3335	1.14976	19.3903	14.5667	19.3903	0.48342
hsa-miR-4526	0	0	0	0.155793	0.155793	1
hsa-miR-4527	0	0.0884433	0	0	0.0884433	1
hsa-miR-4528	0	0	0.0811309	1.71373	1.71373	0.984219
hsa-miR-4532	11.0123	2.6533	2.02827	1.24635	11.0123	0.820567
hsa-miR-4536-3p	0	0	0.0811309	0.0778967	0.0811309	0.679955
hsa-miR-4536-5p	0	0	0	0.46738	0.46738	1
hsa-miR-454-3p	93.4299	16.362	374.581	424.849	424.849	0.619964
hsa-miR-454-5p	1.13619	0.353773	4.29994	3.89483	4.29994	0.582568
hsa-miR-455-3p	24.1222	3.36085	22.6355	30.3797	30.3797	0.450087
hsa-miR-455-5p	95.5275	17.8655	125.915	216.163	216.163	0.630976
hsa-miR-4632-3p	0	0	0.162262	0	0.162262	1
hsa-miR-4632-5p	0	0.0884433	0	0	0.0884433	1
hsa-miR-4634	0	0	0.0811309	0	0.0811309	1
hsa-miR-4635	0	0.0884433	0.162262	0	0.162262	0.818312
hsa-miR-4636	0	0	0.162262	0	0.162262	1
hsa-miR-4638-3p	0	0	0.486786	0.70107	0.70107	0.768551
hsa-miR-4639-5p	0	0	0.0811309	0	0.0811309	1
hsa-miR-4640-3p	0.0873993	0.0884433	0.0811309	0.856864	0.856864	0.900033
hsa-miR-4640-5p	0	0.176887	0	0.0778967	0.176887	0.853208
hsa-miR-4641	0	0	0	0.155793	0.155793	1
hsa-miR-4642	0.174799	0	0.0811309	0.155793	0.174799	0.548196
hsa-miR-4643	0.0873993	0	0	0.0778967	0.0873993	0.702909
hsa-miR-4645-3p	0.174799	0	0	0.155793	0.174799	0.702909
hsa-miR-4645-5p	1.83539	0.0884433	2.02827	3.89483	3.89483	0.661766
hsa-miR-4647	0.0873993	0	0	0.0778967	0.0873993	0.702909
hsa-miR-4648	0	0	0	0.0778967	0.0778967	1
hsa-miR-4649-3p	0	0	0.162262	0	0.162262	1
hsa-miR-4651	0	0	0	0.0778967	0.0778967	1
hsa-miR-4652-3p	0.0873993	0	0	0	0.0873993	1
hsa-miR-4653-5p	0	0	0.0811309	0	0.0811309	1
hsa-miR-4654	0	0	0	0.311587	0.311587	1
hsa-miR-4655-5p	0	0	0	0.0778967	0.0778967	1
hsa-miR-4656	0	0	0	0.0778967	0.0778967	1
hsa-miR-4659a-3p	0.174799	0.0884433	0.243393	0.23369	0.243393	0.319437
hsa-miR-4659b-3p	0	0	0.0811309	0	0.0811309	1
hsa-miR-4660	0.262198	0	0.0811309	0.155793	0.262198	0.698797
hsa-miR-4661-3p	0.0873993	0	0.243393	0.0778967	0.243393	0.773622
hsa-miR-4661-5p	0.961393	0.0884433	0.649047	1.40214	1.40214	0.596121
hsa-miR-4662a-3p	0	0	0.324524	0.545277	0.545277	0.801615
hsa-miR-4662a-5p	0.0873993	0.26533	8.84327	7.24439	8.84327	0.713638
hsa-miR-4662b	0	0	0.324524	0.545277	0.545277	0.801615
hsa-miR-4664-3p	0.611795	0.26533	0	0	0.611795	0.855436
hsa-miR-4664-5p	0.786594	0	0.0811309	0	0.786594	0.965619
hsa-miR-4665-3p	0.0873993	0	0	0	0.0873993	1
hsa-miR-4665-5p	0	0	0	0.0778967	0.0778967	1
hsa-miR-4666a-5p	0	0	0.162262	0.155793	0.162262	0.679955
hsa-miR-4667-5p	0	0	0	0.0778967	0.0778967	1
hsa-miR-4670-3p	0.262198	0	0.162262	0.0778967	0.262198	0.694686
hsa-miR-4670-5p	0.0873993	0	0.0811309	0.155793	0.155793	0.639415
hsa-miR-4671-3p	0	0	0	0.0778967	0.0778967	1
hsa-miR-4672	0	0	0	0.0778967	0.0778967	1
hsa-miR-4673	0	0	0.0811309	0.0778967	0.0811309	0.679955
hsa-miR-4674	0	0.0884433	0.0811309	0	0.0884433	0.694226
hsa-miR-4676-3p	0.349597	0	0.0811309	0.0778967	0.349597	0.848371
hsa-miR-4677-3p	16.6059	2.6533	10.4659	20.0973	20.0973	0.506982
hsa-miR-4677-5p	0.174799	0.0884433	0.162262	0.70107	0.70107	0.797688
hsa-miR-4679	0	0.0884433	0	0	0.0884433	1
hsa-miR-4682	0	0	0.0811309	0.0778967	0.0811309	0.679955
hsa-miR-4684-3p	0	0	0	0.0778967	0.0778967	1
hsa-miR-4684-5p	0	0	0	0.155793	0.155793	1
hsa-miR-4685-3p	0	0	0	0.155793	0.155793	1
hsa-miR-4687-3p	0	0.0884433	0.162262	0	0.162262	0.818312
hsa-miR-4687-5p	0.174799	0	0.405655	0.0778967	0.405655	0.792356
hsa-miR-4688	0	0	0	0.0778967	0.0778967	1
hsa-miR-4689	0.0873993	0	0	0.0778967	0.0873993	0.702909
hsa-miR-4690-3p	0.174799	0	0.405655	0.389483	0.405655	0.53632
hsa-miR-4690-5p	0	0.0884433	0	0.155793	0.155793	0.810768
hsa-miR-4691-3p	0	0	0.162262	0	0.162262	1
hsa-miR-4694-3p	0.0873993	0	0	0	0.0873993	1
hsa-miR-4695-5p	0	0	0.0811309	0	0.0811309	1
hsa-miR-4697-3p	0	0	0	0.70107	0.70107	1
hsa-miR-4699-3p	0.262198	0	0.0811309	0.0778967	0.262198	0.797828
hsa-miR-4699-5p	0.174799	0	0.0811309	0	0.174799	0.845287
hsa-miR-4700-3p	0	0.176887	0.0811309	0	0.176887	0.847113
hsa-miR-4701-5p	0	0	0	0.0778967	0.0778967	1
hsa-miR-4704-5p	0	0	0.0811309	0	0.0811309	1
hsa-miR-4705	0.174799	0.0884433	1.78488	10.3603	10.3603	0.934103
hsa-miR-4706	0	0	0.162262	0	0.162262	1
hsa-miR-4707-3p	0	0	0.811309	0.23369	0.811309	0.903986
hsa-miR-4707-5p	0.349597	0.0884433	0.0811309	0	0.349597	0.838315
hsa-miR-4708-5p	0.0873993	0	0	0	0.0873993	1
hsa-miR-4709-3p	0	0.176887	0	0.0778967	0.176887	0.853208
hsa-miR-4709-5p	0.0873993	1.68042	0	0.0778967	1.68042	0.967211
hsa-miR-4712-5p	0	0.0884433	0	0.0778967	0.0884433	0.706416
hsa-miR-4713-5p	0.262198	0	0.324524	0	0.324524	0.730684
hsa-miR-4714-3p	0.0873993	0.0884433	0	0.23369	0.23369	0.74918
hsa-miR-4714-5p	0.262198	0	0.0811309	0.311587	0.311587	0.632709
hsa-miR-4715-5p	0.174799	0.176887	0.162262	0.0778967	0.176887	0.218035
hsa-miR-4716-5p	0	0	0.0811309	0	0.0811309	1
hsa-miR-4717-3p	0.262198	0	0	0	0.262198	1
hsa-miR-4720-5p	0	0.0884433	0	0.0778967	0.0884433	0.706416
hsa-miR-4723-3p	0	0	0.0811309	0	0.0811309	1
hsa-miR-4723-5p	0	0	0	0.0778967	0.0778967	1
hsa-miR-4724-5p	0	0.0884433	0	0	0.0884433	1
hsa-miR-4725-5p	0.0873993	0.0884433	0	0	0.0884433	0.670601
hsa-miR-4727-5p	0.174799	0	0	0	0.174799	1
hsa-miR-4728-3p	0.174799	0.0884433	0.405655	0.0778967	0.405655	0.719681
hsa-miR-4728-5p	0	0.0884433	0	0	0.0884433	1
hsa-miR-4730	0	0	0.0811309	0.311587	0.311587	0.913207
hsa-miR-4731-3p	0	0	0.0811309	0.46738	0.46738	0.942138
hsa-miR-4733-5p	1.39839	0.53066	0.973571	0.623174	1.39839	0.492892
hsa-miR-4734	0	0	0.0811309	0.0778967	0.0811309	0.679955
hsa-miR-4735-3p	0.0873993	0	0.162262	0.155793	0.162262	0.500411
hsa-miR-4735-5p	0.961393	0.176887	0.567916	1.09055	1.09055	0.478493
hsa-miR-4737	0	0.353773	0	0.311587	0.353773	0.706416
hsa-miR-4738-3p	0	0	0	0.155793	0.155793	1
hsa-miR-4739	0.0873993	0.176887	0	0	0.176887	0.835301
hsa-miR-4740-5p	0	0	0.162262	0	0.162262	1
hsa-miR-4741	0.174799	0	1.21696	0.155793	1.21696	0.909449
hsa-miR-4742-3p	0.174799	0	0.243393	0.46738	0.46738	0.701748
hsa-miR-4742-5p	0.0873993	0	0.162262	0.0778967	0.162262	0.660434
hsa-miR-4743-5p	0	0	0	0.0778967	0.0778967	1
hsa-miR-4745-3p	0.0873993	0	0	0.155793	0.155793	0.813002
hsa-miR-4745-5p	0.262198	0	0.0811309	0	0.262198	0.896858
hsa-miR-4746-3p	0	0	0	0.155793	0.155793	1
hsa-miR-4746-5p	5.33136	0.26533	7.22065	5.37487	7.22065	0.49351
hsa-miR-4748	0	0	0.0811309	0	0.0811309	1
hsa-miR-4749-5p	0	0.176887	0	0.155793	0.176887	0.706416
hsa-miR-4751	0	0	0.0811309	0.0778967	0.0811309	0.679955
hsa-miR-4754	0	0	0	0.0778967	0.0778967	1
hsa-miR-4755-5p	0.0873993	0.0884433	0	0	0.0884433	0.670601
hsa-miR-4756-5p	0	0.0884433	0	0	0.0884433	1
hsa-miR-4757-3p	0.0873993	0	0	0.0778967	0.0873993	0.702909
hsa-miR-4757-5p	0	0	0	0.0778967	0.0778967	1
hsa-miR-4758-3p	0.436997	0	0.0811309	0	0.436997	0.938115
hsa-miR-4760-3p	0.0873993	0	0	0	0.0873993	1
hsa-miR-4760-5p	0	0	0	0.0778967	0.0778967	1
hsa-miR-4761-3p	0	0	0	0.0778967	0.0778967	1
hsa-miR-4761-5p	0.0873993	0	0	0	0.0873993	1
hsa-miR-4762-3p	0	0	0.0811309	0	0.0811309	1
hsa-miR-4762-5p	0.524396	0	0.730178	0.46738	0.730178	0.547245
hsa-miR-4763-3p	0	0.0884433	0.0811309	0	0.0884433	0.694226
hsa-miR-4763-5p	0	0	0	0.155793	0.155793	1
hsa-miR-4764-3p	0.0873993	0	0	0.0778967	0.0873993	0.702909
hsa-miR-4764-5p	0	0.176887	0	0	0.176887	1
hsa-miR-4766-3p	0.436997	0.0884433	0.162262	0.311587	0.436997	0.571094
hsa-miR-4766-5p	0.174799	0	0.0811309	0.23369	0.23369	0.634944
hsa-miR-4767	0	0.26533	0.0811309	0.155793	0.26533	0.702353
hsa-miR-4768-5p	1.04879	0.26533	0.243393	0.46738	1.04879	0.689769
hsa-miR-4769-3p	0.0873993	0	0	0	0.0873993	1
hsa-miR-4770	201.98	1.76887	612.295	73.7682	612.295	0.84892
hsa-miR-4772-5p	0	0	0.0811309	0.0778967	0.0811309	0.679955
hsa-miR-4775	1.57319	0.176887	0.324524	2.259	2.259	0.693877
hsa-miR-4777-3p	0	0	0	0.155793	0.155793	1
hsa-miR-4778-3p	0.174799	0	0.162262	0	0.174799	0.690574
hsa-miR-4778-5p	0.0873993	0.0884433	0	0	0.0884433	0.670601
hsa-miR-4781-3p	0.174799	0	0	0.23369	0.23369	0.750669
hsa-miR-4782-5p	0	0	0.0811309	0	0.0811309	1
hsa-miR-4783-3p	0.0873993	0	0.162262	0	0.162262	0.820456
hsa-miR-4785	1.31099	0	0.162262	0.23369	1.31099	0.899325
hsa-miR-4786-3p	0.0873993	0	0	0	0.0873993	1
hsa-miR-4786-5p	0.174799	0	0.243393	0.155793	0.243393	0.547245
hsa-miR-4787-3p	5.94315	3.00707	4.38107	5.76436	5.94315	0.262317
hsa-miR-4787-5p	0.174799	0.26533	0.162262	0	0.26533	0.576552
hsa-miR-4791	0.174799	0	0	0.23369	0.23369	0.750669
hsa-miR-4792	0.786594	2.56486	3.97542	0.155793	3.97542	0.705922
hsa-miR-4793-3p	0.0873993	0.176887	0.162262	0.155793	0.176887	0.235943
hsa-miR-4794	0.174799	0.0884433	0.243393	0.70107	0.70107	0.759114
hsa-miR-4795-3p	0	0	0.0811309	0.46738	0.46738	0.942138
hsa-miR-4795-5p	0	0	0.162262	0.0778967	0.162262	0.839977
hsa-miR-4796-5p	0	0	0	0.23369	0.23369	1
hsa-miR-4797-3p	0.436997	0.176887	0.0811309	0.311587	0.436997	0.565516
hsa-miR-4798-5p	0	0	0.0811309	0.545277	0.545277	0.950404
hsa-miR-4799-5p	0.262198	0	0	0	0.262198	1
hsa-miR-4802-3p	3.23378	0.176887	0.0811309	0.0778967	3.23378	0.965374
hsa-miR-4802-5p	0.961393	0.26533	0	0.0778967	0.961393	0.880997
hsa-miR-4803	0.524396	0	0.649047	0.778967	0.778967	0.497863
hsa-miR-4804-5p	0.262198	0	0.0811309	0.46738	0.46738	0.755139
hsa-miR-483-3p	1.92279	24.8526	29.5317	4.6738	29.5317	0.645023
hsa-miR-483-5p	0.349597	0.176887	6.5716	0.311587	6.5716	0.95749
hsa-miR-484	486.465	82.6061	1069.87	1669.87	1669.87	0.67284
hsa-miR-485-3p	0.262198	8.13679	75.3706	146.602	146.602	0.80953
hsa-miR-485-5p	0.174799	1.32665	22.311	44.8685	44.8685	0.823095
hsa-miR-486-3p	43.9619	0.0884433	0.89244	5.21908	43.9619	0.95299
hsa-miR-486-5p	571.155	34.8467	27.5034	184.381	571.155	0.856004
hsa-miR-487a-3p	0.0873993	9.37499	199.582	140.058	199.582	0.750277
hsa-miR-487a-5p	0	0	2.43393	3.97273	3.97273	0.795781
hsa-miR-487b-3p	0.174799	7.51768	250.613	388.081	388.081	0.778134
hsa-miR-487b-5p	0	0	3.16411	4.8296	4.8296	0.781617
hsa-miR-488-3p	1.39839	1.76887	72.8556	301.694	301.694	0.916004
hsa-miR-488-5p	0.174799	0.26533	5.92256	18.6952	18.6952	0.886554
hsa-miR-489-3p	6.64235	0.53066	1.54149	4.20642	6.64235	0.684922
hsa-miR-489-5p	0.0873993	0	0	0	0.0873993	1
hsa-miR-490-3p	0.611795	0.0884433	4.54333	190.613	190.613	0.99083
hsa-miR-490-5p	0	0	0.162262	1.86952	1.86952	0.971069
hsa-miR-491-3p	1.13619	0.176887	3.00184	3.11587	3.11587	0.538393
hsa-miR-491-5p	1.83539	0.884433	1.70375	2.96007	2.96007	0.501863
hsa-miR-493-3p	0	6.10259	108.634	14.333	108.634	0.937295
hsa-miR-493-5p	0.0873993	5.12971	61.5784	13.4761	61.5784	0.898811
hsa-miR-494-3p	1.13619	26.533	552.177	381.382	552.177	0.753067
hsa-miR-494-5p	0	0.176887	0.243393	0.545277	0.545277	0.743079
hsa-miR-495-3p	0.0873993	7.60613	110.825	94.7224	110.825	0.691959
hsa-miR-495-5p	0	0.0884433	0.730178	1.16845	1.16845	0.766465
hsa-miR-496	0.0873993	0.707547	50.788	66.1343	66.1343	0.740009
hsa-miR-497-3p	0	0	0.162262	0.0778967	0.162262	0.839977
hsa-miR-497-5p	1.74799	3.18396	1.13583	4.90749	4.90749	0.587856
hsa-miR-498	9.52653	1.68042	0.0811309	0	9.52653	0.938363
hsa-miR-4999-3p	0.0873993	0.0884433	0	0.0778967	0.0884433	0.377017
hsa-miR-4999-5p	0.436997	0.176887	0.649047	0.389483	0.649047	0.484698
hsa-miR-499a-3p	0	0	0.649047	0.623174	0.649047	0.679955
hsa-miR-499a-5p	0.873993	0.353773	6.73387	13.0087	13.0087	0.795993
hsa-miR-499b-3p	0.0873993	0.442217	0.162262	0	0.442217	0.811811
hsa-miR-5000-3p	0.349597	0.176887	1.0547	1.40214	1.40214	0.624102
hsa-miR-5000-5p	0.174799	0	0.0811309	0.389483	0.389483	0.780967
hsa-miR-5001-3p	0.436997	0	0.324524	0.623174	0.623174	0.592665
hsa-miR-5001-5p	0.349597	0.0884433	0.162262	0.155793	0.349597	0.612413
hsa-miR-5002-3p	0	0	0	0.0778967	0.0778967	1
hsa-miR-5002-5p	0.174799	0	0.567916	4.05063	4.05063	0.938881
hsa-miR-5003-3p	0	0	0.0811309	0	0.0811309	1
hsa-miR-5003-5p	0	0	0	0.23369	0.23369	1
hsa-miR-5004-5p	0	0	0	0.0778967	0.0778967	1
hsa-miR-5008-3p	0.699195	0	0.162262	0	0.699195	0.922643
hsa-miR-5008-5p	0.262198	0	0	0	0.262198	1
hsa-miR-5009-3p	0	0.0884433	0	0.0778967	0.0884433	0.706416
hsa-miR-5009-5p	0.0873993	0.176887	0.162262	0.155793	0.176887	0.235943
hsa-miR-500a-3p	113.27	51.2087	333.61	293.047	333.61	0.542854
hsa-miR-500a-5p	12.9351	4.51061	33.1825	27.4975	33.1825	0.548525
hsa-miR-500b-3p	0.699195	0.619103	0.405655	0.46738	0.699195	0.28864
hsa-miR-500b-5p	12.9351	4.51061	33.1825	27.4975	33.1825	0.548525
hsa-miR-5010-3p	0.0873993	0	0.89244	0.623174	0.89244	0.734595
hsa-miR-5010-5p	0	0	0	0.0778967	0.0778967	1
hsa-miR-5011-3p	0.961393	0	0	0	0.961393	1
hsa-miR-5011-5p	2.18498	0.176887	0	0	2.18498	0.973015
hsa-miR-501-3p	113.532	51.2087	333.529	292.969	333.529	0.542559
hsa-miR-501-5p	12.5855	3.97995	32.858	25.7059	32.858	0.571172
hsa-miR-502-3p	58.7324	30.8667	190.09	172.23	190.09	0.540868
hsa-miR-502-5p	2.01018	1.41509	4.70559	3.50535	4.70559	0.50905
hsa-miR-503-3p	1.13619	0.0884433	0	0	1.13619	0.974053
hsa-miR-503-5p	82.8546	0.0884433	1.46036	1.01266	82.8546	0.989695
hsa-miR-504-3p	0	0	0	0.0778967	0.0778967	1
hsa-miR-504-5p	8.82733	0.707547	31.5599	63.7195	63.7195	0.785022
hsa-miR-505-3p	42.1265	4.6875	51.2747	93.9434	93.9434	0.651958
hsa-miR-505-5p	1.22359	0.0884433	1.21696	0.70107	1.22359	0.453391
hsa-miR-506-3p	0	0.0884433	0	0.155793	0.155793	0.810768
hsa-miR-507	0	0.353773	0	0	0.353773	1
hsa-miR-508-3p	0.174799	0	0.162262	1.01266	1.01266	0.889051
hsa-miR-5087	0.436997	0	0	0	0.436997	1
hsa-miR-5088-3p	0	0.176887	0	0.0778967	0.176887	0.853208
hsa-miR-5088-5p	0	0.0884433	0.0811309	0.155793	0.155793	0.637181
hsa-miR-5089-3p	0	0	0.0811309	0	0.0811309	1
hsa-miR-5089-5p	0	0	0.0811309	0.0778967	0.0811309	0.679955
hsa-miR-5090	0.0873993	0	0	0	0.0873993	1
hsa-miR-5091	0.174799	0.353773	0.162262	0.778967	0.778967	0.70438
hsa-miR-5092	1.13619	0.26533	0.162262	0.23369	1.13619	0.805995
hsa-miR-509-3-5p	0.174799	0.0884433	0.324524	0.0778967	0.324524	0.649601
hsa-miR-509-3p	1.39839	0.707547	0.730178	0.70107	1.39839	0.490177
hsa-miR-5094	3.14638	0.353773	2.92071	0.93476	3.14638	0.554064
hsa-miR-5095	2.35978	4.86438	8.84327	1.01266	8.84327	0.689526
hsa-miR-509-5p	0.174799	0.0884433	0.324524	0.0778967	0.324524	0.649601
hsa-miR-5096	4.28257	13.7972	10.4659	2.96007	13.7972	0.57217
hsa-miR-5100	15.8193	5.04127	17.4431	2.4148	17.4431	0.555215
hsa-miR-510-3p	0	0	0.0811309	0.0778967	0.0811309	0.679955
hsa-miR-511-3p	0.0873993	0	0	0	0.0873993	1
hsa-miR-512-3p	255.468	35.6427	0.89244	0.23369	255.468	0.952024
hsa-miR-512-5p	29.8032	4.77594	0	0	29.8032	0.946584
hsa-miR-513a-5p	0.174799	0	0	0.0778967	0.174799	0.851454
hsa-miR-513b-3p	0.174799	0.0884433	0.162262	0	0.174799	0.521916
hsa-miR-513b-5p	0.174799	0.0884433	0.0811309	0.23369	0.23369	0.50879
hsa-miR-513c-5p	0.174799	0.0884433	0.0811309	0.155793	0.174799	0.379538
hsa-miR-514a-3p	0.611795	0.442217	0.649047	0.856864	0.856864	0.337483
hsa-miR-514a-5p	0	0	0.0811309	0.0778967	0.0811309	0.679955
hsa-miR-514b-3p	0	0	0.0811309	0	0.0811309	1
hsa-miR-514b-5p	0	0.0884433	0	0	0.0884433	1
hsa-miR-515-3p	8.91473	1.50354	0	0	8.91473	0.943781
hsa-miR-515-5p	332.38	58.9917	3.65089	0.23369	332.38	0.936943
hsa-miR-516a-3p	37.8439	11.8514	0.243393	0.155793	37.8439	0.892095
hsa-miR-516a-5p	61.7913	10.0825	0.811309	2.64849	61.7913	0.926946
hsa-miR-516b-3p	37.8439	11.8514	0.243393	0.155793	37.8439	0.892095
hsa-miR-516b-5p	100.16	15.8314	0.324524	0.155793	100.16	0.945714
hsa-miR-517-5p	23.5978	1.85731	0.0811309	0.23369	23.5978	0.969317
hsa-miR-517a-3p	54.6246	10.4363	0	0.0778967	54.6246	0.93584
hsa-miR-517b-3p	54.6246	10.4363	0	0.0778967	54.6246	0.93584
hsa-miR-517c-3p	51.216	9.55188	0	0.0778967	51.216	0.937326
hsa-miR-5187-3p	0	0	0	0.155793	0.155793	1
hsa-miR-5187-5p	0	0	0.0811309	0.155793	0.155793	0.826413
hsa-miR-5188	0.174799	0	0	0	0.174799	1
hsa-miR-5189-3p	0	0	0.0811309	0	0.0811309	1
hsa-miR-5189-5p	0.0873993	0	0	0.0778967	0.0873993	0.702909
hsa-miR-518a-3p	21.5876	4.15684	0.162262	0.0778967	21.5876	0.932106
hsa-miR-518a-5p	352.656	55.454	1.46036	0.155793	352.656	0.946057
hsa-miR-518b	55.6734	12.1167	0.567916	0.0778967	55.6734	0.923587
hsa-miR-518c-3p	154.697	21.0495	0.89244	0.311587	154.697	0.952049
hsa-miR-518c-5p	69.2203	9.64032	0	0.0778967	69.2203	0.953201
hsa-miR-518d-3p	14.5957	3.62618	0.0811309	0.0778967	14.5957	0.913554
hsa-miR-518d-5p	99.6352	13.1781	0.0811309	0.0778967	99.6352	0.95538
hsa-miR-518e-3p	24.0348	2.83019	0	0	24.0348	0.960749
hsa-miR-518e-5p	63.8015	7.78301	0.0811309	0.0778967	63.8015	0.958507
hsa-miR-518f-3p	24.6466	5.57193	0	0	24.6466	0.924642
hsa-miR-518f-5p	45.6225	7.25235	0.243393	0	45.6225	0.945234
hsa-miR-5190	0	0.0884433	0	0	0.0884433	1
hsa-miR-5191	0	0.0884433	0.0811309	0	0.0884433	0.694226
hsa-miR-5192	0	0.0884433	0	0	0.0884433	1
hsa-miR-519a-3p	38.5431	10.7901	0.162262	0.0778967	38.5431	0.904607
hsa-miR-519a-5p	43.7871	5.9257	0.0811309	0.155793	43.7871	0.953086
hsa-miR-519b-3p	9.00213	2.91863	0.0811309	0	9.00213	0.888924
hsa-miR-519b-5p	63.8015	7.78301	0.0811309	0.0778967	63.8015	0.958507
hsa-miR-519c-3p	34.4353	8.31367	0.567916	0	34.4353	0.914026
hsa-miR-519c-5p	63.8015	7.78301	0.0811309	0.0778967	63.8015	0.958507
hsa-miR-519d-3p	81.5436	14.3278	0.243393	0.23369	81.5436	0.939481
hsa-miR-519d-5p	448.97	63.8561	2.51506	0.93476	448.97	0.950029
hsa-miR-519e-3p	69.7447	15.2123	0.243393	0.155793	69.7447	0.925388
hsa-miR-519e-5p	298.294	54.658	3.48863	0.155793	298.294	0.934849
hsa-miR-520a-3p	38.9801	5.3066	0.0811309	0.0778967	38.9801	0.953261
hsa-miR-520a-5p	198.746	36.1733	1.29809	0.23369	198.746	0.936762
hsa-miR-520b	1.92279	1.14976	0.0811309	0	1.92279	0.786613
hsa-miR-520c-3p	46.846	13.974	0.324524	0.155793	46.846	0.89715
hsa-miR-520c-5p	99.2856	13.0896	0.0811309	0.0778967	99.2856	0.95552
hsa-miR-520d-3p	4.10777	0.707547	0	0.0778967	4.10777	0.936264
hsa-miR-520d-5p	354.317	55.9846	1.46036	0.155793	354.317	0.94581
hsa-miR-520e	38.8927	12.2052	0.243393	0.155793	38.8927	0.891973
hsa-miR-520f-3p	94.7409	21.8455	0.649047	0.155793	94.7409	0.920308
hsa-miR-520f-5p	46.0594	5.21816	0.0811309	0.0778967	46.0594	0.961085
hsa-miR-520g-3p	127.341	27.5059	0.486786	0.389483	127.341	0.925706
hsa-miR-520g-5p	70.0943	9.81721	0	0.0778967	70.0943	0.952944
hsa-miR-520h	9.08953	2.21108	0.0811309	0.0778967	9.08953	0.913083
hsa-miR-521	1.57319	0.619103	0	0.0778967	1.57319	0.852317
hsa-miR-522-3p	2.62198	0.176887	0.0811309	0	2.62198	0.967198
hsa-miR-522-5p	63.8015	7.78301	0.0811309	0.0778967	63.8015	0.958507
hsa-miR-523-3p	7.42894	4.06839	0.324524	0	7.42894	0.802892
hsa-miR-523-5p	63.8015	7.78301	0.0811309	0.0778967	63.8015	0.958507
hsa-miR-524-3p	24.297	2.83019	0	0	24.297	0.961172
hsa-miR-524-5p	338.148	51.5625	1.94714	0.155793	338.148	0.947099
hsa-miR-525-3p	8.12814	2.56486	0	0.0778967	8.12814	0.891621
hsa-miR-525-5p	280.727	48.9092	1.62262	0.389483	280.727	0.939536
hsa-miR-526a	99.6352	13.1781	0.0811309	0.0778967	99.6352	0.95538
hsa-miR-526b-3p	9.78873	2.91863	0	0.0778967	9.78873	0.89796
hsa-miR-526b-5p	70.1817	9.99409	0	0.0778967	70.1817	0.952162
hsa-miR-527	342.955	53.3313	1.46036	0.155793	342.955	0.946594
hsa-miR-532-3p	6.03055	1.23821	11.5206	17.9941	17.9941	0.651936
hsa-miR-532-5p	69.8321	55.1002	231.791	196.611	231.791	0.537596
hsa-miR-539-3p	0.786594	34.7582	575.624	855.851	855.851	0.761965
hsa-miR-539-5p	0	0.442217	4.86786	9.4255	9.4255	0.812209
hsa-miR-541-3p	2.18498	0.176887	4.94899	7.63388	7.63388	0.680771
hsa-miR-541-5p	0	0.0884433	6.00369	6.23174	6.23174	0.674134
hsa-miR-542-3p	50.6916	3.80306	57.5218	61.85	61.85	0.3963
hsa-miR-542-5p	4.71956	0.353773	5.7603	12.853	12.853	0.719037
hsa-miR-543	0.349597	4.59905	102.063	65.1995	102.063	0.770898
hsa-miR-544a	0	0.176887	3.32637	6.30963	6.30963	0.814926
hsa-miR-544b	0.0873993	0.0884433	0.324524	0.311587	0.324524	0.499339
hsa-miR-545-3p	29.7158	3.18396	21.4997	47.0496	47.0496	0.614595
hsa-miR-545-5p	8.39034	1.14976	13.1432	24.4596	24.4596	0.690873
hsa-miR-548a-3p	741.146	130.189	28.3958	21.5774	741.146	0.918972
hsa-miR-548a-5p	2.53458	0.353773	1.78488	3.03797	3.03797	0.487242
hsa-miR-548aa	347.238	59.6992	26.7732	21.9669	347.238	0.895903
hsa-miR-548ab	8.04074	2.29953	6.49047	13.1645	13.1645	0.573837
hsa-miR-548ac	214.478	37.7653	17.4431	12.5414	214.478	0.894706
hsa-miR-548ad-3p	1.83539	0.53066	1.29809	1.55793	1.83539	0.384927
hsa-miR-548ad-5p	2.09758	0.26533	2.19053	2.18111	2.19053	0.308537
hsa-miR-548ae-3p	1.04879	0.0884433	0.486786	0.93476	1.04879	0.520086
hsa-miR-548ae-5p	8.21554	2.47641	10.3036	9.81498	10.3036	0.336579
hsa-miR-548ag	3.32117	0.972876	5.43577	5.99805	5.99805	0.459278
hsa-miR-548ah-3p	45.0981	12.4705	110.014	43.6221	110.014	0.693399
hsa-miR-548ah-5p	4.02037	0.53066	12.3319	3.42745	12.3319	0.78434
hsa-miR-548ai	0.349597	0.176887	0.649047	1.16845	1.16845	0.664647
hsa-miR-548aj-3p	1.04879	0.0884433	1.29809	1.40214	1.40214	0.421045
hsa-miR-548aj-5p	8.56513	2.38797	7.13952	13.3982	13.3982	0.549875
hsa-miR-548ak	0.873993	0.0884433	0.649047	1.16845	1.16845	0.540279
hsa-miR-548al	0.436997	0.26533	0.730178	1.48004	1.48004	0.677372
hsa-miR-548am-3p	4.19517	0.884433	5.35464	4.12852	5.35464	0.426782
hsa-miR-548am-5p	16.6933	3.18396	21.0129	21.4995	21.4995	0.366029
hsa-miR-548an	4.54477	1.23821	7.38291	5.99805	7.38291	0.468095
hsa-miR-548ao-3p	9.00213	1.59198	15.4149	12.2298	15.4149	0.506453
hsa-miR-548ao-5p	0.0873993	0	0.162262	0.389483	0.389483	0.786331
hsa-miR-548ap-3p	0.524396	0	0.243393	0.311587	0.524396	0.647226
hsa-miR-548ap-5p	3.40857	1.23821	5.5169	6.62122	6.62122	0.488328
hsa-miR-548aq-3p	40.2911	10.7901	91.5157	37.4683	91.5157	0.677471
hsa-miR-548aq-5p	1.74799	0.972876	3.32637	2.3369	3.32637	0.493164
hsa-miR-548ar-3p	1.04879	0.353773	1.78488	1.48004	1.78488	0.461663
hsa-miR-548ar-5p	6.03055	1.94575	5.27351	11.0613	11.0613	0.600717
hsa-miR-548as-3p	0	0	0.0811309	0.0778967	0.0811309	0.679955
hsa-miR-548as-5p	6.90455	1.41509	8.11309	9.03602	9.03602	0.393806
hsa-miR-548at-3p	0.873993	1.06132	1.86601	1.01266	1.86601	0.473392
hsa-miR-548at-5p	1.39839	0.353773	1.54149	2.72638	2.72638	0.597312
hsa-miR-548au-5p	10.6627	2.83019	11.3583	18.5394	18.5394	0.553182
hsa-miR-548av-3p	0.611795	0.0884433	1.54149	0.778967	1.54149	0.680135
hsa-miR-548aw	0.786594	0.26533	0.567916	1.16845	1.16845	0.537895
hsa-miR-548ax	0.524396	0	0.486786	0	0.524396	0.690574
hsa-miR-548ay-3p	0.349597	0.0884433	0.811309	2.49269	2.49269	0.832932
hsa-miR-548ay-5p	4.36997	0.972876	4.05655	6.54332	6.54332	0.521171
hsa-miR-548az-3p	25.0836	8.75589	86.0799	30.6913	86.0799	0.750113
hsa-miR-548az-5p	3.58337	0.53066	3.48863	4.6738	4.6738	0.457782
hsa-miR-548b-3p	3.84557	1.23821	7.70744	14.4109	14.4109	0.704131
hsa-miR-548b-5p	8.04074	1.59198	8.9244	9.58129	9.58129	0.354398
hsa-miR-548ba	2.70938	0.0884433	8.68101	10.7497	10.7497	0.644059
hsa-miR-548bb-3p	35.1345	11.2323	101.9	36.8451	101.9	0.7278
hsa-miR-548bb-5p	2.70938	0.79599	4.4622	4.90749	4.90749	0.458816
hsa-miR-548c-3p	21.5002	3.00707	19.3903	18.072	21.5002	0.372574
hsa-miR-548c-5p	21.238	4.51061	25.5562	26.2512	26.2512	0.348539
hsa-miR-548d-3p	2.88418	0.884433	1.13583	0.856864	2.88418	0.667481
hsa-miR-548d-5p	14.5083	3.2724	15.2526	16.8257	16.8257	0.345578
hsa-miR-548e-3p	10.4005	2.47641	15.3337	12.9309	15.3337	0.438976
hsa-miR-548e-5p	11.5367	2.6533	15.7394	18.851	18.851	0.470772
hsa-miR-548f-3p	730.658	127.358	35.6976	27.7312	730.658	0.912961
hsa-miR-548f-5p	2.01018	0.26533	1.46036	1.63583	2.01018	0.442586
hsa-miR-548g-3p	661.176	117.099	6.40934	5.45277	661.176	0.934984
hsa-miR-548g-5p	3.40857	0.972876	3.65089	5.76436	5.76436	0.535517
hsa-miR-548h-3p	727.337	127.801	36.9146	30.146	727.337	0.910697
hsa-miR-548h-5p	5.06916	0.53066	3.32637	4.98539	5.06916	0.418548
hsa-miR-548i	8.30294	2.0342	10.2225	12.4635	12.4635	0.450136
hsa-miR-548j-3p	47.9822	12.7358	106.525	43.7779	106.525	0.673015
hsa-miR-548j-5p	3.84557	0.353773	1.94714	2.3369	3.84557	0.597995
hsa-miR-548k	21.3254	4.24528	20.9318	15.5014	21.3254	0.364163
hsa-miR-548l	0.0873993	0.0884433	0.162262	0.311587	0.311587	0.638298
hsa-miR-548m	0.786594	0.442217	2.67732	3.89483	3.89483	0.6657
hsa-miR-548n	2.79678	1.06132	5.35464	5.14118	5.35464	0.439783
hsa-miR-548o-3p	26.482	5.83726	23.8525	30.146	30.146	0.378893
hsa-miR-548o-5p	21.1506	4.51061	25.2317	26.3291	26.3291	0.355681
hsa-miR-548p	40.4659	12.559	107.661	43.3106	107.661	0.701732
hsa-miR-548q	0.699195	0.0884433	0.567916	1.24635	1.24635	0.637459
hsa-miR-548s	22.8112	4.77594	22.8789	26.8744	26.8744	0.374049
hsa-miR-548t-3p	345.402	59.6108	25.5562	20.4089	345.402	0.898113
hsa-miR-548t-5p	1.92279	0.79599	3.16411	2.96007	3.16411	0.401743
hsa-miR-548u	25.608	3.2724	12.0885	15.0341	25.608	0.604356
hsa-miR-548v	54.5372	15.2123	116.342	59.0457	116.342	0.630986
hsa-miR-548w	10.2257	2.29953	13.7111	16.4362	16.4362	0.467915
hsa-miR-548x-3p	0.349597	0.0884433	0.243393	0.311587	0.349597	0.386511
hsa-miR-548x-5p	3.32117	0.79599	3.48863	5.21908	5.21908	0.514231
hsa-miR-548y	23.1608	7.16391	18.2545	9.26971	23.1608	0.500765
hsa-miR-548z	729.435	127.889	38.1315	31.7819	729.435	0.909609
hsa-miR-549a	0	0	0.0811309	0	0.0811309	1
hsa-miR-550a-3-5p	3.23378	2.12264	9.65458	5.53067	9.65458	0.624113
hsa-miR-550a-3p	18.3539	5.66037	47.0559	54.0603	54.0603	0.561785
hsa-miR-550a-5p	3.67077	2.29953	10.4659	6.69912	10.4659	0.596485
hsa-miR-551a	9.96352	0.53066	12.0074	12.074	12.074	0.378787
hsa-miR-551b-3p	1.66059	0.53066	21.4997	44.8685	44.8685	0.823997
hsa-miR-551b-5p	0	0	0.162262	1.32424	1.32424	0.959156
hsa-miR-552-3p	0.0873993	0	0.243393	0	0.243393	0.880304
hsa-miR-552-5p	0	0	0.0811309	0.389483	0.389483	0.930565
hsa-miR-556-3p	0.873993	0.619103	1.0547	3.42745	3.42745	0.752217
hsa-miR-556-5p	1.74799	0.0884433	0.649047	3.03797	3.03797	0.727288
hsa-miR-5579-3p	0	0	0.324524	0.23369	0.324524	0.759966
hsa-miR-5579-5p	0.0873993	0	0.405655	1.32424	1.32424	0.87589
hsa-miR-5580-3p	0.0873993	0	0	0	0.0873993	1
hsa-miR-5580-5p	0	0	0.0811309	0	0.0811309	1
hsa-miR-5581-3p	0.524396	0.26533	0.649047	1.32424	1.32424	0.637838
hsa-miR-5581-5p	0	0	0.0811309	0.0778967	0.0811309	0.679955
hsa-miR-5582-3p	0.174799	0	0.0811309	0.0778967	0.174799	0.696741
hsa-miR-5584-5p	0	0.0884433	0.0811309	0.0778967	0.0884433	0.400642
hsa-miR-5585-3p	3.14638	2.74174	3.56976	1.79162	3.56976	0.282889
hsa-miR-5585-5p	0.699195	0	0.162262	0.0778967	0.699195	0.885507
hsa-miR-5586-3p	0	0	0.162262	0	0.162262	1
hsa-miR-5587-3p	0	0	0	0.155793	0.155793	1
hsa-miR-5587-5p	0.0873993	0	0	0.389483	0.389483	0.925201
hsa-miR-559	0.0873993	0	0	0	0.0873993	1
hsa-miR-5591-3p	0.0873993	0.0884433	0	0	0.0884433	0.670601
hsa-miR-561-3p	15.5571	0.884433	1.62262	1.16845	15.5571	0.921247
hsa-miR-561-5p	284.223	49.9705	88.1082	53.8266	284.223	0.774936
hsa-miR-562	0	0	0.0811309	0	0.0811309	1
hsa-miR-563	0	0	0	0.0778967	0.0778967	1
hsa-miR-566	0.611795	2.74174	3.73202	0.389483	3.73202	0.665684
hsa-miR-5680	0	0.0884433	0.405655	0.46738	0.46738	0.647612
hsa-miR-5682	0.0873993	0	0.243393	0.311587	0.311587	0.646121
hsa-miR-5683	0.611795	0.176887	10.2225	49.2307	49.2307	0.925445
hsa-miR-5684	0.262198	0.884433	0.89244	0.23369	0.89244	0.484439
hsa-miR-5687	0.174799	0	0	0	0.174799	1
hsa-miR-5688	2.27238	0.176887	1.29809	1.09055	2.27238	0.623664
hsa-miR-5689	0.524396	1.59198	0.730178	0.23369	1.59198	0.688383
hsa-miR-5690	0.349597	0.0884433	0.486786	0.155793	0.486786	0.593364
hsa-miR-5693	0	0	0	0.0778967	0.0778967	1
hsa-miR-5695	0	0	1.62262	2.4148	2.4148	0.776017
hsa-miR-5696	0.174799	0	0.567916	0.545277	0.567916	0.577358
hsa-miR-5697	0.174799	0	0	0	0.174799	1
hsa-miR-5699-3p	0.873993	0.26533	1.86601	2.18111	2.18111	0.540702
hsa-miR-5699-5p	3.40857	0.26533	5.5169	7.0107	7.0107	0.563011
hsa-miR-5700	1.04879	0.0884433	0	0.0778967	1.04879	0.947133
hsa-miR-5701	0	0.176887	0	0.23369	0.23369	0.747691
hsa-miR-570-3p	3.14638	0.353773	2.02827	1.55793	3.14638	0.582591
hsa-miR-570-5p	0.349597	0.176887	0.649047	1.16845	1.16845	0.664647
hsa-miR-5706	3.84557	3.00707	4.21881	1.71373	4.21881	0.32316
hsa-miR-5708	0	0.176887	0.0811309	0.311587	0.311587	0.723975
hsa-miR-572	0.436997	0	0	0	0.436997	1
hsa-miR-573	6.46755	0.884433	0.486786	0.155793	6.46755	0.921299
hsa-miR-5739	0	0.0884433	0	0	0.0884433	1
hsa-miR-574-3p	51.653	2.56486	33.1825	30.6134	51.653	0.571753
hsa-miR-574-5p	0.0873993	0	0.0811309	0.0778967	0.0873993	0.393483
hsa-miR-576-3p	2.79678	1.59198	2.19053	3.34956	3.34956	0.345258
hsa-miR-576-5p	6.29275	0.79599	10.1414	10.6718	10.6718	0.461821
hsa-miR-577	57.334	7.42924	7.46404	8.10126	57.334	0.866312
hsa-miR-578	0	0	0.0811309	0.23369	0.23369	0.884276
hsa-miR-5787	0.0873993	0.176887	2.27167	0	2.27167	0.96122
hsa-miR-579-3p	0.262198	0.0884433	0.486786	1.09055	1.09055	0.744036
hsa-miR-579-5p	0.349597	0	0.405655	0.545277	0.545277	0.538307
hsa-miR-580-3p	1.48579	0.0884433	2.92071	2.96007	2.96007	0.493825
hsa-miR-580-5p	0	0	0	0.23369	0.23369	1
hsa-miR-582-3p	14.7705	4.42217	28.0713	182.045	182.045	0.913457
hsa-miR-582-5p	6.20535	2.29953	15.496	119.26	119.26	0.932917
hsa-miR-584-3p	0	0	0.0811309	0.0778967	0.0811309	0.679955
hsa-miR-584-5p	3.75817	0	1.37923	1.24635	3.75817	0.767123
hsa-miR-585-3p	0.174799	0	0.243393	0.46738	0.46738	0.701748
hsa-miR-585-5p	0	0	0.0811309	0	0.0811309	1
hsa-miR-586	0.349597	0	0	0.0778967	0.349597	0.925727
hsa-miR-588	1.74799	0.442217	1.21696	0.70107	1.74799	0.549911
hsa-miR-589-3p	60.3929	11.9398	59.0633	13.1645	60.3929	0.535444
hsa-miR-589-5p	268.491	34.9351	168.184	184.693	268.491	0.518528
hsa-miR-590-3p	77.5232	8.22523	88.8384	93.1644	93.1644	0.375345
hsa-miR-590-5p	4.10777	0.353773	4.62446	3.42745	4.62446	0.431358
hsa-miR-592	2.35978	1.50354	21.9053	58.9678	58.9678	0.854335
hsa-miR-597-3p	0	0	0.243393	0.23369	0.243393	0.679955
hsa-miR-597-5p	0.961393	0.619103	1.94714	4.28432	4.28432	0.725539
hsa-miR-598-3p	23.423	3.09552	57.3596	191.158	191.158	0.853737
hsa-miR-598-5p	0	0	0.243393	0.46738	0.46738	0.826413
hsa-miR-599	0.0873993	0	0	0.93476	0.93476	0.968834
hsa-miR-602	0.0873993	0	0.0811309	0.0778967	0.0873993	0.393483
hsa-miR-603	2.01018	0.0884433	0.567916	0.778967	2.01018	0.761991
hsa-miR-605-3p	0	0.0884433	0.0811309	0	0.0884433	0.694226
hsa-miR-605-5p	0	0	0.243393	0	0.243393	1
hsa-miR-607	0	0	0	0.0778967	0.0778967	1
hsa-miR-6072	0	0	0.0811309	0	0.0811309	1
hsa-miR-6087	0.786594	2.47641	1.78488	0.46738	2.47641	0.59096
hsa-miR-6089	9.61393	7.51768	43.2428	2.72638	43.2428	0.846926
hsa-miR-609	0	0	0	0.389483	0.389483	1
hsa-miR-6090	0.174799	0.53066	0.162262	0	0.53066	0.788276
hsa-miR-611	0	0	0	0.0778967	0.0778967	1
hsa-miR-612	0	0.353773	0.162262	0	0.353773	0.847113
hsa-miR-6126	0	0.0884433	0	0	0.0884433	1
hsa-miR-6129	0.0873993	0	0	0	0.0873993	1
hsa-miR-6130	0	0	0	0.70107	0.70107	1
hsa-miR-615-3p	0.174799	0	0.243393	0.23369	0.243393	0.440563
hsa-miR-616-3p	0	0	0	0.0778967	0.0778967	1
hsa-miR-616-5p	1.48579	0.176887	0.973571	1.16845	1.48579	0.479758
hsa-miR-617	0.0873993	0	0	0	0.0873993	1
hsa-miR-618	1.13619	0.53066	1.78488	8.64653	8.64653	0.866932
hsa-miR-619-5p	7.86594	43.0719	20.9318	5.06329	43.0719	0.73795
hsa-miR-622	0.0873993	0.353773	0	0	0.353773	0.91765
hsa-miR-623	0	0	0.162262	0.0778967	0.162262	0.839977
hsa-miR-624-3p	0.961393	0.79599	1.70375	2.02531	2.02531	0.430355
hsa-miR-624-5p	1.66059	0.353773	2.59619	2.57059	2.59619	0.411323
hsa-miR-625-3p	6.20535	2.29953	9.00553	8.80233	9.00553	0.359386
hsa-miR-625-5p	3.58337	2.56486	4.4622	5.53067	5.53067	0.360509
hsa-miR-626	0	0.0884433	0	0	0.0884433	1
hsa-miR-627-3p	1.31099	0.442217	1.70375	3.19376	3.19376	0.639197
hsa-miR-627-5p	1.83539	0.53066	1.62262	2.02531	2.02531	0.343532
hsa-miR-628-3p	0.524396	0.176887	3.89428	9.03602	9.03602	0.830472
hsa-miR-628-5p	1.22359	0.707547	13.4677	29.7565	29.7565	0.827502
hsa-miR-629-3p	1.13619	0.53066	1.54149	0.311587	1.54149	0.57218
hsa-miR-629-5p	11.5367	2.83019	8.9244	5.99805	11.5367	0.487068
hsa-miR-632	0	0	0	0.0778967	0.0778967	1
hsa-miR-635	0	0	0	0.0778967	0.0778967	1
hsa-miR-636	0.699195	0.0884433	0.567916	0.311587	0.699195	0.538542
hsa-miR-638	0	0	0.324524	0	0.324524	1
hsa-miR-639	0	0	0.0811309	0	0.0811309	1
hsa-miR-641	24.1222	4.15684	19.7148	22.7458	24.1222	0.355815
hsa-miR-642a-3p	0	0.0884433	0.973571	0.23369	0.973571	0.889707
hsa-miR-642a-5p	0	0	0.486786	0	0.486786	1
hsa-miR-642b-3p	0	0.0884433	0.811309	0.23369	0.811309	0.867649
hsa-miR-643	2.09758	0.26533	1.29809	1.01266	2.09758	0.590627
hsa-miR-6503-3p	0.0873993	0	0.0811309	0	0.0873993	0.690574
hsa-miR-6504-5p	0.0873993	0	0	0	0.0873993	1
hsa-miR-6505-3p	0	0	0.405655	0.23369	0.405655	0.807973
hsa-miR-6505-5p	0.436997	0.26533	1.37923	0.545277	1.37923	0.698477
hsa-miR-6506-3p	0.174799	0.0884433	0.162262	0	0.174799	0.521916
hsa-miR-6507-5p	0	0.0884433	0	0	0.0884433	1
hsa-miR-6508-3p	0	0	0	0.0778967	0.0778967	1
hsa-miR-6508-5p	0	0	0.162262	0.155793	0.162262	0.679955
hsa-miR-6509-3p	0	0	0	0.0778967	0.0778967	1
hsa-miR-6509-5p	0	0	0	0.23369	0.23369	1
hsa-miR-6510-3p	0.0873993	0	0	0	0.0873993	1
hsa-miR-6511a-3p	1.13619	0.0884433	1.46036	1.79162	1.79162	0.500455
hsa-miR-6511a-5p	0.436997	0.0884433	0.405655	0	0.436997	0.623111
hsa-miR-6511b-3p	1.13619	0	1.54149	1.79162	1.79162	0.501815
hsa-miR-6511b-5p	0.436997	0.0884433	0.405655	0	0.436997	0.623111
hsa-miR-6513-5p	0	0.0884433	0.0811309	0	0.0884433	0.694226
hsa-miR-6514-5p	0.174799	0	0.243393	0.389483	0.389483	0.642097
hsa-miR-6515-5p	0.0873993	0	0.405655	0.311587	0.405655	0.672146
hsa-miR-651-5p	6.55495	3.53773	10.3036	6.54332	10.3036	0.461807
hsa-miR-6516-3p	0.0873993	0.619103	0.567916	1.48004	1.48004	0.712976
hsa-miR-6516-5p	0.262198	0.0884433	0.324524	0.93476	0.93476	0.759238
hsa-miR-652-3p	6.38015	1.41509	24.9072	36.1441	36.1441	0.698407
hsa-miR-652-5p	0.961393	0.26533	3.32637	4.20642	4.20642	0.639195
hsa-miR-653-3p	3.67077	0.176887	1.62262	2.18111	3.67077	0.638531
hsa-miR-653-5p	35.3967	5.66037	16.2262	20.8763	35.3967	0.597299
hsa-miR-654-3p	5.06916	176.798	3120.05	3662.16	3662.16	0.699456
hsa-miR-654-5p	0.0873993	1.41509	15.496	19.1626	19.1626	0.704311
hsa-miR-655-3p	0	3.97995	47.3805	49.776	49.776	0.656056
hsa-miR-655-5p	0	0	0.0811309	0.311587	0.311587	0.913207
hsa-miR-656-3p	0.0873993	3.44929	66.6085	68.2375	68.2375	0.657348
hsa-miR-656-5p	0	0	0.243393	0.311587	0.311587	0.73962
hsa-miR-659-3p	0	0	0	0.0778967	0.0778967	1
hsa-miR-659-5p	2.18498	0.176887	3.24524	3.03797	3.24524	0.445357
hsa-miR-660-3p	0.349597	0.176887	1.46036	2.02531	2.02531	0.672999
hsa-miR-660-5p	19.5775	10.7901	76.2631	76.8061	76.8061	0.537231
hsa-miR-663a	1.04879	25.0295	9.73571	2.10321	25.0295	0.828366
hsa-miR-663b	0.174799	1.32665	0.324524	0.23369	1.32665	0.815824
hsa-miR-664a-3p	3.93297	2.12264	4.78672	13.3982	13.3982	0.730255
hsa-miR-664a-5p	0.349597	0.176887	0.486786	1.16845	1.16845	0.710936
hsa-miR-664b-3p	3.49597	1.41509	4.62446	11.295	11.295	0.718592
hsa-miR-664b-5p	0	0	0	0.0778967	0.0778967	1
hsa-miR-665	0	2.29953	8.19422	9.58129	9.58129	0.634922
hsa-miR-668-3p	0.262198	0.176887	13.5489	36.923	36.923	0.87372
hsa-miR-670-3p	1.83539	1.59198	153.662	76.3388	153.662	0.826966
hsa-miR-670-5p	0	0	1.86601	1.55793	1.86601	0.7217
hsa-miR-671-3p	8.04074	1.68042	12.0885	19.4742	19.4742	0.626691
hsa-miR-6715a-3p	0	0	0	0.0778967	0.0778967	1
hsa-miR-6715b-3p	0	0	0	0.155793	0.155793	1
hsa-miR-671-5p	6.55495	1.94575	11.0338	4.90749	11.0338	0.594936
hsa-miR-6716-3p	0.174799	0.0884433	0.973571	1.09055	1.09055	0.621962
hsa-miR-6717-5p	0	0	0	0.0778967	0.0778967	1
hsa-miR-6719-3p	0	0.0884433	0	0	0.0884433	1
hsa-miR-6720-3p	0	0	0.162262	0	0.162262	1
hsa-miR-6721-5p	0.0873993	0.176887	0.243393	0.23369	0.243393	0.318008
hsa-miR-6722-3p	0	0.176887	0.0811309	0	0.176887	0.847113
hsa-miR-6723-5p	0.349597	0.353773	0.324524	0.0778967	0.353773	0.291432
hsa-miR-6724-5p	2.97158	2.12264	3.32637	3.73904	3.73904	0.24931
hsa-miR-6726-3p	0	0.0884433	0	0.0778967	0.0884433	0.706416
hsa-miR-6727-5p	0.0873993	0	0	0.0778967	0.0873993	0.702909
hsa-miR-6728-5p	0	0	0.162262	0	0.162262	1
hsa-miR-6729-5p	0	0	0	0.0778967	0.0778967	1
hsa-miR-6732-3p	0.349597	0	0	0	0.349597	1
hsa-miR-6733-3p	0	0	0	0.0778967	0.0778967	1
hsa-miR-6733-5p	0	0.0884433	0.162262	0.389483	0.389483	0.785438
hsa-miR-6734-5p	0	0	0.162262	0	0.162262	1
hsa-miR-6735-3p	0.0873993	0	0.0811309	0.0778967	0.0873993	0.393483
hsa-miR-6735-5p	0.174799	0.0884433	0.0811309	0.46738	0.46738	0.754395
hsa-miR-6737-3p	0	0	0	0.311587	0.311587	1
hsa-miR-6740-3p	0	0	0.0811309	0	0.0811309	1
hsa-miR-6741-3p	0.611795	0	0.0811309	0.389483	0.611795	0.743588
hsa-miR-6742-3p	0	0	0.0811309	0.0778967	0.0811309	0.679955
hsa-miR-6743-5p	0	0	0.0811309	0	0.0811309	1
hsa-miR-6746-3p	0	0	0	0.0778967	0.0778967	1
hsa-miR-6746-5p	0	0.0884433	0	0.0778967	0.0884433	0.706416
hsa-miR-6747-3p	0	0	0.243393	0.311587	0.311587	0.73962
hsa-miR-6749-5p	0	0	0.0811309	0	0.0811309	1
hsa-miR-6751-3p	0.0873993	0	0.0811309	0.155793	0.155793	0.639415
hsa-miR-6751-5p	0	0	0.0811309	0	0.0811309	1
hsa-miR-675-3p	0.524396	0	11.764	0.70107	11.764	0.965276
hsa-miR-6755-5p	0.0873993	0	0.243393	0.155793	0.243393	0.666941
hsa-miR-675-5p	0	0.0884433	0.567916	0	0.567916	0.948089
hsa-miR-6756-3p	0	0	0.0811309	0	0.0811309	1
hsa-miR-6758-3p	0	0	0	0.0778967	0.0778967	1
hsa-miR-6759-5p	0	0	0	0.0778967	0.0778967	1
hsa-miR-6760-5p	0	0	0.0811309	0	0.0811309	1
hsa-miR-6761-3p	0	0	0.0811309	0	0.0811309	1
hsa-miR-6761-5p	0.0873993	0	0	0.0778967	0.0873993	0.702909
hsa-miR-6762-3p	0.0873993	0	0.0811309	0.0778967	0.0873993	0.393483
hsa-miR-6762-5p	0.0873993	0	0	0	0.0873993	1
hsa-miR-6763-3p	0.0873993	0	0	0	0.0873993	1
hsa-miR-676-3p	1.31099	0.176887	0.162262	0.389483	1.31099	0.814737
hsa-miR-6764-3p	0	0	0.405655	0.856864	0.856864	0.842194
hsa-miR-6764-5p	0	0.0884433	0	0	0.0884433	1
hsa-miR-676-5p	0.0873993	0	0.162262	0.155793	0.162262	0.500411
hsa-miR-6766-3p	0	0	0.0811309	0	0.0811309	1
hsa-miR-6767-3p	0	0	0.0811309	0.0778967	0.0811309	0.679955
hsa-miR-6767-5p	0	0	0.243393	0	0.243393	1
hsa-miR-6768-3p	0	0	0.0811309	0	0.0811309	1
hsa-miR-6768-5p	0	0.0884433	0.0811309	0	0.0884433	0.694226
hsa-miR-6769a-5p	0	0	0.0811309	0.155793	0.155793	0.826413
hsa-miR-6769b-3p	0	0.0884433	0	0	0.0884433	1
hsa-miR-6770-3p	0	0	0.162262	0.23369	0.23369	0.768551
hsa-miR-6770-5p	0	0	0.243393	0.0778967	0.243393	0.893318
hsa-miR-6771-5p	0	0.0884433	0	0	0.0884433	1
hsa-miR-6772-3p	0	0.0884433	0	0.0778967	0.0884433	0.706416
hsa-miR-6772-5p	0	0.0884433	0	0	0.0884433	1
hsa-miR-6773-3p	0.0873993	0	0	0	0.0873993	1
hsa-miR-6773-5p	0.0873993	0	0	0	0.0873993	1
hsa-miR-6775-3p	0.262198	0	0.0811309	0.0778967	0.262198	0.797828
hsa-miR-6779-5p	0	0	0.0811309	0	0.0811309	1
hsa-miR-6780a-3p	0.0873993	0	0	0	0.0873993	1
hsa-miR-6780a-5p	0.0873993	0	0.0811309	0	0.0873993	0.690574
hsa-miR-6780b-5p	0.0873993	0	0.0811309	0	0.0873993	0.690574
hsa-miR-6781-5p	0	0.0884433	0	0	0.0884433	1
hsa-miR-6783-3p	0	0	0.0811309	0.0778967	0.0811309	0.679955
hsa-miR-6783-5p	0.0873993	0	0.243393	0	0.243393	0.880304
hsa-miR-6784-3p	0	0	0	0.0778967	0.0778967	1
hsa-miR-6786-3p	0	0	0	0.0778967	0.0778967	1
hsa-miR-6786-5p	0	0.0884433	0	0	0.0884433	1
hsa-miR-6787-3p	0	0	0	0.0778967	0.0778967	1
hsa-miR-6789-5p	0	0.26533	0.811309	0.0778967	0.811309	0.858982
hsa-miR-6790-3p	0.0873993	0	0	0.0778967	0.0873993	0.702909
hsa-miR-6791-5p	0.262198	0	0.0811309	0	0.262198	0.896858
hsa-miR-6792-3p	0.0873993	0	0	0	0.0873993	1
hsa-miR-6793-3p	0	0	0.0811309	0	0.0811309	1
hsa-miR-6794-3p	0.0873993	0	0.0811309	0.0778967	0.0873993	0.393483
hsa-miR-6794-5p	0.0873993	0	0.162262	0.70107	0.70107	0.881295
hsa-miR-6795-3p	0.0873993	0	0.0811309	0	0.0873993	0.690574
hsa-miR-6795-5p	0.0873993	0	0	0	0.0873993	1
hsa-miR-6796-5p	0	0	0	0.155793	0.155793	1
hsa-miR-6797-3p	0.0873993	0	0.0811309	0	0.0873993	0.690574
hsa-miR-6797-5p	0.0873993	0	0	0	0.0873993	1
hsa-miR-6799-3p	0	0	0	0.23369	0.23369	1
hsa-miR-6799-5p	0.0873993	0	0	0	0.0873993	1
hsa-miR-6800-3p	0	0.0884433	0	0	0.0884433	1
hsa-miR-6801-3p	0.174799	0.0884433	0.0811309	0.23369	0.23369	0.50879
hsa-miR-6802-3p	0	0	0.0811309	0.0778967	0.0811309	0.679955
hsa-miR-6803-3p	0	0	0.0811309	0	0.0811309	1
hsa-miR-6804-3p	0.0873993	0	0	0.0778967	0.0873993	0.702909
hsa-miR-6805-5p	0.0873993	0	0.0811309	0.0778967	0.0873993	0.393483
hsa-miR-6806-3p	0	0	0.0811309	0	0.0811309	1
hsa-miR-6807-3p	0	0	0.0811309	0.23369	0.23369	0.884276
hsa-miR-6808-3p	0	0	0	0.0778967	0.0778967	1
hsa-miR-6808-5p	0	0	0.0811309	0	0.0811309	1
hsa-miR-6809-5p	0.0873993	0	0	0	0.0873993	1
hsa-miR-6810-5p	0	0	0	0.0778967	0.0778967	1
hsa-miR-6813-5p	0	0	0	0.0778967	0.0778967	1
hsa-miR-6814-3p	0.0873993	0	0	0	0.0873993	1
hsa-miR-6815-5p	0.262198	0	0.0811309	0	0.262198	0.896858
hsa-miR-6817-3p	0	0	0	0.0778967	0.0778967	1
hsa-miR-6818-3p	0	0	0.0811309	0.389483	0.389483	0.930565
hsa-miR-6818-5p	0.174799	0	0.324524	0.778967	0.778967	0.786331
hsa-miR-6819-3p	0.0873993	0	0	0	0.0873993	1
hsa-miR-6819-5p	0.0873993	0	0	0	0.0873993	1
hsa-miR-6820-3p	0.262198	0	0.162262	0.23369	0.262198	0.496625
hsa-miR-6820-5p	0.0873993	0	0	0.155793	0.155793	0.813002
hsa-miR-6821-3p	0	0	0.0811309	0	0.0811309	1
hsa-miR-6822-5p	0	0	0.243393	0.311587	0.311587	0.73962
hsa-miR-6823-3p	0.174799	0	0	0	0.174799	1
hsa-miR-6824-3p	0	0	0	0.0778967	0.0778967	1
hsa-miR-6825-3p	0.0873993	0	0	0	0.0873993	1
hsa-miR-6825-5p	0	0	0.0811309	0	0.0811309	1
hsa-miR-6827-5p	0.174799	0	0	0	0.174799	1
hsa-miR-6830-3p	0	0	0	0.0778967	0.0778967	1
hsa-miR-6830-5p	0	0	0	0.0778967	0.0778967	1
hsa-miR-6831-5p	0.0873993	0	0	0	0.0873993	1
hsa-miR-6832-5p	0	0	0.0811309	0	0.0811309	1
hsa-miR-6833-3p	0	0	0.0811309	0.0778967	0.0811309	0.679955
hsa-miR-6833-5p	0	0	0	0.0778967	0.0778967	1
hsa-miR-6834-3p	0	0	0	0.0778967	0.0778967	1
hsa-miR-6836-5p	0	0	0.243393	0.0778967	0.243393	0.893318
hsa-miR-6837-3p	0.0873993	0	0.89244	1.09055	1.09055	0.700507
hsa-miR-6837-5p	0	0	0	0.0778967	0.0778967	1
hsa-miR-6838-3p	0.174799	0	0	0	0.174799	1
hsa-miR-6838-5p	0	0	0	0.0778967	0.0778967	1
hsa-miR-6839-5p	0.0873993	0	0.0811309	0	0.0873993	0.690574
hsa-miR-6840-3p	0.174799	0	0.0811309	0.155793	0.174799	0.548196
hsa-miR-6840-5p	0.0873993	0	0	0	0.0873993	1
hsa-miR-6841-5p	0	0.0884433	0.0811309	0.0778967	0.0884433	0.400642
hsa-miR-6842-3p	0.699195	0	0.649047	0.856864	0.856864	0.475513
hsa-miR-6842-5p	0	0	0	0.0778967	0.0778967	1
hsa-miR-6844	0	0	0	0.155793	0.155793	1
hsa-miR-6845-3p	0	0	0.0811309	0	0.0811309	1
hsa-miR-6845-5p	0	0	0.0811309	0.0778967	0.0811309	0.679955
hsa-miR-6847-5p	0.174799	0	0.324524	0	0.324524	0.820456
hsa-miR-6848-3p	0	0.0884433	0	0	0.0884433	1
hsa-miR-6850-3p	1.04879	0	0.0811309	0	1.04879	0.974214
hsa-miR-6852-3p	0	0	0	0.0778967	0.0778967	1
hsa-miR-6852-5p	1.39839	0.0884433	0.486786	0.856864	1.39839	0.658633
hsa-miR-6853-3p	0.0873993	0	0	0.23369	0.23369	0.875334
hsa-miR-6854-5p	0.174799	0	0.162262	0.0778967	0.174799	0.542028
hsa-miR-6855-3p	0	0	0.0811309	0.155793	0.155793	0.826413
hsa-miR-6855-5p	0	0.0884433	0.162262	0	0.162262	0.818312
hsa-miR-6856-3p	0	0	0.243393	0.23369	0.243393	0.679955
hsa-miR-6856-5p	0	0	0.0811309	0	0.0811309	1
hsa-miR-6857-3p	0	0	0.0811309	0.0778967	0.0811309	0.679955
hsa-miR-6858-3p	0.0873993	0.0884433	0.243393	0	0.243393	0.759178
hsa-miR-6859-3p	0	0	0.0811309	0	0.0811309	1
hsa-miR-6859-5p	0.174799	0	0.243393	0.0778967	0.243393	0.653926
hsa-miR-6860	0	0	0	0.0778967	0.0778967	1
hsa-miR-6861-3p	0	0.0884433	0	0	0.0884433	1
hsa-miR-6862-3p	0.0873993	0	0.0811309	0	0.0873993	0.690574
hsa-miR-6866-5p	0.436997	0	1.70375	1.40214	1.70375	0.640178
hsa-miR-6870-3p	0	0	0	0.0778967	0.0778967	1
hsa-miR-6871-5p	0	0	0.0811309	0.0778967	0.0811309	0.679955
hsa-miR-6873-3p	0.0873993	0	0	0	0.0873993	1
hsa-miR-6874-3p	0	0	0	0.311587	0.311587	1
hsa-miR-6874-5p	0	0.0884433	0	0	0.0884433	1
hsa-miR-6875-3p	0.174799	0	0	0	0.174799	1
hsa-miR-6875-5p	0.262198	0	0	0.0778967	0.262198	0.90097
hsa-miR-6877-3p	0.0873993	0	0.0811309	0.155793	0.155793	0.639415
hsa-miR-6877-5p	0.0873993	0	0.243393	0.155793	0.243393	0.666941
hsa-miR-6878-5p	0	0	0.0811309	0	0.0811309	1
hsa-miR-6879-5p	0	0	0	0.155793	0.155793	1
hsa-miR-6880-3p	0	0	0.0811309	0	0.0811309	1
hsa-miR-6880-5p	0	0	0.0811309	0	0.0811309	1
hsa-miR-6881-3p	0.262198	0.0884433	0.162262	0	0.262198	0.681278
hsa-miR-6881-5p	0.174799	0	0	0	0.174799	1
hsa-miR-6882-5p	0.262198	0	0	0.23369	0.262198	0.702909
hsa-miR-6883-3p	0	0	0.0811309	0	0.0811309	1
hsa-miR-6883-5p	0	0.0884433	0	0	0.0884433	1
hsa-miR-6884-3p	0.0873993	0	0.0811309	0	0.0873993	0.690574
hsa-miR-6884-5p	0.262198	0	0.0811309	0.0778967	0.262198	0.797828
hsa-miR-6885-5p	0	0	0	0.155793	0.155793	1
hsa-miR-6886-3p	0	0	0	0.0778967	0.0778967	1
hsa-miR-6886-5p	1.13619	0	2.02827	1.32424	2.02827	0.595644
hsa-miR-6888-5p	0	0	0.0811309	0	0.0811309	1
hsa-miR-6889-3p	0	0	0.0811309	0	0.0811309	1
hsa-miR-6890-5p	0	0	0	0.0778967	0.0778967	1
hsa-miR-6892-5p	0.0873993	0	0	0	0.0873993	1
hsa-miR-6894-3p	0	0	0	0.0778967	0.0778967	1
hsa-miR-6895-3p	0.0873993	0	0	0.0778967	0.0873993	0.702909
hsa-miR-6895-5p	0	0	0	0.0778967	0.0778967	1
hsa-miR-708-3p	26.045	20.6957	344.401	420.408	420.408	0.689872
hsa-miR-708-5p	18.8783	13.6203	237.714	290.555	290.555	0.690004
hsa-miR-7106-5p	0	0	0	0.0778967	0.0778967	1
hsa-miR-7107-3p	0.0873993	0.0884433	0	0	0.0884433	0.670601
hsa-miR-7108-3p	0	0	0.162262	0	0.162262	1
hsa-miR-7109-5p	0.174799	0	0	0	0.174799	1
hsa-miR-7110-3p	1.04879	4.95283	5.43577	0.545277	5.43577	0.59853
hsa-miR-7111-3p	0.174799	0	0.324524	0.0778967	0.324524	0.740445
hsa-miR-7111-5p	0	0	0.0811309	0	0.0811309	1
hsa-miR-7112-3p	0	0.0884433	0.243393	0	0.243393	0.878874
hsa-miR-7112-5p	0	0	0.0811309	0	0.0811309	1
hsa-miR-7113-5p	0.0873993	0	0	0.0778967	0.0873993	0.702909
hsa-miR-7114-3p	0	0	0	0.0778967	0.0778967	1
hsa-miR-7114-5p	0.0873993	0	0	0.389483	0.389483	0.925201
hsa-miR-7-1-3p	8.12814	0.79599	9.00553	40.1947	40.1947	0.85131
hsa-miR-7151-5p	0	0	0.162262	0.0778967	0.162262	0.839977
hsa-miR-7152-3p	0	0	0	0.0778967	0.0778967	1
hsa-miR-7155-3p	0.262198	0	0	0	0.262198	1
hsa-miR-7156-5p	0	0.0884433	0.486786	0.155793	0.486786	0.832755
hsa-miR-7157-3p	0	0	0	0.0778967	0.0778967	1
hsa-miR-7159-3p	0.0873993	0	0.0811309	0	0.0873993	0.690574
hsa-miR-718	1.04879	1.50354	2.02827	0.23369	2.02827	0.542136
hsa-miR-7-2-3p	0.262198	0	0.567916	4.8296	4.8296	0.942706
hsa-miR-744-3p	5.94315	2.56486	19.6337	25.7838	25.7838	0.636184
hsa-miR-744-5p	43.7871	6.54481	80.2385	78.9094	80.2385	0.463095
hsa-miR-7515	0.0873993	0	0	0	0.0873993	1
hsa-miR-758-3p	1.13619	103.213	1416.14	804.05	1416.14	0.78618
hsa-miR-758-5p	0	0.619103	8.59988	9.73709	9.73709	0.684403
hsa-miR-7-5p	16.5185	3.53773	98.8175	446.504	446.504	0.911256
hsa-miR-760	0.436997	0	0.649047	1.01266	1.01266	0.64251
hsa-miR-762	0.0873993	2.47641	2.59619	0.389483	2.59619	0.620817
hsa-miR-764	0.0873993	0	0	0	0.0873993	1
hsa-miR-7641	66.6857	326.621	118.127	25.2385	326.621	0.785633
hsa-miR-765	0.174799	0	0.0811309	0.311587	0.311587	0.726208
hsa-miR-766-3p	3.58337	1.06132	10.2225	22.6679	22.6679	0.781377
hsa-miR-766-5p	0	0	0.0811309	0.389483	0.389483	0.930565
hsa-miR-767-3p	0.611795	0	0.405655	0.856864	0.856864	0.604196
hsa-miR-767-5p	69.3077	15.6545	136.949	283.933	283.933	0.73948
hsa-miR-769-3p	22.8112	0.884433	26.2053	39.3378	39.3378	0.577159
hsa-miR-769-5p	1291.41	260.466	2354.66	2883.5	2883.5	0.548403
hsa-miR-7702	0.0873993	0	0.0811309	0.0778967	0.0873993	0.393483
hsa-miR-7704	0.262198	0.619103	1.0547	0.311587	1.0547	0.622994
hsa-miR-7705	0.961393	0.707547	3.81315	0.93476	3.81315	0.772393
hsa-miR-770-5p	0	0.353773	6.16595	9.73709	9.73709	0.776808
hsa-miR-7706	11.0997	1.68042	68.799	42.7653	68.799	0.730881
hsa-miR-7843-3p	0	0.0884433	0	0	0.0884433	1
hsa-miR-7845-5p	0.262198	0	0.0811309	0	0.262198	0.896858
hsa-miR-7847-3p	0	0	0.162262	0	0.162262	1
hsa-miR-7850-5p	0	0	0.0811309	0	0.0811309	1
hsa-miR-7851-3p	0	0.26533	0.486786	0.155793	0.486786	0.71163
hsa-miR-7854-3p	0	0	0	0.311587	0.311587	1
hsa-miR-7974	49.1184	28.4787	15.8205	2.18111	49.1184	0.684569
hsa-miR-7975	40.6407	14.2394	21.8242	12.3077	40.6407	0.603261
hsa-miR-7976	0.524396	0.0884433	0.486786	0.389483	0.524396	0.386779
hsa-miR-7977	17.0429	3.09552	14.847	20.2531	20.2531	0.424199
hsa-miR-8055	0	0	0.0811309	0	0.0811309	1
hsa-miR-8056	0	0	0	0.0778967	0.0778967	1
hsa-miR-8057	0	0.0884433	0	0	0.0884433	1
hsa-miR-8058	0.174799	0.176887	0.0811309	0	0.176887	0.517714
hsa-miR-8061	0	0.0884433	0.649047	0.155793	0.649047	0.874567
hsa-miR-8065	0.262198	0	0	0	0.262198	1
hsa-miR-8071	0	0.0884433	0	0	0.0884433	1
hsa-miR-8072	0.0873993	0	0	0	0.0873993	1
hsa-miR-8084	0	0	0.0811309	0	0.0811309	1
hsa-miR-8085	0.0873993	0	0	0	0.0873993	1
hsa-miR-8485	0	0	0	0.155793	0.155793	1
hsa-miR-873-3p	8.65253	2.12264	10.7904	45.6475	45.6475	0.842521
hsa-miR-873-5p	42.0391	8.49056	53.3841	381.226	381.226	0.909141
hsa-miR-874-3p	50.1672	17.0696	97.7628	91.6065	97.7628	0.458406
hsa-miR-874-5p	9.52653	2.12264	14.5224	25.628	25.628	0.659596
hsa-miR-875-5p	0	0	0	0.46738	0.46738	1
hsa-miR-876-3p	0.262198	0.26533	0.567916	4.98539	4.98539	0.926756
hsa-miR-876-5p	4.54477	1.23821	7.54518	39.7273	39.7273	0.88817
hsa-miR-877-3p	0.262198	0	0.324524	0.0778967	0.324524	0.650673
hsa-miR-877-5p	14.0713	1.06132	20.6884	9.4255	20.6884	0.604317
hsa-miR-885-3p	0	0	0	0.856864	0.856864	1
hsa-miR-885-5p	0.262198	0.0884433	2.43393	22.2785	22.2785	0.958337
hsa-miR-887-3p	32.3378	3.00707	108.634	113.885	113.885	0.578583
hsa-miR-887-5p	3.14638	0.619103	5.27351	6.15384	6.15384	0.510388
hsa-miR-888-3p	0	0	0	0.0778967	0.0778967	1
hsa-miR-888-5p	0	0	0.243393	1.16845	1.16845	0.930565
hsa-miR-889-3p	1.74799	40.9493	1251.04	1388.51	1388.51	0.689418
hsa-miR-889-5p	0	0.353773	13.0621	12.853	13.0621	0.662975
hsa-miR-890	0	0	0.0811309	0.311587	0.311587	0.913207
hsa-miR-891a-5p	0.0873993	0	2.1094	19.4742	19.4742	0.962398
hsa-miR-891b	0	0	0	0.93476	0.93476	1
hsa-miR-892a	0.0873993	0	0.243393	3.89483	3.89483	0.97169
hsa-miR-892b	0	0.0884433	0	0.155793	0.155793	0.810768
hsa-miR-892c-3p	0.0873993	0	0	0.23369	0.23369	0.875334
hsa-miR-892c-5p	0	0	0.0811309	0	0.0811309	1
hsa-miR-92a-1-5p	3.93297	0.707547	3.00184	2.49269	3.93297	0.474351
hsa-miR-92a-2-5p	0.611795	0.619103	0.649047	0.0778967	0.649047	0.327838
hsa-miR-92a-3p	8779.09	3009.11	17779.9	8532.03	17779.9	0.619042
hsa-miR-92b-3p	3081.88	883.637	17614.3	20205	20205	0.643986
hsa-miR-92b-5p	8.73993	1.94575	33.1825	44.479	44.479	0.671244
hsa-miR-933	0.0873993	0.353773	0.162262	0.545277	0.545277	0.631114
hsa-miR-93-3p	13.0225	4.24528	75.1272	71.1197	75.1272	0.607832
hsa-miR-934	0	0.53066	0	0	0.53066	1
hsa-miR-935	6.38015	3.36085	21.3374	30.925	30.925	0.665013
hsa-miR-93-5p	1481.94	345.99	4035.61	2477.66	4035.61	0.644367
hsa-miR-937-3p	0.436997	0.176887	1.0547	1.01266	1.0547	0.48594
hsa-miR-938	0.0873993	0	0	0	0.0873993	1
hsa-miR-939-3p	0	0	0.0811309	0	0.0811309	1
hsa-miR-939-5p	0.0873993	0.0884433	0.486786	0.311587	0.486786	0.666226
hsa-miR-9-3p	7.69114	2.21108	59.0633	3027.14	3027.14	0.992406
hsa-miR-940	2.79678	0.176887	3.32637	7.0107	7.0107	0.700456
hsa-miR-941	202.067	52.1816	382.289	347.575	382.289	0.475245
hsa-miR-942-3p	0.349597	0	0.0811309	0	0.349597	0.922643
hsa-miR-942-5p	4.10777	0.884433	3.97542	1.48004	4.10777	0.485537
hsa-miR-943	0	0	0.162262	0.23369	0.23369	0.768551
hsa-miR-944	0.0873993	0	0.0811309	0	0.0873993	0.690574
hsa-miR-95-3p	13.8091	0.442217	23.2034	90.516	90.516	0.862069
hsa-miR-95-5p	2.01018	0.353773	6.16595	22.4342	22.4342	0.873261
hsa-miR-9-5p	137.654	48.2016	3299.03	101925	101925	0.988603
hsa-miR-96-3p	0.961393	0.176887	0	0	0.961393	0.93867
hsa-miR-96-5p	156.882	54.1273	3.97542	3.89483	156.882	0.868271
hsa-miR-98-3p	0	0.0884433	0	0.23369	0.23369	0.873845
hsa-miR-98-5p	0.349597	0.176887	0.405655	211.723	211.723	0.998532
hsa-miR-99a-3p	1.22359	0.26533	113.746	1109.95	1109.95	0.965393
hsa-miR-99a-5p	56.5474	12.3821	894.631	6488.09	6488.09	0.950496
hsa-miR-99b-3p	12.4107	1.06132	29.2071	48.1402	48.1402	0.70448
hsa-miR-99b-5p	585.313	88.2664	2381.44	4215.46	4215.46	0.758428
novel_mir_10	0	0	3.08297	0	3.08297	1
novel_mir_100	0.436997	0	0	0	0.436997	1
novel_mir_101	0.524396	0	0.973571	0.70107	0.973571	0.580422
novel_mir_102	1.57319	0	1.54149	0	1.57319	0.673383
novel_mir_103	0.786594	0.442217	0	1.24635	1.24635	0.671357
novel_mir_104	45.8846	0	0	0	45.8846	1
novel_mir_105	0.611795	0	0	1.40214	1.40214	0.854557
novel_mir_106	1.22359	0	0	0	1.22359	1
novel_mir_107	12.0611	0	0	0	12.0611	1
novel_mir_108	0.699195	0	0	0	0.699195	1
novel_mir_109	0.611795	0	0.730178	0	0.730178	0.72071
novel_mir_11	0	8.579	77.3989	88.3349	88.3349	0.675561
novel_mir_110	1.39839	0	0	0	1.39839	1
novel_mir_111	0.611795	0	0	0	0.611795	1
novel_mir_112	0.961393	0	0	0	0.961393	1
novel_mir_113	2.70938	0	0	0	2.70938	1
novel_mir_114	2.09758	0	0	0	2.09758	1
novel_mir_115	2.70938	0.707547	0	0	2.70938	0.912951
novel_mir_116	2.88418	0.79599	0	0.70107	2.88418	0.82698
novel_mir_117	8.04074	0	0.405655	0	8.04074	0.983183
novel_mir_118	2.01018	0	0	0	2.01018	1
novel_mir_119	0.786594	0	0	1.01266	1.01266	0.741079
novel_mir_12	0	0	3.73202	0	3.73202	1
novel_mir_120	5.59356	1.50354	0	0	5.59356	0.910401
novel_mir_121	1.04879	0	0	0.93476	1.04879	0.702909
novel_mir_122	0.524396	0	0	0	0.524396	1
novel_mir_123	0.961393	0	0	0	0.961393	1
novel_mir_124	1.13619	0	0	0	1.13619	1
novel_mir_125	159.766	48.4669	0	136.086	159.766	0.614953
novel_mir_126	0.786594	0	0	0	0.786594	1
novel_mir_127	0.699195	0	0	0	0.699195	1
novel_mir_128	0.611795	0	0	0	0.611795	1
novel_mir_129	4.63216	0	7.30178	0	7.30178	0.788537
novel_mir_13	0	0	3.24524	3.50535	3.50535	0.691402
novel_mir_130	1.48579	0	0	0	1.48579	1
novel_mir_131	20.7136	0	0	0	20.7136	1
novel_mir_132	33.7361	10.967	0	0	33.7361	0.89164
novel_mir_133	1.39839	0	0	0	1.39839	1
novel_mir_134	35.3093	13.1781	0	0	35.3093	0.875594
novel_mir_135	4.19517	0	0	0	4.19517	1
novel_mir_136	1.57319	0.53066	0.973571	0.46738	1.57319	0.582247
novel_mir_137	0.873993	0	0.486786	0	0.873993	0.814344
novel_mir_138	0.786594	0	0	0	0.786594	1
novel_mir_139	0.699195	0	1.78488	0	1.78488	0.869423
novel_mir_14	2.01018	0.79599	16.3884	85.219	85.219	0.92492
novel_mir_140	1.04879	0	2.19053	0.856864	2.19053	0.710017
novel_mir_141	0.873993	0	0	0	0.873993	1
novel_mir_142	0.436997	0	0	0	0.436997	1
novel_mir_143	7.51634	0	0	0	7.51634	1
novel_mir_144	0	0	1.29809	0.623174	1.29809	0.839977
novel_mir_145	0	0	0.973571	0	0.973571	1
novel_mir_146	0	0	0.405655	0	0.405655	1
novel_mir_147	0	0	0.811309	0	0.811309	1
novel_mir_148	0	0	52.0861	0	52.0861	1
novel_mir_149	0	0	0.405655	0	0.405655	1
novel_mir_15	3.05898	0.442217	5.03012	7.78967	7.78967	0.634931
novel_mir_150	0	0	1.13583	0	1.13583	1
novel_mir_151	0	0	0.405655	0.389483	0.405655	0.679955
novel_mir_152	0	5.48349	0.486786	0	5.48349	0.970409
novel_mir_153	0	0	0.405655	0.389483	0.405655	0.679955
novel_mir_154	0	0	0.89244	0	0.89244	1
novel_mir_155	0	0	1.62262	1.40214	1.62262	0.711959
novel_mir_156	0	0	0.405655	0.623174	0.623174	0.783017
novel_mir_157	0	0	0.649047	0	0.649047	1
novel_mir_158	0	0	111.149	0	111.149	1
novel_mir_159	0	0	0.649047	0	0.649047	1
novel_mir_16	110.56	0	279.009	447.439	447.439	0.709778
novel_mir_160	0	1.68042	3.32637	0	3.32637	0.831606
novel_mir_161	0	0	1.13583	0.623174	1.13583	0.817117
novel_mir_162	0	0	0.730178	0	0.730178	1
novel_mir_163	0	0	0.567916	0	0.567916	1
novel_mir_164	0	0	22.0676	0	22.0676	1
novel_mir_165	0	0	1.13583	0	1.13583	1
novel_mir_166	0	0	0.649047	0	0.649047	1
novel_mir_167	0	0	0.811309	0	0.811309	1
novel_mir_168	0	0	2.19053	0	2.19053	1
novel_mir_169	0	0	0.649047	1.16845	1.16845	0.814841
novel_mir_170	0	0	0.730178	0	0.730178	1
novel_mir_171	0	0	0.567916	1.24635	1.24635	0.848112
novel_mir_172	0	0	1.13583	0	1.13583	1
novel_mir_173	0	0	0.730178	0	0.730178	1
novel_mir_174	0	0	0.730178	0.623174	0.730178	0.715515
novel_mir_175	0	0	1.0547	0	1.0547	1
novel_mir_176	0	18.0424	6.16595	0	18.0424	0.886084
novel_mir_177	0	0	0.649047	0.778967	0.778967	0.722261
novel_mir_178	0	0	0.730178	0	0.730178	1
novel_mir_179	0	0	2.51506	0	2.51506	1
novel_mir_18	0	3.2724	0	0	3.2724	1
novel_mir_180	0	0	0.405655	0	0.405655	1
novel_mir_181	0	0	0.486786	0	0.486786	1
novel_mir_182	0	0	1.62262	0	1.62262	1
novel_mir_183	0	0	0.973571	0	0.973571	1
novel_mir_184	0	0	0.811309	0	0.811309	1
novel_mir_185	0	0	22.8789	0	22.8789	1
novel_mir_186	0	0	0.405655	0	0.405655	1
novel_mir_187	0	0	0.89244	0	0.89244	1
novel_mir_188	0	0	0.486786	0	0.486786	1
novel_mir_189	0	0	0.649047	3.73904	3.73904	0.942138
novel_mir_19	1.74799	0.619103	16.0639	0	16.0639	0.950882
novel_mir_190	0	32.8125	8.19422	0	32.8125	0.916757
novel_mir_191	0	0	0.649047	0.93476	0.93476	0.768551
novel_mir_192	0	0	0.405655	0	0.405655	1
novel_mir_193	0	32.724	9.57345	0	32.724	0.902483
novel_mir_194	0	0	0.730178	0	0.730178	1
novel_mir_195	0	0	0.486786	0.778967	0.778967	0.791696
novel_mir_196	0	0	1.13583	1.86952	1.86952	0.797482
novel_mir_197	0	0	0.405655	0	0.405655	1
novel_mir_198	0	0	6.00369	1.32424	6.00369	0.926476
novel_mir_199	0	0	2.59619	0	2.59619	1
novel_mir_2	692.29	235.348	959.779	0	959.779	0.677829
novel_mir_20	0	0	2.67732	18.7731	18.7731	0.952462
novel_mir_200	0	0	1.13583	0	1.13583	1
novel_mir_201	0	0	59.6312	0	59.6312	1
novel_mir_202	0	0	1.0547	0	1.0547	1
novel_mir_203	0	0.442217	0	0	0.442217	1
novel_mir_204	0	0.53066	0	0	0.53066	1
novel_mir_205	0	1.32665	0	0	1.32665	1
novel_mir_206	0	1.41509	0	0	1.41509	1
novel_mir_207	0	0.53066	0	0	0.53066	1
novel_mir_208	0	7.78301	0	0	7.78301	1
novel_mir_209	0	0.79599	0	0.778967	0.79599	0.673795
novel_mir_210	0	4.24528	0	0	4.24528	1
novel_mir_211	0	1.41509	0	0	1.41509	1
novel_mir_212	0	1.85731	0	0	1.85731	1
novel_mir_213	0	0.972876	0	2.02531	2.02531	0.839881
novel_mir_214	0	0.619103	0	0	0.619103	1
novel_mir_215	0	0.619103	0	0	0.619103	1
novel_mir_216	0	1.23821	0	0	1.23821	1
novel_mir_217	0	5.3066	0	0	5.3066	1
novel_mir_218	0	3.80306	0	0	3.80306	1
novel_mir_219	0	0.53066	0	0	0.53066	1
novel_mir_22	6.20535	1.32665	34.8863	0	34.8863	0.928033
novel_mir_220	0	1.06132	0	0	1.06132	1
novel_mir_221	0	0.442217	0	0	0.442217	1
novel_mir_222	0	1.76887	0	0	1.76887	1
novel_mir_223	0	0.972876	0	0	0.972876	1
novel_mir_224	0	0.707547	0	0	0.707547	1
novel_mir_225	0	1.32665	0	0	1.32665	1
novel_mir_226	0	0.972876	0	0	0.972876	1
novel_mir_227	0	0.442217	0	0	0.442217	1
novel_mir_228	0	1.23821	0	0	1.23821	1
novel_mir_229	0	9.55188	0	0	9.55188	1
novel_mir_23	0	0	0	2.02531	2.02531	1
novel_mir_230	0	0	0	0.545277	0.545277	1
novel_mir_231	0	0	0	128.763	128.763	1
novel_mir_232	0	0	0	0.389483	0.389483	1
novel_mir_233	0	0	0	2.64849	2.64849	1
novel_mir_234	0	0	0	1.09055	1.09055	1
novel_mir_235	0	0	0	1.48004	1.48004	1
novel_mir_236	0	0	0	1.48004	1.48004	1
novel_mir_237	0	0	0	0.623174	0.623174	1
novel_mir_238	0	0	0	0.778967	0.778967	1
novel_mir_239	0	0	0	0.46738	0.46738	1
novel_mir_24	0	0	1.46036	2.80428	2.80428	0.826413
novel_mir_240	0	0	0	0.389483	0.389483	1
novel_mir_241	0	0	0	0.389483	0.389483	1
novel_mir_242	0	0	0	0.70107	0.70107	1
novel_mir_243	0	0	0	0.93476	0.93476	1
novel_mir_244	0	0	0	2.18111	2.18111	1
novel_mir_245	0	0	0	51.0223	51.0223	1
novel_mir_246	0	0	0	0.70107	0.70107	1
novel_mir_247	0	0	0	0.545277	0.545277	1
novel_mir_248	0	0	0	0.46738	0.46738	1
novel_mir_249	0	0	0	1.01266	1.01266	1
novel_mir_25	255.381	19.8997	144.251	288.374	288.374	0.51506
novel_mir_250	0	0	0	1.24635	1.24635	1
novel_mir_251	0	0	0	0.389483	0.389483	1
novel_mir_252	0	0	0	1.86952	1.86952	1
novel_mir_253	0	0	0	0.46738	0.46738	1
novel_mir_254	0	0	0	0.545277	0.545277	1
novel_mir_255	0	0	0	0.856864	0.856864	1
novel_mir_256	0	0	0	0.389483	0.389483	1
novel_mir_257	0	0	0	1.24635	1.24635	1
novel_mir_258	0	0	0	0.778967	0.778967	1
novel_mir_259	0	0	0	0.778967	0.778967	1
novel_mir_260	0	0	0	0.46738	0.46738	1
novel_mir_261	0	0	0	2.4148	2.4148	1
novel_mir_262	0	0	0	0.389483	0.389483	1
novel_mir_263	0	0	0	0.389483	0.389483	1
novel_mir_264	0	0	0	1.63583	1.63583	1
novel_mir_265	0	0	0	0.93476	0.93476	1
novel_mir_266	0	0	0	0.389483	0.389483	1
novel_mir_267	0	0	0	0.389483	0.389483	1
novel_mir_268	0	0	0	0.856864	0.856864	1
novel_mir_269	0	0	0	0.70107	0.70107	1
novel_mir_27	0	0	0	7.47808	7.47808	1
novel_mir_270	0	0	0	0.46738	0.46738	1
novel_mir_271	0	0	0	0.778967	0.778967	1
novel_mir_272	0	0	0	1.09055	1.09055	1
novel_mir_273	0	0	0	0.545277	0.545277	1
novel_mir_274	0	0	0	2.88218	2.88218	1
novel_mir_275	0	0	0	1.01266	1.01266	1
novel_mir_276	0	0	0	3.42745	3.42745	1
novel_mir_277	0	0	0	0.856864	0.856864	1
novel_mir_278	0	0	0	0.778967	0.778967	1
novel_mir_279	0	0	0	0.70107	0.70107	1
novel_mir_28	0	0	1.21696	0	1.21696	1
novel_mir_280	0	0	0	1.01266	1.01266	1
novel_mir_281	0	0	0	2.3369	2.3369	1
novel_mir_282	0	0	0	0.93476	0.93476	1
novel_mir_283	0	0	0	0.778967	0.778967	1
novel_mir_284	0	0	0	0.70107	0.70107	1
novel_mir_285	0	0	0	0.623174	0.623174	1
novel_mir_286	0	0	0	0.389483	0.389483	1
novel_mir_287	0	0	0	0.70107	0.70107	1
novel_mir_288	0	0	0	8.56864	8.56864	1
novel_mir_289	0	0	0	0.856864	0.856864	1
novel_mir_29	0	0	1.86601	3.81694	3.81694	0.837041
novel_mir_290	0	0	0	0.623174	0.623174	1
novel_mir_291	0	0	0	14.5667	14.5667	1
novel_mir_31	0	0	2.51506	2.4148	2.51506	0.679955
novel_mir_33	0	424.97	0	0	424.97	1
[truncated: 58 more rows]

## Sheet: miRNAs (TPM>=10)
miRNA	D0	D11	D25	D80	max	TSI
hsa-let-7a-2-3p	0	0	0	40.5063	40.5063	1
hsa-let-7a-3p	0	0	0	46.5822	46.5822	1
hsa-let-7a-5p	32.6	0	88.8384	8496.19	8496.19	0.995236
hsa-let-7b-5p	28.0552	0	57.035	6648.64	6648.64	0.995734
hsa-let-7c-3p	0	0	0	27.8091	27.8091	1
hsa-let-7c-5p	29.6284	0	58.1709	6883.81	6883.81	0.995749
hsa-let-7d-3p	0	0	0	20.4089	20.4089	1
hsa-let-7d-5p	0	0	0	81.9473	81.9473	1
hsa-let-7e-3p	0	0	0	31.704	31.704	1
hsa-let-7e-5p	22.3742	0	40.4032	2514.43	2514.43	0.991678
hsa-let-7f-1-3p	0	0	0	38.7147	38.7147	1
hsa-let-7f-2-3p	0	0	0	18.4615	18.4615	1
hsa-let-7f-5p	31.3764	0	65.1481	8010.58	8010.58	0.995983
hsa-let-7g-3p	0	0	0	17.7604	17.7604	1
hsa-let-7g-5p	29.8032	0	40.7277	6124.32	6124.32	0.996161
hsa-let-7i-3p	0	0	0	68.1596	68.1596	1
hsa-let-7i-5p	0	0	0	2246.46	2246.46	1
hsa-miR-100-3p	0	0	0	42.3758	42.3758	1
hsa-miR-100-5p	57.0718	12.4705	892.765	6476.8	6476.8	0.950474
hsa-miR-101-3p	1840.46	372.7	2435.63	5319.49	5319.49	0.708695
hsa-miR-101-5p	16.2563	15.6545	27.3411	77.8967	77.8967	0.746451
hsa-miR-103a-3p	2462.83	297.612	4771.47	4594.5	4771.47	0.486186
hsa-miR-105-3p	0	0	0	18.3057	18.3057	1
hsa-miR-105-5p	0	0	14.0356	42.7653	42.7653	0.890599
hsa-miR-106a-3p	0	0	11.1149	0	11.1149	1
hsa-miR-106a-5p	124.107	136.291	339.939	69.406	339.939	0.676604
hsa-miR-106b-3p	180.48	26.4446	127.051	148.705	180.48	0.441857
hsa-miR-106b-5p	364.63	63.4139	444.192	546.913	546.913	0.468388
hsa-miR-107	311.841	30.5129	615.054	1198.28	1198.28	0.733673
hsa-miR-10a-5p	134.595	0	49.571	75.2482	134.595	0.690877
hsa-miR-10b-5p	130.487	0	48.1918	75.404	130.487	0.684271
hsa-miR-1179	0	0	0	12.4635	12.4635	1
hsa-miR-1180-3p	33.5613	0	63.7689	136.787	136.787	0.762817
hsa-miR-1185-1-3p	0	0	133.866	74.5471	133.866	0.814374
hsa-miR-1185-2-3p	0	0	127.132	68.0038	127.132	0.821698
hsa-miR-1185-5p	0	0	122.994	200.506	200.506	0.795527
hsa-miR-1197	0	0	324.524	743.524	743.524	0.854511
hsa-miR-124-3p	19.3153	15.0354	343.022	1670.65	1670.65	0.924706
hsa-miR-124-5p	0	0	28.5581	123.155	123.155	0.922704
hsa-miR-1247-3p	0	0	12.8998	10.3603	12.8998	0.732289
hsa-miR-1247-5p	0	0	46.0824	53.3592	53.3592	0.712125
hsa-miR-1248	0	21.4033	0	0	21.4033	1
hsa-miR-1251-5p	0	0	129.485	395.793	395.793	0.890949
hsa-miR-1252-5p	0	0	0	12.6193	12.6193	1
hsa-miR-125a-5p	962.004	242.423	9007.97	81012.8	81012.8	0.95798
hsa-miR-125b-1-3p	0	0	0	160.935	160.935	1
hsa-miR-125b-2-3p	0	0	135.002	893.008	893.008	0.949608
hsa-miR-125b-5p	846.55	207.665	8124.77	68628.7	68628.7	0.955417
hsa-miR-1260b	18.6161	0	0	10.4382	18.6161	0.813098
hsa-miR-126-3p	157.231	12.559	159.828	25.9396	159.828	0.59179
hsa-miR-1264	15.6445	0	0	0	15.6445	1
hsa-miR-126-5p	249.175	32.3703	294.1	48.8412	294.1	0.625538
hsa-miR-1268b	10.6627	0	0	0	10.6627	1
hsa-miR-1269a	0	0	28.2336	92.1518	92.1518	0.897873
hsa-miR-1269b	0	0	26.4487	88.0233	88.0233	0.899842
hsa-miR-1271-5p	11.0123	0	21.9053	0	21.9053	0.832426
hsa-miR-1272	45.972	0	0	0	45.972	1
hsa-miR-1273a	0	11.8514	0	0	11.8514	1
hsa-miR-1273g-3p	0	12.2936	0	0	12.2936	1
hsa-miR-127-3p	17.3925	769.811	5364.38	8939.04	8939.04	0.77061
hsa-miR-127-5p	0	19.3691	217.837	502.589	502.589	0.842678
hsa-miR-1276	0	0	0	18.072	18.072	1
hsa-miR-128-1-5p	0	0	13.8734	22.59	22.59	0.795288
hsa-miR-1283	73.0658	0	0	0	73.0658	1
hsa-miR-128-3p	162.126	30.0707	377.421	1251.88	1251.88	0.84833
hsa-miR-1285-3p	23.7726	0	24.5827	46.1927	46.1927	0.651061
hsa-miR-1286	11.4493	0	11.6017	11.5287	11.6017	0.33981
hsa-miR-1287-5p	0	0	0	10.3603	10.3603	1
hsa-miR-129-1-3p	0	0	12.0885	26.9523	26.9523	0.850495
hsa-miR-129-2-3p	0	0	14.1168	33.5735	33.5735	0.859842
hsa-miR-129-5p	0	0	16.2262	43.6221	43.6221	0.87601
hsa-miR-1296-5p	165.622	40.507	262.296	1117.43	1117.43	0.860267
hsa-miR-1298-3p	17.7421	0	0	0	17.7421	1
hsa-miR-1298-5p	601.919	160.878	123.238	32.2492	601.919	0.824802
hsa-miR-1301-3p	0	0	0	13.0866	13.0866	1
hsa-miR-1303	19.1405	0	0	0	19.1405	1
hsa-miR-1304-3p	28.3174	0	16.713	0	28.3174	0.803266
hsa-miR-1305	37.2321	0	56.3049	61.071	61.071	0.489463
hsa-miR-1307-3p	110.648	0	88.7572	103.681	110.648	0.420268
hsa-miR-1307-5p	476.851	57.5766	402.815	716.104	716.104	0.563731
hsa-miR-130a-3p	7685.29	2489.59	13979.1	15268.7	15268.7	0.47269
hsa-miR-130b-3p	591.082	172.995	2646.08	881.323	2646.08	0.792725
hsa-miR-130b-5p	36.1833	10.4363	201.205	119.338	201.205	0.72506
hsa-miR-1323	110.298	15.2123	0	0	110.298	0.954027
hsa-miR-132-3p	0	0	20.3639	159.377	159.377	0.957409
hsa-miR-132-5p	0	0	15.1715	153.534	153.534	0.967062
hsa-miR-133a-3p	100.247	0	282.173	72.6776	282.173	0.795723
hsa-miR-134-5p	0	11.2323	145.792	149.717	149.717	0.650398
hsa-miR-135a-3p	0	0	13.7923	18.6173	18.6173	0.753057
hsa-miR-135a-5p	84.5152	62.6179	1047.24	4629.56	4629.56	0.914004
hsa-miR-135b-3p	0	0	0	14.7225	14.7225	1
hsa-miR-135b-5p	84.7774	62.6179	1034.91	4505.08	4505.08	0.912521
hsa-miR-136-3p	0	197.494	2428.49	3509.25	3509.25	0.750565
hsa-miR-136-5p	0	24.3219	280.794	591.158	591.158	0.827956
hsa-miR-137	11.7115	0	49.1653	329.191	329.191	0.938357
hsa-miR-138-5p	183.276	18.5731	26.6921	534.917	534.917	0.857584
hsa-miR-139-5p	0	0	0	16.9036	16.9036	1
hsa-miR-140-3p	642.822	105.159	880.352	933.202	933.202	0.418371
hsa-miR-140-5p	17.7421	0	45.9201	71.5092	71.5092	0.703245
hsa-miR-141-3p	1712.68	262.677	13.2243	20.6426	1712.68	0.942285
hsa-miR-141-5p	35.3093	0	0	0	35.3093	1
hsa-miR-142-3p	200.057	27.4174	0	0	200.057	0.954317
hsa-miR-142-5p	2252.72	237.647	0	0	2252.72	0.964835
hsa-miR-143-3p	445.474	0	1106.95	213.281	1106.95	0.80163
hsa-miR-145-5p	32.8621	0	43.5673	0	43.5673	0.748572
hsa-miR-146a-3p	10.9249	0	0	0	10.9249	1
hsa-miR-146a-5p	670.528	85.3478	349.837	183.057	670.528	0.692659
hsa-miR-146b-5p	159.504	52.0047	338.154	191.626	338.154	0.602612
hsa-miR-148a-3p	22586.3	6013.44	14829	16343.7	22586.3	0.451201
hsa-miR-148a-5p	240.261	42.9835	135.975	93.5539	240.261	0.621921
hsa-miR-148b-3p	22430.4	5965.59	14734.9	16256.1	22430.4	0.450796
hsa-miR-148b-5p	123.408	35.9964	335.233	370.788	370.788	0.555328
hsa-miR-149-5p	153.648	45.9021	458.065	1735.69	1735.69	0.873708
hsa-miR-151a-3p	1316.41	294.516	1283.98	1453.47	1453.47	0.336096
hsa-miR-151a-5p	1353.64	233.137	1615.07	2574.1	2574.1	0.585375
hsa-miR-151b	0	0	0	36.923	36.923	1
hsa-miR-152-3p	0	0	29.9373	25.0048	29.9373	0.721587
hsa-miR-152-5p	0	0	0	13.0087	13.0087	1
hsa-miR-153-3p	13.6343	0	0	193.807	193.807	0.97655
hsa-miR-153-5p	10.2257	0	0	25.4722	25.4722	0.866185
hsa-miR-154-3p	0	11.4092	97.7628	34.8198	97.7628	0.842377
hsa-miR-154-5p	0	0	23.7714	35.9104	35.9104	0.779345
hsa-miR-155-5p	12.1485	0	0	0	12.1485	1
hsa-miR-15a-5p	126.729	22.9068	495.872	1079.03	1079.03	0.800589
hsa-miR-15b-3p	18.5287	0	34.1561	32.7945	34.1561	0.499132
hsa-miR-15b-5p	170.866	66.5094	470.316	362.765	470.316	0.574655
hsa-miR-16-2-3p	10.8375	0	32.2901	25.0048	32.2901	0.629997
hsa-miR-16-5p	3799.42	916.45	10658.9	6246.93	10658.9	0.657163
hsa-miR-17-3p	62.9275	17.2464	117.315	70.886	117.315	0.570786
hsa-miR-17-5p	1838.97	676.061	4740.32	1930.75	4740.32	0.687378
hsa-miR-181a-2-3p	31.3764	0	545.524	1638.95	1638.95	0.882668
hsa-miR-181a-3p	97.0133	0	561.101	2900.8	2900.8	0.924375
hsa-miR-181a-5p	1282.85	141.598	13086.7	57493.9	57493.9	0.915869
hsa-miR-181b-2-3p	0	0	0	12.853	12.853	1
hsa-miR-181b-3p	0	0	0	13.0087	13.0087	1
hsa-miR-181b-5p	154.609	10.5248	1542.62	2914.35	2914.35	0.804673
hsa-miR-181c-3p	97.7999	0	559.722	2886.54	2886.54	0.92407
hsa-miR-181c-5p	1271.4	138.591	12976.7	56891.2	56891.2	0.915706
hsa-miR-181d-5p	142.985	0	1285.68	2525.57	2525.57	0.811439
hsa-miR-182-5p	6797.57	2684.08	193.903	192.405	6797.57	0.849437
hsa-miR-183-3p	29.7158	0	0	0	29.7158	1
hsa-miR-183-5p	872.77	221.374	24.7449	22.5121	872.77	0.897403
hsa-miR-184	95.1779	0	0	0	95.1779	1
hsa-miR-185-5p	25.4332	0	16.0639	21.2658	25.4332	0.510748
hsa-miR-186-3p	29.0166	0	25.9619	17.2931	29.0166	0.503101
hsa-miR-186-5p	2644.97	337.942	2913.49	5116.72	5116.72	0.615874
hsa-miR-187-3p	70.2691	0	0	0	70.2691	1
hsa-miR-188-5p	0	0	26.6109	16.2804	26.6109	0.796069
hsa-miR-18a-3p	28.8418	0	46.488	11.5287	46.488	0.710531
hsa-miR-18a-5p	583.828	116.568	879.54	322.181	879.54	0.612458
hsa-miR-18b-5p	578.059	151.592	1200.41	329.347	1200.41	0.705935
hsa-miR-1908-5p	0	0	13.4677	0	13.4677	1
hsa-miR-190a-5p	28.3174	0	58.6577	65.5111	65.5111	0.557454
hsa-miR-191-5p	1034.63	329.894	2393.77	1894.37	2393.77	0.546197
hsa-miR-192-5p	320.319	149.735	557.451	1227.57	1227.57	0.720993
hsa-miR-193a-3p	83.2042	0	25.9619	10.9055	83.2042	0.852301
hsa-miR-193b-3p	258.702	55.6308	55.3313	109.367	258.702	0.71611
hsa-miR-194-5p	63.7141	17.0696	108.797	162.493	162.493	0.6111
hsa-miR-195-5p	21.5002	0	28.8826	65.7448	65.7448	0.744554
hsa-miR-197-3p	60.5677	13.4434	85.8365	181.421	181.421	0.706305
hsa-miR-199a-3p	69.9195	0	626.98	156.65	626.98	0.879544
hsa-miR-199a-5p	19.4901	0	329.635	35.0535	329.635	0.944844
hsa-miR-199b-3p	69.8321	0	626.899	156.65	626.899	0.879575
hsa-miR-199b-5p	122.883	29.717	472.669	70.4186	472.669	0.842724
hsa-miR-19a-3p	3126.71	1480.36	8119.18	4502.9	8119.18	0.62599
hsa-miR-19b-3p	3138.86	1499.64	8164.45	4598.48	8164.45	0.622878
hsa-miR-200a-3p	1148.78	146.551	16.2262	19.0847	1148.78	0.94723
hsa-miR-200b-3p	155.221	11.9398	10.0602	0	155.221	0.952755
hsa-miR-200c-3p	316.386	35.908	0	0	316.386	0.962169
hsa-miR-203a-3p	20.0144	0	13.1432	0	20.0144	0.781105
hsa-miR-204-5p	75.3382	36.9693	245.502	358.091	358.091	0.666929
hsa-miR-205-5p	22865.1	740.182	0	0	22865.1	0.989209
hsa-miR-208b-3p	0	0	0	147.069	147.069	1
hsa-miR-20a-3p	23.5104	0	65.9594	48.0623	65.9594	0.6383
hsa-miR-20a-5p	1538.67	398.083	2280.91	1196.65	2280.91	0.542085
hsa-miR-20b-5p	1657.27	661.556	4640.69	1823.09	4640.69	0.702493
hsa-miR-210-3p	55.6734	11.2323	65.6349	109.445	109.445	0.596325
hsa-miR-2113	0	0	0	14.4109	14.4109	1
hsa-miR-2114-5p	0	0	0	14.5667	14.5667	1
hsa-miR-211-5p	25.4332	17.6002	76.7498	94.0992	94.0992	0.575684
hsa-miR-212-3p	0	0	0	20.7984	20.7984	1
hsa-miR-212-5p	0	0	0	38.5589	38.5589	1
hsa-miR-21-3p	2940.29	87.9127	343.427	598.169	2940.29	0.883287
hsa-miR-215-5p	17.5673	0	18.2545	53.6708	53.6708	0.777522
hsa-miR-21-5p	59041.2	2229.39	12931.9	14963.3	59041.2	0.829924
hsa-miR-216a-3p	0	0	35.7787	29.1334	35.7787	0.728578
hsa-miR-216a-5p	0	0	50.22	105.628	105.628	0.841519
hsa-miR-216b-5p	0	0	157.637	178.695	178.695	0.705947
hsa-miR-217	0	0	53.3841	90.3602	90.3602	0.803069
hsa-miR-218-1-3p	0	0	0	10.1266	10.1266	1
hsa-miR-218-5p	16.6059	13.7087	1054.62	1074.27	1074.27	0.663358
hsa-miR-219a-1-3p	0	0	31.2354	22.9016	31.2354	0.755602
hsa-miR-219a-2-3p	0	0	422.124	178.461	422.124	0.859077
hsa-miR-219a-5p	0	0	1076.36	322.648	1076.36	0.900081
hsa-miR-221-3p	665.808	57.5766	425.126	392.288	665.808	0.561941
hsa-miR-221-5p	116.94	44.8408	111.474	154.002	154.002	0.408546
hsa-miR-222-3p	1141.44	239.416	1237.65	723.505	1237.65	0.43324
hsa-miR-222-5p	0	10.8785	0	0	10.8785	1
hsa-miR-22-3p	4476.68	265.507	2293.25	6441.98	6441.98	0.635959
hsa-miR-224-5p	13.8965	0	25.3128	11.7624	25.3128	0.66211
hsa-miR-22-5p	0	0	0	12.6193	12.6193	1
hsa-miR-2277-5p	0	0	0	12.5414	12.5414	1
hsa-miR-2355-3p	20.364	0	0	18.2278	20.364	0.701634
hsa-miR-2355-5p	27.4434	0	0	43.7	43.7	0.790668
hsa-miR-23a-3p	427.208	29.717	280.632	539.746	539.746	0.544504
hsa-miR-23b-3p	361.484	29.9823	337.829	659.006	659.006	0.631114
hsa-miR-23c	93.1677	0	67.0953	267.653	267.653	0.80041
hsa-miR-24-2-5p	27.2686	0	26.043	27.4196	27.4196	0.351905
hsa-miR-24-3p	350.122	0	167.13	308.86	350.122	0.546834
hsa-miR-2467-5p	0	0	25.6374	10.0487	25.6374	0.869349
hsa-miR-25-3p	1075.45	344.84	2967.93	2430.07	2967.93	0.56756
hsa-miR-2682-5p	0	0	10.3036	49.5423	49.5423	0.930675
hsa-miR-26a-2-3p	0	0	0	10.5161	10.5161	1
hsa-miR-26a-5p	3605.75	1217.95	11378.9	21054.4	21054.4	0.743481
hsa-miR-26b-5p	266.655	68.3667	731.558	950.807	950.807	0.626079
hsa-miR-27a-3p	1349.36	210.141	2790.82	7672.82	7672.82	0.811007
hsa-miR-27b-3p	1162.32	229.068	3124.92	9464.84	9464.84	0.840944
hsa-miR-27b-5p	0	0	0	41.3631	41.3631	1
hsa-miR-28-3p	1197.2	165.124	1035.96	814.799	1197.2	0.438721
hsa-miR-28-5p	120.261	0	123.968	153.69	153.69	0.470299
hsa-miR-296-3p	36.7077	0	0	0	36.7077	1
hsa-miR-299-3p	0	0	106.768	59.7468	106.768	0.813469
hsa-miR-299-5p	0	0	24.4204	29.445	29.445	0.723547
hsa-miR-29a-3p	1327.33	98.8796	429.75	1359.76	1359.76	0.545028
hsa-miR-29a-5p	11.9737	0	0	14.0214	14.0214	0.715347
hsa-miR-29b-3p	107.763	0	28.3958	33.184	107.763	0.809522
hsa-miR-29c-3p	1308.72	97.553	428.939	1336.08	1336.08	0.542142
hsa-miR-29c-5p	0	0	0	10.2045	10.2045	1
hsa-miR-300	0	0	18.7412	91.996	91.996	0.932094
hsa-miR-301a-3p	2246.25	490.949	23506.5	18798.6	23506.5	0.694612
hsa-miR-301a-5p	0	0	19.1469	24.9269	24.9269	0.74396
hsa-miR-301b-3p	2246.43	492.541	23566.1	18805.3	23566.1	0.695265
hsa-miR-302a-3p	12402.3	3673.23	33.5882	0	12402.3	0.900373
hsa-miR-302a-5p	6651.7	1418.01	0	0	6651.7	0.92894
hsa-miR-302b-3p	20163.6	4724.55	35.0486	0	20163.6	0.921317
hsa-miR-302b-5p	618.525	39.1804	0	0	618.525	0.978885
hsa-miR-302c-3p	9244.23	1988.29	22.9601	0	9244.23	0.927477
hsa-miR-302c-5p	774.008	66.8631	0	0	774.008	0.971205
hsa-miR-302d-3p	30695	3988.79	51.9238	0	30695	0.95612
hsa-miR-302d-5p	217.887	14.3278	0	0	217.887	0.978081
hsa-miR-302e	4702.7	1528.39	17.6865	0	4702.7	0.890412
hsa-miR-3065-3p	19.4901	0	97.276	284.557	284.557	0.863219
hsa-miR-3065-5p	0	0	76.1819	88.6464	88.6464	0.713536
hsa-miR-30a-3p	197.785	49.4398	603.208	922.764	922.764	0.692795
hsa-miR-30a-5p	23345.6	7318.77	77115.8	90930.8	90930.8	0.6049
hsa-miR-30b-5p	200.931	74.6462	810.579	1489.7	1489.7	0.756963
hsa-miR-30c-1-3p	0	0	15.3337	19.1626	19.1626	0.733269
hsa-miR-30c-2-3p	0	0	24.0148	50.0097	50.0097	0.839933
hsa-miR-30c-5p	1208.21	248.703	4755.81	5842.88	5842.88	0.645567
hsa-miR-30d-3p	10.2257	0	58.901	96.1245	96.1245	0.760287
hsa-miR-30d-5p	23318.8	7311.7	77047.8	90816.3	90816.3	0.604776
hsa-miR-30e-3p	193.327	47.7594	592.256	902.511	902.511	0.692213
hsa-miR-30e-5p	23344.1	7317.71	77103.2	90887.1	90887.1	0.604766
hsa-miR-3117-3p	0	0	0	24.3817	24.3817	1
hsa-miR-3135b	24.5592	95.5188	21.662	19.0068	95.5188	0.772373
hsa-miR-31-3p	16.7807	0	0	0	16.7807	1
hsa-miR-3158-3p	0	0	12.4942	15.0341	15.0341	0.722981
hsa-miR-31-5p	272.773	21.9339	186.926	84.9853	272.773	0.640917
hsa-miR-3200-3p	0	0	19.8771	63.7974	63.7974	0.896145
hsa-miR-320a	139.926	15.4776	200.475	237.974	237.974	0.501517
hsa-miR-320b	45.0107	0	63.9312	61.85	63.9312	0.442835
hsa-miR-323a-3p	0	17.6887	657.485	983.29	983.29	0.771117
hsa-miR-323b-3p	0	0	528.649	713.767	713.767	0.753118
hsa-miR-32-3p	12.4981	0	13.2243	10.5161	13.2243	0.419904
hsa-miR-324-3p	0	0	30.5864	39.4157	39.4157	0.741335
hsa-miR-324-5p	17.6547	0	76.5876	139.825	139.825	0.775332
hsa-miR-32-5p	41.8643	10.7016	90.7044	137.02	137.02	0.651462
hsa-miR-328-3p	0	0	28.6392	110.613	110.613	0.913696
hsa-miR-329-3p	0	0	85.7554	76.4167	85.7554	0.702967
hsa-miR-330-3p	14.5083	0	14.7658	21.1879	21.1879	0.539452
hsa-miR-330-5p	44.7485	0	59.7124	65.3553	65.3553	0.467216
hsa-miR-331-3p	89.1473	0	69.6915	220.292	220.292	0.759654
hsa-miR-331-5p	17.0429	0	23.528	33.8072	33.8072	0.599978
hsa-miR-335-3p	310.967	144.959	757.438	316.416	757.438	0.660108
hsa-miR-335-5p	183.364	34.0507	785.51	930.554	930.554	0.640743
hsa-miR-337-3p	0	0	28.9637	26.6407	28.9637	0.693402
hsa-miR-337-5p	0	0	13.7111	20.9542	20.9542	0.781888
hsa-miR-338-3p	0	0	38.6183	112.639	112.639	0.885716
hsa-miR-339-3p	64.3259	11.9398	103.199	237.741	237.741	0.748375
hsa-miR-339-5p	25.2584	0	88.6761	36.5336	88.6761	0.767724
hsa-miR-33a-3p	0	0	14.0356	48.4517	48.4517	0.903439
hsa-miR-33a-5p	45.972	13.0012	222.218	276.533	276.533	0.661052
hsa-miR-33b-5p	42.2139	11.3207	173.296	167.712	173.296	0.574434
hsa-miR-340-3p	0	0	127.213	90.3602	127.213	0.763232
hsa-miR-340-5p	1166.52	404.717	7602.13	11977.1	11977.1	0.744697
hsa-miR-342-3p	79.009	25.3832	350.486	726.387	726.387	0.79126
hsa-miR-345-5p	209.147	17.5118	707.867	1206.85	1206.85	0.741884
hsa-miR-34a-3p	27.2686	0	0	0	27.2686	1
hsa-miR-34a-5p	358.337	24.7641	0	0	358.337	0.976964
hsa-miR-34b-5p	159.154	12.2936	20.5261	0	159.154	0.931262
hsa-miR-34c-3p	16.4311	0	0	0	16.4311	1
hsa-miR-34c-5p	1159.53	112.146	158.205	53.515	1159.53	0.906897
hsa-miR-3607-3p	71.4927	63.9445	63.3632	164.05	164.05	0.596058
hsa-miR-361-3p	40.8155	0	57.7652	169.036	169.036	0.805602
hsa-miR-3615	0	0	12.6564	16.4362	16.4362	0.743322
hsa-miR-361-5p	139.489	59.257	313.246	651.372	651.372	0.737993
hsa-miR-3621	0	39.1804	82.3479	14.5667	82.3479	0.782439
hsa-miR-362-5p	0	0	27.3411	24.6154	27.3411	0.699898
hsa-miR-363-3p	122.883	144.605	1089.1	740.798	1089.1	0.691401
hsa-miR-3648	0	0	11.8451	0	11.8451	1
hsa-miR-365a-3p	32.6	0	0	13.6319	32.6	0.860614
hsa-miR-365b-3p	32.6	0	0	13.6319	32.6	0.860614
hsa-miR-367-3p	2692.34	338.384	0	0	2692.34	0.958105
hsa-miR-3687	0	19.7229	17.362	0	19.7229	0.706567
hsa-miR-369-3p	0	12.2936	402.734	321.48	402.734	0.723744
hsa-miR-369-5p	0	0	66.284	135.073	135.073	0.836424
hsa-miR-370-3p	0	11.3207	250.045	197.39	250.045	0.721769
hsa-miR-370-5p	0	0	0	10.7497	10.7497	1
hsa-miR-371a-3p	245.068	20.342	0	0	245.068	0.972332
hsa-miR-371a-5p	2742.42	144.428	0	0	2742.42	0.982445
hsa-miR-372-3p	1498.72	123.467	0	0	1498.72	0.97254
hsa-miR-372-5p	37.0573	0	0	0	37.0573	1
hsa-miR-373-3p	2576.1	102.771	0	0	2576.1	0.986702
hsa-miR-374a-3p	311.841	113.738	575.543	1072.72	1072.72	0.688914
hsa-miR-374a-5p	253.72	61.4681	372.148	865.354	865.354	0.735239
hsa-miR-374b-3p	21.238	0	34.724	56.7088	56.7088	0.671056
hsa-miR-374b-5p	66.8605	30.5129	147.253	409.97	409.97	0.801103
hsa-miR-375	23.0734	25.0295	41.0522	240.389	240.389	0.876374
hsa-miR-376a-2-5p	0	0	14.847	18.5394	18.5394	0.733056
hsa-miR-376a-3p	0	50.7665	586.901	715.17	715.17	0.70279
hsa-miR-376a-5p	0	0	306.269	723.427	723.427	0.85888
hsa-miR-376b-3p	0	51.1202	592.012	723.582	723.582	0.703728
hsa-miR-376b-5p	0	0	15.1715	19.2405	19.2405	0.73716
hsa-miR-376c-3p	0	33.6969	396.162	725.608	725.608	0.802529
hsa-miR-376c-5p	0	0	23.2034	25.4722	25.4722	0.696356
hsa-miR-377-3p	0	28.5672	312.679	292.424	312.679	0.657805
hsa-miR-377-5p	0	0	30.4241	53.5929	53.5929	0.81077
hsa-miR-378a-3p	1189.59	390.123	387.644	143.564	1189.59	0.741836
hsa-miR-378b	31.8134	14.1509	10.2225	0	31.8134	0.744621
hsa-miR-378c	70.0069	12.559	14.6036	15.4235	70.0069	0.797229
hsa-miR-378f	121.485	42.099	35.292	31.3924	121.485	0.701518
hsa-miR-378g	72.3666	13.4434	15.0092	15.5014	72.3666	0.79754
hsa-miR-378h	231.433	55.1886	52.4106	20.9542	231.433	0.814845
hsa-miR-378i	307.82	66.5094	62.3897	31.7819	307.82	0.826001
hsa-miR-379-3p	0	32.9894	499.361	247.789	499.361	0.812575
hsa-miR-379-5p	0	0	103.929	73.4566	103.929	0.764401
hsa-miR-380-3p	0	0	170.05	162.726	170.05	0.681024
hsa-miR-381-3p	0	505.1	5830.15	7423.4	7423.4	0.715528
hsa-miR-381-5p	0	0	0	15.1899	15.1899	1
hsa-miR-382-3p	0	0	94.193	113.184	113.184	0.722596
hsa-miR-382-5p	0	0	41.4579	55.774	55.774	0.752227
hsa-miR-383-5p	0	0	0	22.6679	22.6679	1
hsa-miR-3912-3p	0	0	0	14.9562	14.9562	1
hsa-miR-409-3p	0	37.2346	958.562	724.829	958.562	0.734998
hsa-miR-409-5p	0	0	61.0105	29.2113	61.0105	0.840403
hsa-miR-410-3p	0	99.4103	3635.15	4131.56	4131.56	0.698697
hsa-miR-411-3p	0	32.1049	484.352	239.766	484.352	0.812897
hsa-miR-411-5p	0	374.911	4426.02	5513.45	5513.45	0.709745
hsa-miR-412-5p	0	0	153.094	258.539	258.539	0.802617
hsa-miR-421	128.739	35.4658	372.391	335.501	372.391	0.552705
hsa-miR-423-3p	236.153	95.5188	712.005	612.268	712.005	0.558084
hsa-miR-423-5p	106.889	18.3962	133.704	140.448	140.448	0.385325
hsa-miR-424-3p	19.6648	0	0	0	19.6648	1
hsa-miR-424-5p	831.255	19.1922	50.0578	84.2842	831.255	0.938433
hsa-miR-425-3p	67.3849	0	102.631	57.4878	102.631	0.594427
hsa-miR-425-5p	526.843	112.5	903.393	631.742	903.393	0.530996
hsa-miR-4286	0	0	0	24.6933	24.6933	1
hsa-miR-429	54.5372	0	0	0	54.5372	1
hsa-miR-431-3p	0	0	269.192	137.955	269.192	0.829174
hsa-miR-431-5p	0	0	219.216	32.5608	219.216	0.950489
hsa-miR-432-5p	0	10.0825	145.143	114.82	145.143	0.713152
hsa-miR-4326	0	0	0	14.2551	14.2551	1
hsa-miR-433-3p	0	0	34.2372	43.0769	43.0769	0.735069
hsa-miR-433-5p	0	0	0	13.3203	13.3203	1
hsa-miR-4448	12.4981	0	0	0	12.4981	1
hsa-miR-4454	80.1452	19.1038	67.3387	16.9036	80.1452	0.570172
hsa-miR-448	16.4311	0	0	0	16.4311	1
hsa-miR-4485-3p	0	0	0	45.1801	45.1801	1
hsa-miR-449a	367.689	26.0908	11.8451	19.1626	367.689	0.948237
hsa-miR-449b-5p	0	0	0	15.0341	15.0341	1
hsa-miR-449c-5p	0	0	0	19.63	19.63	1
hsa-miR-450a-5p	32.0756	0	44.3786	80.9347	80.9347	0.68512
hsa-miR-450b-5p	31.289	0	76.0197	122.609	122.609	0.708264
hsa-miR-4521	11.7989	0	0	0	11.7989	1
hsa-miR-452-5p	14.3335	0	19.3903	14.5667	19.3903	0.503185
hsa-miR-4532	11.0123	0	0	0	11.0123	1
hsa-miR-454-3p	93.4299	16.362	374.581	424.849	424.849	0.619964
hsa-miR-455-3p	24.1222	0	22.6355	30.3797	30.3797	0.486963
hsa-miR-455-5p	95.5275	17.8655	125.915	216.163	216.163	0.630976
hsa-miR-4677-3p	16.6059	0	10.4659	20.0973	20.0973	0.550989
hsa-miR-4705	0	0	0	10.3603	10.3603	1
hsa-miR-4770	201.98	0	612.295	73.7682	612.295	0.849883
hsa-miR-483-3p	0	24.8526	29.5317	0	29.5317	0.719481
hsa-miR-484	486.465	82.6061	1069.87	1669.87	1669.87	0.67284
hsa-miR-485-3p	0	0	75.3706	146.602	146.602	0.828627
hsa-miR-485-5p	0	0	22.311	44.8685	44.8685	0.834249
hsa-miR-486-3p	43.9619	0	0	0	43.9619	1
hsa-miR-486-5p	571.155	34.8467	27.5034	184.381	571.155	0.856004
hsa-miR-487a-3p	0	0	199.582	140.058	199.582	0.766081
hsa-miR-487b-3p	0	0	250.613	388.081	388.081	0.784742
hsa-miR-488-3p	0	0	72.8556	301.694	301.694	0.919504
hsa-miR-488-5p	0	0	0	18.6952	18.6952	1
hsa-miR-490-3p	0	0	0	190.613	190.613	1
hsa-miR-493-3p	0	0	108.634	14.333	108.634	0.956021
hsa-miR-493-5p	0	0	61.5784	13.4761	61.5784	0.927052
hsa-miR-494-3p	0	26.533	552.177	381.382	552.177	0.753753
hsa-miR-495-3p	0	0	110.825	94.7224	110.825	0.715099
hsa-miR-496	0	0	50.788	66.1343	66.1343	0.744016
hsa-miR-499a-5p	0	0	0	13.0087	13.0087	1
hsa-miR-500a-3p	113.27	51.2087	333.61	293.047	333.61	0.542854
hsa-miR-500a-5p	12.9351	0	33.1825	27.4975	33.1825	0.593836
hsa-miR-500b-5p	12.9351	0	33.1825	27.4975	33.1825	0.593836
hsa-miR-501-3p	113.532	51.2087	333.529	292.969	333.529	0.542559
hsa-miR-501-5p	12.5855	0	32.858	25.7059	32.858	0.611547
hsa-miR-502-3p	58.7324	30.8667	190.09	172.23	190.09	0.540868
hsa-miR-503-5p	82.8546	0	0	0	82.8546	1
hsa-miR-504-5p	0	0	31.5599	63.7195	63.7195	0.834902
hsa-miR-505-3p	42.1265	0	51.2747	93.9434	93.9434	0.668591
hsa-miR-5096	0	13.7972	10.4659	0	13.7972	0.747149
hsa-miR-5100	15.8193	0	17.4431	0	17.4431	0.697698
hsa-miR-512-3p	255.468	35.6427	0	0	255.468	0.953494
hsa-miR-512-5p	29.8032	0	0	0	29.8032	1
hsa-miR-515-5p	332.38	58.9917	0	0	332.38	0.940839
hsa-miR-516a-3p	37.8439	11.8514	0	0	37.8439	0.895612
hsa-miR-516a-5p	61.7913	10.0825	0	0	61.7913	0.94561
hsa-miR-516b-3p	37.8439	11.8514	0	0	37.8439	0.895612
hsa-miR-516b-5p	100.16	15.8314	0	0	100.16	0.947313
hsa-miR-517-5p	23.5978	0	0	0	23.5978	1
hsa-miR-517a-3p	54.6246	10.4363	0	0	54.6246	0.936315
hsa-miR-517b-3p	54.6246	10.4363	0	0	54.6246	0.936315
hsa-miR-517c-3p	51.216	0	0	0	51.216	1
hsa-miR-518a-3p	21.5876	0	0	0	21.5876	1
hsa-miR-518a-5p	352.656	55.454	0	0	352.656	0.947585
hsa-miR-518b	55.6734	12.1167	0	0	55.6734	0.927453
hsa-miR-518c-3p	154.697	21.0495	0	0	154.697	0.954644
hsa-miR-518c-5p	69.2203	0	0	0	69.2203	1
hsa-miR-518d-3p	14.5957	0	0	0	14.5957	1
hsa-miR-518d-5p	99.6352	13.1781	0	0	99.6352	0.955912
hsa-miR-518e-3p	24.0348	0	0	0	24.0348	1
hsa-miR-518e-5p	63.8015	0	0	0	63.8015	1
hsa-miR-518f-3p	24.6466	0	0	0	24.6466	1
hsa-miR-518f-5p	45.6225	0	0	0	45.6225	1
hsa-miR-519a-3p	38.5431	10.7901	0	0	38.5431	0.906684
hsa-miR-519a-5p	43.7871	0	0	0	43.7871	1
hsa-miR-519b-5p	63.8015	0	0	0	63.8015	1
hsa-miR-519c-3p	34.4353	0	0	0	34.4353	1
hsa-miR-519c-5p	63.8015	0	0	0	63.8015	1
hsa-miR-519d-3p	81.5436	14.3278	0	0	81.5436	0.941431
hsa-miR-519d-5p	448.97	63.8561	0	0	448.97	0.952591
hsa-miR-519e-3p	69.7447	15.2123	0	0	69.7447	0.927296
hsa-miR-519e-5p	298.294	54.658	0	0	298.294	0.938922
hsa-miR-520a-3p	38.9801	0	0	0	38.9801	1
hsa-miR-520a-5p	198.746	36.1733	0	0	198.746	0.939331
hsa-miR-520c-3p	46.846	13.974	0	0	46.846	0.900568
hsa-miR-520c-5p	99.2856	13.0896	0	0	99.2856	0.956054
hsa-miR-520d-5p	354.317	55.9846	0	0	354.317	0.947331
hsa-miR-520e	38.8927	12.2052	0	0	38.8927	0.895394
hsa-miR-520f-3p	94.7409	21.8455	0	0	94.7409	0.923139
hsa-miR-520f-5p	46.0594	0	0	0	46.0594	1
hsa-miR-520g-3p	127.341	27.5059	0	0	127.341	0.927999
hsa-miR-520g-5p	70.0943	0	0	0	70.0943	1
hsa-miR-522-5p	63.8015	0	0	0	63.8015	1
hsa-miR-523-5p	63.8015	0	0	0	63.8015	1
hsa-miR-524-3p	24.297	0	0	0	24.297	1
hsa-miR-524-5p	338.148	51.5625	0	0	338.148	0.949172
hsa-miR-525-5p	280.727	48.9092	0	0	280.727	0.941926
hsa-miR-526a	99.6352	13.1781	0	0	99.6352	0.955912
hsa-miR-526b-5p	70.1817	0	0	0	70.1817	1
hsa-miR-527	342.955	53.3313	0	0	342.955	0.948165
hsa-miR-532-3p	0	0	11.5206	17.9941	17.9941	0.786586
hsa-miR-532-5p	69.8321	55.1002	231.791	196.611	231.791	0.537596
hsa-miR-539-3p	0	34.7582	575.624	855.851	855.851	0.762271
hsa-miR-542-3p	50.6916	0	57.5218	61.85	61.85	0.416796
hsa-miR-542-5p	0	0	0	12.853	12.853	1
hsa-miR-543	0	0	102.063	65.1995	102.063	0.787061
hsa-miR-545-3p	29.7158	0	21.4997	47.0496	47.0496	0.637153
hsa-miR-545-5p	0	0	13.1432	24.4596	24.4596	0.820885
hsa-miR-548a-3p	741.146	130.189	28.3958	21.5774	741.146	0.918972
hsa-miR-548aa	347.238	59.6992	26.7732	21.9669	347.238	0.895903
hsa-miR-548ab	0	0	0	13.1645	13.1645	1
hsa-miR-548ac	214.478	37.7653	17.4431	12.5414	214.478	0.894706
hsa-miR-548ae-5p	0	0	10.3036	0	10.3036	1
hsa-miR-548ah-3p	45.0981	12.4705	110.014	43.6221	110.014	0.693399
hsa-miR-548ah-5p	0	0	12.3319	0	12.3319	1
hsa-miR-548aj-5p	0	0	0	13.3982	13.3982	1
hsa-miR-548am-5p	16.6933	0	21.0129	21.4995	21.4995	0.415394
hsa-miR-548ao-3p	0	0	15.4149	12.2298	15.4149	0.735542
hsa-miR-548aq-3p	40.2911	10.7901	91.5157	37.4683	91.5157	0.677471
hsa-miR-548ar-5p	0	0	0	11.0613	11.0613	1
hsa-miR-548au-5p	10.6627	0	11.3583	18.5394	18.5394	0.604068
hsa-miR-548az-3p	25.0836	0	86.0799	30.6913	86.0799	0.784019
hsa-miR-548b-3p	0	0	0	14.4109	14.4109	1
hsa-miR-548ba	0	0	0	10.7497	10.7497	1
hsa-miR-548bb-3p	35.1345	11.2323	101.9	36.8451	101.9	0.7278
hsa-miR-548c-3p	21.5002	0	19.3903	18.072	21.5002	0.419195
hsa-miR-548c-5p	21.238	0	25.5562	26.2512	26.2512	0.405814
hsa-miR-548d-5p	14.5083	0	15.2526	16.8257	16.8257	0.410407
hsa-miR-548e-3p	10.4005	0	15.3337	12.9309	15.3337	0.49281
hsa-miR-548e-5p	11.5367	0	15.7394	18.851	18.851	0.517689
hsa-miR-548f-3p	730.658	127.358	35.6976	27.7312	730.658	0.912961
hsa-miR-548g-3p	661.176	117.099	0	0	661.176	0.940964
hsa-miR-548h-3p	727.337	127.801	36.9146	30.146	727.337	0.910697
hsa-miR-548i	0	0	10.2225	12.4635	12.4635	0.726601
hsa-miR-548j-3p	47.9822	12.7358	106.525	43.7779	106.525	0.673015
hsa-miR-548k	21.3254	0	20.9318	15.5014	21.3254	0.43052
hsa-miR-548o-3p	26.482	0	23.8525	30.146	30.146	0.443437
hsa-miR-548o-5p	21.1506	0	25.2317	26.3291	26.3291	0.412787
hsa-miR-548p	40.4659	12.559	107.661	43.3106	107.661	0.701732
hsa-miR-548s	22.8112	0	22.8789	26.8744	26.8744	0.433287
hsa-miR-548t-3p	345.402	59.6108	25.5562	20.4089	345.402	0.898113
hsa-miR-548u	25.608	0	12.0885	15.0341	25.608	0.646952
hsa-miR-548v	54.5372	15.2123	116.342	59.0457	116.342	0.630986
hsa-miR-548w	10.2257	0	13.7111	16.4362	16.4362	0.51455
hsa-miR-548y	23.1608	0	18.2545	0	23.1608	0.73728
hsa-miR-548z	729.435	127.889	38.1315	31.7819	729.435	0.909609
hsa-miR-550a-3p	18.3539	0	47.0559	54.0603	54.0603	0.596686
hsa-miR-550a-5p	0	0	10.4659	0	10.4659	1
hsa-miR-551a	0	0	12.0074	12.074	12.074	0.668506
hsa-miR-551b-3p	0	0	21.4997	44.8685	44.8685	0.840276
hsa-miR-561-3p	15.5571	0	0	0	15.5571	1
hsa-miR-561-5p	284.223	49.9705	88.1082	53.8266	284.223	0.774936
hsa-miR-5683	0	0	10.2225	49.2307	49.2307	0.930785
hsa-miR-574-3p	51.653	0	33.1825	30.6134	51.653	0.588304
hsa-miR-576-5p	0	0	10.1414	10.6718	10.6718	0.683236
hsa-miR-577	57.334	0	0	0	57.334	1
hsa-miR-582-3p	14.7705	0	28.0713	182.045	182.045	0.921554
hsa-miR-582-5p	0	0	15.496	119.26	119.26	0.956688
hsa-miR-589-3p	60.3929	11.9398	59.0633	13.1645	60.3929	0.535444
hsa-miR-589-5p	268.491	34.9351	168.184	184.693	268.491	0.518528
hsa-miR-590-3p	77.5232	0	88.8384	93.1644	93.1644	0.404775
hsa-miR-592	0	0	21.9053	58.9678	58.9678	0.876173
hsa-miR-598-3p	23.423	0	57.3596	191.158	191.158	0.859135
hsa-miR-6089	0	0	43.2428	0	43.2428	1
hsa-miR-619-5p	0	43.0719	20.9318	0	43.0719	0.838009
hsa-miR-628-5p	0	0	13.4677	29.7565	29.7565	0.849134
hsa-miR-629-5p	11.5367	0	0	0	11.5367	1
hsa-miR-641	24.1222	0	19.7148	22.7458	24.1222	0.413257
hsa-miR-651-5p	0	0	10.3036	0	10.3036	1
hsa-miR-652-3p	0	0	24.9072	36.1441	36.1441	0.770297
hsa-miR-653-5p	35.3967	0	16.2262	20.8763	35.3967	0.650603
hsa-miR-654-3p	0	176.798	3120.05	3662.16	3662.16	0.699917
hsa-miR-654-5p	0	0	15.496	19.1626	19.1626	0.730447
hsa-miR-655-3p	0	0	47.3805	49.776	49.776	0.682709
hsa-miR-656-3p	0	0	66.6085	68.2375	68.2375	0.674624
hsa-miR-660-5p	19.5775	10.7901	76.2631	76.8061	76.8061	0.537231
hsa-miR-663a	0	25.0295	0	0	25.0295	1
hsa-miR-664a-3p	0	0	0	13.3982	13.3982	1
hsa-miR-664b-3p	0	0	0	11.295	11.295	1
hsa-miR-668-3p	0	0	13.5489	36.923	36.923	0.877684
hsa-miR-670-3p	0	0	153.662	76.3388	153.662	0.834401
hsa-miR-671-3p	0	0	12.0885	19.4742	19.4742	0.793085
hsa-miR-671-5p	0	0	11.0338	0	11.0338	1
hsa-miR-675-3p	0	0	11.764	0	11.764	1
hsa-miR-708-3p	26.045	20.6957	344.401	420.408	420.408	0.689872
hsa-miR-708-5p	18.8783	13.6203	237.714	290.555	290.555	0.690004
hsa-miR-7-1-3p	0	0	0	40.1947	40.1947	1
hsa-miR-744-3p	0	0	19.6337	25.7838	25.7838	0.746176
hsa-miR-744-5p	43.7871	0	80.2385	78.9094	80.2385	0.490284
hsa-miR-758-3p	0	103.213	1416.14	804.05	1416.14	0.786447
hsa-miR-7-5p	16.5185	0	98.8175	446.504	446.504	0.913897
hsa-miR-7641	66.6857	326.621	118.127	25.2385	326.621	0.785633
hsa-miR-766-3p	0	0	10.2225	22.6679	22.6679	0.849678
hsa-miR-767-5p	69.3077	15.6545	136.949	283.933	283.933	0.73948
hsa-miR-769-3p	22.8112	0	26.2053	39.3378	39.3378	0.584653
hsa-miR-769-5p	1291.41	260.466	2354.66	2883.5	2883.5	0.548403
hsa-miR-7706	11.0997	0	68.799	42.7653	68.799	0.739022
hsa-miR-7974	49.1184	28.4787	15.8205	0	49.1184	0.699371
hsa-miR-7975	40.6407	14.2394	21.8242	12.3077	40.6407	0.603261
hsa-miR-7977	17.0429	0	14.847	20.2531	20.2531	0.475146
hsa-miR-873-3p	0	0	10.7904	45.6475	45.6475	0.921205
hsa-miR-873-5p	42.0391	0	53.3841	381.226	381.226	0.916565
hsa-miR-874-3p	50.1672	17.0696	97.7628	91.6065	97.7628	0.458406
hsa-miR-874-5p	0	0	14.5224	25.628	25.628	0.811112
hsa-miR-876-5p	0	0	0	39.7273	39.7273	1
hsa-miR-877-5p	14.0713	0	20.6884	0	20.6884	0.773282
hsa-miR-885-5p	0	0	0	22.2785	22.2785	1
hsa-miR-887-3p	32.3378	0	108.634	113.885	113.885	0.587385
hsa-miR-889-3p	0	40.9493	1251.04	1388.51	1388.51	0.689838
hsa-miR-889-5p	0	0	13.0621	12.853	13.0621	0.672003
hsa-miR-891a-5p	0	0	0	19.4742	19.4742	1
hsa-miR-92a-3p	8779.09	3009.11	17779.9	8532.03	17779.9	0.619042
hsa-miR-92b-3p	3081.88	883.637	17614.3	20205	20205	0.643986
hsa-miR-92b-5p	0	0	33.1825	44.479	44.479	0.751324
hsa-miR-93-3p	13.0225	0	75.1272	71.1197	75.1272	0.626668
hsa-miR-935	0	0	21.3374	30.925	30.925	0.770009
hsa-miR-93-5p	1481.94	345.99	4035.61	2477.66	4035.61	0.644367
hsa-miR-9-3p	0	0	59.0633	3027.14	3027.14	0.993496
hsa-miR-941	202.067	52.1816	382.289	347.575	382.289	0.475245
hsa-miR-95-3p	13.8091	0	23.2034	90.516	90.516	0.863698
hsa-miR-95-5p	0	0	0	22.4342	22.4342	1
hsa-miR-9-5p	137.654	48.2016	3299.03	101925	101925	0.988603
hsa-miR-96-5p	156.882	54.1273	0	0	156.882	0.884993
hsa-miR-98-5p	0	0	0	211.723	211.723	1
hsa-miR-99a-3p	0	0	113.746	1109.95	1109.95	0.965841
hsa-miR-99a-5p	56.5474	12.3821	894.631	6488.09	6488.09	0.950496
hsa-miR-99b-3p	12.4107	0	29.2071	48.1402	48.1402	0.711829
hsa-miR-99b-5p	585.313	88.2664	2381.44	4215.46	4215.46	0.758428
novel_mir_104	45.8846	0	0	0	45.8846	1
novel_mir_107	12.0611	0	0	0	12.0611	1
novel_mir_11	0	0	77.3989	88.3349	88.3349	0.707934
novel_mir_125	159.766	48.4669	0	136.086	159.766	0.614953
novel_mir_131	20.7136	0	0	0	20.7136	1
novel_mir_132	33.7361	10.967	0	0	33.7361	0.89164
novel_mir_134	35.3093	13.1781	0	0	35.3093	0.875594
novel_mir_14	0	0	16.3884	85.219	85.219	0.935897
novel_mir_148	0	0	52.0861	0	52.0861	1
novel_mir_158	0	0	111.149	0	111.149	1
novel_mir_16	110.56	0	279.009	447.439	447.439	0.709778
novel_mir_164	0	0	22.0676	0	22.0676	1
novel_mir_176	0	18.0424	0	0	18.0424	1
novel_mir_185	0	0	22.8789	0	22.8789	1
novel_mir_19	0	0	16.0639	0	16.0639	1
novel_mir_190	0	32.8125	0	0	32.8125	1
novel_mir_193	0	32.724	0	0	32.724	1
novel_mir_2	692.29	235.348	959.779	0	959.779	0.677829
novel_mir_20	0	0	0	18.7731	18.7731	1
novel_mir_201	0	0	59.6312	0	59.6312	1
novel_mir_22	0	0	34.8863	0	34.8863	1
novel_mir_231	0	0	0	128.763	128.763	1
novel_mir_245	0	0	0	51.0223	51.0223	1
novel_mir_25	255.381	19.8997	144.251	288.374	288.374	0.51506
novel_mir_291	0	0	0	14.5667	14.5667	1
novel_mir_33	0	424.97	0	0	424.97	1
novel_mir_36	40.8155	0	0	0	40.8155	1
novel_mir_41	0	0	0	13.3982	13.3982	1
novel_mir_46	18.6161	0	24.6638	0	24.6638	0.748402
novel_mir_50	0	0	0	36.8451	36.8451	1
novel_mir_55	0	0	0	146.913	146.913	1
novel_mir_57	11.8863	0	0	0	11.8863	1
novel_mir_6	0	0	0	284.323	284.323	1
novel_mir_62	394.346	0	1142.89	132.97	1142.89	0.846204
novel_mir_63	0	19.8997	0	0	19.8997	1
novel_mir_67	12.8477	0	78.0479	157.118	157.118	0.80716
novel_mir_73	0	0	0	118.481	118.481	1
novel_mir_80	147.006	20.6073	395.108	227.692	395.108	0.6665
novel_mir_87	0	0	20.1205	11.7624	20.1205	0.805134
novel_mir_89	20.5388	0	0	0	20.5388	1
novel_mir_93	27.7056	0	0	0	27.7056	1
novel_mir_98	16.7807	0	0	0	16.7807	1

## Sheet: miRNA families
miRNA family ID (#detected/#total)	Mature miRNA ID	TSI
mir-548 (38/85)
	hsa-miR-548k	0.364163
	hsa-miR-548au-5p	0.553182
	hsa-miR-548i	0.450136
	hsa-miR-548p	0.701732
	hsa-miR-548d-5p	0.345578
	hsa-miR-548ao-3p	0.506453
	hsa-miR-548ae-5p	0.336579
	hsa-miR-548e-5p	0.470772
	hsa-miR-548e-3p	0.438976
	hsa-miR-548az-3p	0.750113
	hsa-miR-548y	0.500765
	hsa-miR-548aa	0.895903
	hsa-miR-548ab	0.573837
	hsa-miR-548j-3p	0.673015
	hsa-miR-548ah-5p	0.78434
	hsa-miR-548ah-3p	0.693399
	hsa-miR-548s	0.374049
	hsa-miR-548v	0.630986
	hsa-miR-548aj-5p	0.549875
	hsa-miR-548a-3p	0.918972
	hsa-miR-548ar-5p	0.600717
	hsa-miR-548w	0.467915
	hsa-miR-548g-3p	0.934984
	hsa-miR-548f-3p	0.912961
	hsa-miR-548h-3p	0.910697
	hsa-miR-548t-3p	0.898113
	hsa-miR-548bb-3p	0.7278
	hsa-miR-548b-3p	0.704131
	hsa-miR-548ac	0.894706
	hsa-miR-548u	0.604356
	hsa-miR-548aq-3p	0.677471
	hsa-miR-548c-5p	0.348539
	hsa-miR-548c-3p	0.372574
	hsa-miR-548am-5p	0.366029
	hsa-miR-548ba	0.644059
	hsa-miR-548z	0.909609
	hsa-miR-548o-5p	0.355681
	hsa-miR-548o-3p	0.378893
mir-515 (48/58)
	hsa-miR-516b-5p	0.945714
	hsa-miR-516b-3p	0.892095
	hsa-miR-517-5p	0.969317
	hsa-miR-517a-3p	0.93584
	hsa-miR-525-5p	0.939536
	hsa-miR-517c-3p	0.937326
	hsa-miR-518e-5p	0.958507
	hsa-miR-518e-3p	0.960749
	hsa-miR-520f-5p	0.961085
	hsa-miR-520f-3p	0.920308
	hsa-miR-526a	0.95538
	hsa-miR-520d-5p	0.94581
	hsa-miR-527	0.946594
	hsa-miR-519d-5p	0.950029
	hsa-miR-519d-3p	0.939481
	hsa-miR-517b-3p	0.93584
	hsa-miR-519e-5p	0.934849
	hsa-miR-519e-3p	0.925388
	hsa-miR-518a-5p	0.946057
	hsa-miR-518a-3p	0.932106
	hsa-miR-516a-5p	0.926946
	hsa-miR-516a-3p	0.892095
	hsa-miR-518d-5p	0.95538
	hsa-miR-518d-3p	0.913554
	hsa-miR-519a-3p	0.904607
	hsa-miR-1283	0.957501
	hsa-miR-515-5p	0.936943
	hsa-miR-520c-5p	0.95552
	hsa-miR-520c-3p	0.89715
	hsa-miR-518f-5p	0.945234
	hsa-miR-518f-3p	0.924642
	hsa-miR-519a-5p	0.953086
	hsa-miR-519c-5p	0.958507
	hsa-miR-519c-3p	0.914026
	hsa-miR-524-5p	0.947099
	hsa-miR-524-3p	0.961172
	hsa-miR-520a-5p	0.936762
	hsa-miR-520a-3p	0.953261
	hsa-miR-520e	0.891973
	hsa-miR-518b	0.923587
	hsa-miR-523-5p	0.958507
	hsa-miR-522-5p	0.958507
	hsa-miR-520g-5p	0.952944
	hsa-miR-520g-3p	0.925706
	hsa-miR-526b-5p	0.952162
	hsa-miR-518c-5p	0.953201
	hsa-miR-518c-3p	0.952049
	hsa-miR-519b-5p	0.958507
mir-154 (26/35)
	hsa-miR-323b-3p	0.749075
	hsa-miR-539-3p	0.761965
	hsa-miR-656-3p	0.657348
	hsa-miR-300	0.918959
	hsa-miR-409-5p	0.818192
	hsa-miR-409-3p	0.734694
	hsa-miR-655-3p	0.656056
	hsa-miR-487a-3p	0.750277
	hsa-miR-382-5p	0.743241
	hsa-miR-382-3p	0.713222
	hsa-miR-377-5p	0.799231
	hsa-miR-377-3p	0.657153
	hsa-miR-323a-3p	0.770851
	hsa-miR-154-5p	0.75801
	hsa-miR-154-3p	0.842079
	hsa-miR-410-3p	0.698055
	hsa-miR-1185-5p	0.784215
	hsa-miR-1185-1-3p	0.797199
	hsa-miR-496	0.740009
	hsa-miR-369-5p	0.828572
	hsa-miR-369-3p	0.723093
	hsa-miR-1185-2-3p	0.803613
	hsa-miR-381-5p	0.783772
	hsa-miR-381-3p	0.715108
	hsa-miR-487b-3p	0.778134
	hsa-miR-494-3p	0.753067
let-7 (18/20)
	hsa-let-7e-5p	0.991455
	hsa-let-7e-3p	0.985433
	hsa-let-7c-5p	0.995547
	hsa-let-7c-3p	0.995138
	hsa-miR-98-5p	0.998532
	hsa-let-7f-5p	0.995792
	hsa-let-7f-2-3p	0.983075
	hsa-let-7f-1-3p	0.989555
	hsa-let-7a-5p	0.995052
	hsa-let-7a-3p	0.988326
	hsa-let-7g-5p	0.995911
	hsa-let-7g-3p	0.998477
	hsa-let-7i-5p	0.997901
	hsa-let-7i-3p	0.998382
	hsa-let-7d-5p	0.996594
	hsa-let-7d-3p	0.99582
	hsa-let-7a-2-3p	0.986596
	hsa-let-7b-5p	0.995526
mir-17 (14/16)
	hsa-miR-106a-5p	0.676604
	hsa-miR-106a-3p	0.613854
	hsa-miR-20a-5p	0.542085
	hsa-miR-20a-3p	0.609694
	hsa-miR-18a-5p	0.612458
	hsa-miR-18a-3p	0.66614
	hsa-miR-20b-5p	0.702493
	hsa-miR-93-5p	0.644367
	hsa-miR-93-3p	0.607832
	hsa-miR-17-5p	0.687378
	hsa-miR-17-3p	0.570786
	hsa-miR-18b-5p	0.705935
	hsa-miR-106b-5p	0.468388
	hsa-miR-106b-3p	0.441857
mir-10 (12/15)
	hsa-miR-125b-5p	0.955417
	hsa-miR-125b-2-3p	0.948139
	hsa-miR-125b-1-3p	0.984393
	hsa-miR-99a-5p	0.950496
	hsa-miR-99a-3p	0.965393
	hsa-miR-10a-5p	0.672259
	hsa-miR-99b-5p	0.758428
	hsa-miR-99b-3p	0.70448
	hsa-miR-100-5p	0.950474
	hsa-miR-100-3p	0.968849
	hsa-miR-125a-5p	0.95798
	hsa-miR-10b-5p	0.666197
mir-30 (10/11)
	hsa-miR-30c-5p	0.645567
	hsa-miR-30c-1-3p	0.544442
	hsa-miR-30b-5p	0.756963
	hsa-miR-30d-5p	0.604776
	hsa-miR-30d-3p	0.737899
	hsa-miR-30c-2-3p	0.785062
	hsa-miR-30e-5p	0.604766
	hsa-miR-30e-3p	0.692213
	hsa-miR-30a-5p	0.6049
	hsa-miR-30a-3p	0.692795
mir-181 (9/10)
	hsa-miR-181a-5p	0.915869
	hsa-miR-181a-2-3p	0.882363
	hsa-miR-181c-5p	0.915706
	hsa-miR-181c-3p	0.923284
	hsa-miR-181b-5p	0.804673
	hsa-miR-181b-3p	0.903675
	hsa-miR-181a-3p	0.923593
	hsa-miR-181b-2-3p	0.85592
	hsa-miR-181d-5p	0.810155
mir-302 (8/9)
	hsa-miR-302a-5p	0.928406
	hsa-miR-302a-3p	0.900306
	hsa-miR-302d-5p	0.977713
	hsa-miR-302d-3p	0.956052
	hsa-miR-302c-5p	0.970615
	hsa-miR-302c-3p	0.92739
	hsa-miR-302b-5p	0.978539
	hsa-miR-302b-3p	0.921257
mir-8 (6/9)
	hsa-miR-200a-3p	0.94723
	hsa-miR-200b-3p	0.949577
	hsa-miR-141-5p	0.937786
	hsa-miR-141-3p	0.942285
	hsa-miR-200c-3p	0.955781
	hsa-miR-429	0.905132
mir-15 (6/9)
	hsa-miR-15b-5p	0.574655
	hsa-miR-15b-3p	0.473238
	hsa-miR-16-5p	0.657163
	hsa-miR-15a-5p	0.800589
	hsa-miR-16-2-3p	0.592563
	hsa-miR-195-5p	0.697918
mir-379 (7/9)
	hsa-miR-1197	0.851661
	hsa-miR-380-3p	0.661274
	hsa-miR-411-5p	0.709327
	hsa-miR-411-3p	0.812476
	hsa-miR-379-5p	0.73832
	hsa-miR-379-3p	0.812108
	hsa-miR-758-3p	0.78618
mir-500 (6/8)
	hsa-miR-501-5p	0.571172
	hsa-miR-501-3p	0.542559
	hsa-miR-500a-5p	0.548525
	hsa-miR-500a-3p	0.542854
	hsa-miR-500b-5p	0.548525
	hsa-miR-502-3p	0.540868
mir-130 (6/8)
	hsa-miR-130a-3p	0.47269
	hsa-miR-301a-5p	0.673752
	hsa-miR-301a-3p	0.694612
	hsa-miR-130b-5p	0.72506
	hsa-miR-130b-3p	0.792725
	hsa-miR-301b-3p	0.695265
mir-25 (4/7)
	hsa-miR-92a-3p	0.619042
	hsa-miR-25-3p	0.56756
	hsa-miR-92b-5p	0.671244
	hsa-miR-92b-3p	0.643986
mir-368 (7/7)
	hsa-miR-376a-2-5p	0.702974
	hsa-miR-376a-3p	0.70226
	hsa-miR-376a-5p	0.85538
	hsa-miR-376b-5p	0.720306
	hsa-miR-376b-3p	0.703204
	hsa-miR-376c-5p	0.676681
	hsa-miR-376c-3p	0.802328
mir-29 (5/7)
	hsa-miR-29a-5p	0.636807
	hsa-miR-29a-3p	0.545028
	hsa-miR-29b-3p	0.785447
	hsa-miR-29c-5p	0.59195
	hsa-miR-29c-3p	0.542142
mir-34 (5/6)
	hsa-miR-34a-5p	0.968931
	hsa-miR-34a-3p	0.981562
	hsa-miR-34c-5p	0.906897
	hsa-miR-34c-3p	0.964529
	hsa-miR-34b-5p	0.918537
mir-148 (6/6)
	hsa-miR-152-5p	0.760304
	hsa-miR-152-3p	0.621249
	hsa-miR-148a-5p	0.621921
	hsa-miR-148a-3p	0.451201
	hsa-miR-148b-5p	0.555328
	hsa-miR-148b-3p	0.450796
mir-95 (6/6)
	hsa-miR-545-5p	0.690873
	hsa-miR-545-3p	0.614595
	hsa-miR-95-5p	0.873261
	hsa-miR-95-3p	0.862069
	hsa-miR-1264	0.897968
	hsa-miR-421	0.552705
mir-290 (4/6)
	hsa-miR-372-5p	0.985016
	hsa-miR-372-3p	0.972306
	hsa-miR-371a-5p	0.982113
	hsa-miR-371a-3p	0.972115
mir-188 (4/6)
	hsa-miR-188-5p	0.656509
	hsa-miR-532-5p	0.537596
	hsa-miR-532-3p	0.651936
	hsa-miR-660-5p	0.537231
mir-374 (4/6)
	hsa-miR-374a-5p	0.735239
	hsa-miR-374a-3p	0.688914
	hsa-miR-374b-5p	0.801103
	hsa-miR-374b-3p	0.627387
mir-28 (5/5)
	hsa-miR-28-5p	0.4515
	hsa-miR-28-3p	0.438721
	hsa-miR-151a-5p	0.585375
	hsa-miR-151a-3p	0.336096
	hsa-miR-151b	0.843275
mir-219 (3/5)
	hsa-miR-219a-5p	0.898742
	hsa-miR-219a-1-3p	0.753725
	hsa-miR-219a-2-3p	0.857544
mir-26 (3/5)
	hsa-miR-26b-5p	0.626079
	hsa-miR-26a-5p	0.743481
	hsa-miR-26a-2-3p	0.803881
mir-449 (3/5)
	hsa-miR-449c-5p	0.929076
	hsa-miR-449b-5p	0.914752
	hsa-miR-449a	0.948237
mir-329 (3/5)
	hsa-miR-329-3p	0.688532
	hsa-miR-495-3p	0.691959
	hsa-miR-543	0.770898
mir-19 (2/5)
	hsa-miR-19a-3p	0.62599
	hsa-miR-19b-3p	0.622878
mir-378 (2/5)
	hsa-miR-378b	0.646678
	hsa-miR-378a-3p	0.741836
mir-550 (2/5)
	hsa-miR-550a-3p	0.561785
	hsa-miR-550a-5p	0.596485
mir-450 (2/5)
	hsa-miR-450a-5p	0.644687
	hsa-miR-450b-5p	0.683498
mir-506 (2/24)
	hsa-miR-512-5p	0.946584
	hsa-miR-512-3p	0.952024
mir-1273 (2/6)
	hsa-miR-1273g-3p	0.681758
	hsa-miR-1273a	0.666173
mir-320 (2/5)
	hsa-miR-320b	0.414244
	hsa-miR-320a	0.501517
mir-743 (0/7)
mir-3689 (0/8)

## Sheet: -3p and -5p pairs
miRID	D0 (3p)	D0 (5p)	D11 (3p)	D11 (5p)	D25 (3p)	D25 (5p)	D80 (3p)	D80 (5p)
hsa-let-7a-	1.04879	32.6	0.176887	4.6875	0.405655	88.8384	46.5822	8496.19
hsa-let-7c-	0	29.6284	0	4.15684	0.405655	58.1709	27.8091	6883.81
hsa-let-7d-	0.174799	0.262198	0	0.0884433	0.0811309	0.486786	20.4089	81.9473
hsa-let-7e-	0.0873993	22.3742	0	1.68042	1.29809	40.4032	31.704	2514.43
hsa-let-7g-	0	29.8032	0	4.59905	0.0811309	40.7277	17.7604	6124.32
hsa-let-7i-	0.0873993	3.84557	0	0.972876	0.243393	9.33006	68.1596	2246.46
hsa-miR-100-	0.611795	57.0718	0.26533	12.4705	3.08297	892.765	42.3758	6476.8
hsa-miR-101-	1840.46	16.2563	372.7	15.6545	2435.63	27.3411	5319.49	77.8967
hsa-miR-105-	2.27238	7.51634	0.26533	1.14976	4.38107	14.0356	18.3057	42.7653
hsa-miR-106a-	3.49597	124.107	3.53773	136.291	11.1149	339.939	5.84225	69.406
hsa-miR-106b-	180.48	364.63	26.4446	63.4139	127.051	444.192	148.705	546.913
hsa-miR-124-	19.3153	3.23378	15.0354	1.32665	343.022	28.5581	1670.65	123.155
hsa-miR-1247-	0.174799	0.262198	0.176887	0.442217	12.8998	46.0824	10.3603	53.3592
hsa-miR-126-	157.231	249.175	12.559	32.3703	159.828	294.1	25.9396	48.8412
hsa-miR-127-	17.3925	0.524396	769.811	19.3691	5364.38	217.837	8939.04	502.589
hsa-miR-1298-	17.7421	601.919	4.06839	160.878	4.29994	123.238	7.55598	32.2492
hsa-miR-1307-	110.648	476.851	6.89858	57.5766	88.7572	402.815	103.681	716.104
hsa-miR-130b-	591.082	36.1833	172.995	10.4363	2646.08	201.205	881.323	119.338
hsa-miR-132-	2.44718	1.57319	0.619103	0.53066	20.3639	15.1715	159.377	153.534
hsa-miR-135a-	0.0873993	84.5152	0.176887	62.6179	13.7923	1047.24	18.6173	4629.56
hsa-miR-135b-	3.49597	84.7774	1.14976	62.6179	6.49047	1034.91	14.7225	4505.08
hsa-miR-136-	8.56513	1.66059	197.494	24.3219	2428.49	280.794	3509.25	591.158
hsa-miR-140-	642.822	17.7421	105.159	3.44929	880.352	45.9201	933.202	71.5092
hsa-miR-141-	1712.68	35.3093	262.677	6.19103	13.2243	0.243393	20.6426	0.155793
hsa-miR-142-	200.057	2252.72	27.4174	237.647	0.649047	7.70744	0.545277	8.10126
hsa-miR-146a-	10.9249	670.528	0.26533	85.3478	0.162262	349.837	0.23369	183.057
hsa-miR-148a-	22586.3	240.261	6013.44	42.9835	14829	135.975	16343.7	93.5539
hsa-miR-148b-	22430.4	123.408	5965.59	35.9964	14734.9	335.233	16256.1	370.788
hsa-miR-151a-	1316.41	1353.64	294.516	233.137	1283.98	1615.07	1453.47	2574.1
hsa-miR-152-	8.21554	0.961393	0.79599	0.442217	29.9373	7.95083	25.0048	13.0087
hsa-miR-153-	13.6343	10.2257	1.50354	0.79599	6.40934	3.81315	193.807	25.4722
hsa-miR-154-	0.0873993	0.0873993	11.4092	2.21108	97.7628	23.7714	34.8198	35.9104
hsa-miR-15b-	18.5287	170.866	2.6533	66.5094	34.1561	470.316	32.7945	362.765
hsa-miR-17-	62.9275	1838.97	17.2464	676.061	117.315	4740.32	70.886	1930.75
hsa-miR-181a-	97.0133	1282.85	6.81014	141.598	561.101	13086.7	2900.8	57493.9
hsa-miR-181b-	0.174799	154.609	0.176887	10.5248	3.4075	1542.62	13.0087	2914.35
hsa-miR-181c-	97.7999	1271.4	6.81014	138.591	559.722	12976.7	2886.54	56891.2
hsa-miR-183-	29.7158	872.77	3.44929	221.374	0.162262	24.7449	0.311587	22.5121
hsa-miR-186-	29.0166	2644.97	2.83019	337.942	25.9619	2913.49	17.2931	5116.72
hsa-miR-18a-	28.8418	583.828	6.19103	116.568	46.488	879.54	11.5287	322.181
hsa-miR-199a-	69.9195	19.4901	7.51768	0.53066	626.98	329.635	156.65	35.0535
hsa-miR-199b-	69.8321	122.883	7.51768	29.717	626.899	472.669	156.65	70.4186
hsa-miR-20a-	23.5104	1538.67	5.66037	398.083	65.9594	2280.91	48.0623	1196.65
hsa-miR-21-	2940.29	59041.2	87.9127	2229.39	343.427	12931.9	598.169	14963.3
hsa-miR-212-	2.35978	1.92279	0.619103	0.619103	2.75845	6.5716	20.7984	38.5589
hsa-miR-216a-	0.0873993	0.262198	0.0884433	0.176887	35.7787	50.22	29.1334	105.628
hsa-miR-22-	4476.68	7.07935	265.507	0.353773	2293.25	2.43393	6441.98	12.6193
hsa-miR-221-	665.808	116.94	57.5766	44.8408	425.126	111.474	392.288	154.002
hsa-miR-222-	1141.44	3.05898	239.416	10.8785	1237.65	1.62262	723.505	6.46543
hsa-miR-2355-	20.364	27.4434	0.442217	0.972876	3.73202	3.08297	18.2278	43.7
hsa-miR-27b-	1162.32	4.45737	229.068	0.619103	3124.92	8.68101	9464.84	41.3631
hsa-miR-28-	1197.2	120.261	165.124	8.66744	1035.96	123.968	814.799	153.69
hsa-miR-299-	0	0	8.93277	2.56486	106.768	24.4204	59.7468	29.445
hsa-miR-29a-	1327.33	11.9737	98.8796	0.707547	429.75	2.59619	1359.76	14.0214
hsa-miR-29c-	1308.72	8.30294	97.553	0.619103	428.939	3.56976	1336.08	10.2045
hsa-miR-301a-	2246.25	4.71956	490.949	0.53066	23506.5	19.1469	18798.6	24.9269
hsa-miR-302a-	12402.3	6651.7	3673.23	1418.01	33.5882	9.49232	2.49269	1.16845
hsa-miR-302b-	20163.6	618.525	4724.55	39.1804	35.0486	0.486786	3.66114	0.155793
hsa-miR-302c-	9244.23	774.008	1988.29	66.8631	22.9601	1.13583	2.4148	0.23369
hsa-miR-302d-	30695	217.887	3988.79	14.3278	51.9238	0.162262	6.23174	0.0778967
hsa-miR-3065-	19.4901	7.86594	3.18396	1.06132	97.276	76.1819	284.557	88.6464
hsa-miR-30a-	197.785	23345.6	49.4398	7318.77	603.208	77115.8	922.764	90930.8
hsa-miR-30d-	10.2257	23318.8	6.45636	7311.7	58.901	77047.8	96.1245	90816.3
hsa-miR-30e-	193.327	23344.1	47.7594	7317.71	592.256	77103.2	902.511	90887.1
hsa-miR-31-	16.7807	272.773	1.41509	21.9339	9.16779	186.926	5.21908	84.9853
hsa-miR-32-	12.4981	41.8643	0.79599	10.7016	13.2243	90.7044	10.5161	137.02
hsa-miR-324-	5.33136	17.6547	0.79599	0.884433	30.5864	76.5876	39.4157	139.825
hsa-miR-330-	14.5083	44.7485	0.884433	6.36792	14.7658	59.7124	21.1879	65.3553
hsa-miR-331-	89.1473	17.0429	3.89151	3.00707	69.6915	23.528	220.292	33.8072
hsa-miR-335-	310.967	183.364	144.959	34.0507	757.438	785.51	316.416	930.554
hsa-miR-337-	0.0873993	0	2.74174	1.76887	28.9637	13.7111	26.6407	20.9542
hsa-miR-339-	64.3259	25.2584	11.9398	8.31367	103.199	88.6761	237.741	36.5336
hsa-miR-33a-	5.24396	45.972	0.884433	13.0012	14.0356	222.218	48.4517	276.533
hsa-miR-340-	9.00213	1166.52	4.42217	404.717	127.213	7602.13	90.3602	11977.1
hsa-miR-34a-	27.2686	358.337	0.619103	24.7641	0.811309	7.54518	0.0778967	1.09055
hsa-miR-34c-	16.4311	1159.53	0.619103	112.146	0.973571	158.205	0.155793	53.515
hsa-miR-361-	40.8155	139.489	7.16391	59.257	57.7652	313.246	169.036	651.372
hsa-miR-369-	0.786594	0.174799	12.2936	3.00707	402.734	66.284	321.48	135.073
hsa-miR-370-	0.0873993	0.0873993	11.3207	0.353773	250.045	8.11309	197.39	10.7497
hsa-miR-371a-	245.068	2742.42	20.342	144.428	0.0811309	2.1094	0.0778967	0.623174
hsa-miR-372-	1498.72	37.0573	123.467	1.50354	0.973571	0.162262	0.0778967	0
hsa-miR-374a-	311.841	253.72	113.738	61.4681	575.543	372.148	1072.72	865.354
hsa-miR-374b-	21.238	66.8605	7.42924	30.5129	34.724	147.253	56.7088	409.97
hsa-miR-376a-	1.13619	0.786594	50.7665	6.81014	586.901	306.269	715.17	723.427
hsa-miR-376b-	1.13619	0	51.1202	0.972876	592.012	15.1715	723.582	19.2405
hsa-miR-376c-	0.436997	0	33.6969	1.50354	396.162	23.2034	725.608	25.4722
hsa-miR-377-	0.611795	0.174799	28.5672	1.68042	312.679	30.4241	292.424	53.5929
hsa-miR-379-	0.699195	0.436997	32.9894	7.69457	499.361	103.929	247.789	73.4566
hsa-miR-381-	9.35173	0	505.1	0.442217	5830.15	9.41119	7423.4	15.1899
hsa-miR-382-	0.0873993	0	3.09552	1.50354	94.193	41.4579	113.184	55.774
hsa-miR-409-	0.873993	0.262198	37.2346	3.80306	958.562	61.0105	724.829	29.2113
hsa-miR-411-	0.611795	6.90455	32.1049	374.911	484.352	4426.02	239.766	5513.45
hsa-miR-423-	236.153	106.889	95.5188	18.3962	712.005	133.704	612.268	140.448
hsa-miR-424-	19.6648	831.255	0.442217	19.1922	1.62262	50.0578	2.4148	84.2842
hsa-miR-425-	67.3849	526.843	6.19103	112.5	102.631	903.393	57.4878	631.742
hsa-miR-431-	0.262198	0.174799	8.13679	9.72876	269.192	219.216	137.955	32.5608
hsa-miR-433-	0.174799	0	0.619103	0	34.2372	4.05655	43.0769	13.3203
hsa-miR-455-	24.1222	95.5275	3.36085	17.8655	22.6355	125.915	30.3797	216.163
hsa-miR-485-	0.262198	0.174799	8.13679	1.32665	75.3706	22.311	146.602	44.8685
hsa-miR-486-	43.9619	571.155	0.0884433	34.8467	0.89244	27.5034	5.21908	184.381
hsa-miR-488-	1.39839	0.174799	1.76887	0.26533	72.8556	5.92256	301.694	18.6952
hsa-miR-493-	0	0.0873993	6.10259	5.12971	108.634	61.5784	14.333	13.4761
hsa-miR-500a-	113.27	12.9351	51.2087	4.51061	333.61	33.1825	293.047	27.4975
hsa-miR-501-	113.532	12.5855	51.2087	3.97995	333.529	32.858	292.969	25.7059
hsa-miR-512-	255.468	29.8032	35.6427	4.77594	0.89244	0	0.23369	0
hsa-miR-516a-	37.8439	61.7913	11.8514	10.0825	0.243393	0.811309	0.155793	2.64849
hsa-miR-516b-	37.8439	100.16	11.8514	15.8314	0.243393	0.324524	0.155793	0.155793
hsa-miR-518a-	21.5876	352.656	4.15684	55.454	0.162262	1.46036	0.0778967	0.155793
hsa-miR-518c-	154.697	69.2203	21.0495	9.64032	0.89244	0	0.311587	0.0778967
hsa-miR-518d-	14.5957	99.6352	3.62618	13.1781	0.0811309	0.0811309	0.0778967	0.0778967
hsa-miR-518e-	24.0348	63.8015	2.83019	7.78301	0	0.0811309	0	0.0778967
hsa-miR-518f-	24.6466	45.6225	5.57193	7.25235	0	0.243393	0	0
hsa-miR-519a-	38.5431	43.7871	10.7901	5.9257	0.162262	0.0811309	0.0778967	0.155793
hsa-miR-519c-	34.4353	63.8015	8.31367	7.78301	0.567916	0.0811309	0	0.0778967
hsa-miR-519d-	81.5436	448.97	14.3278	63.8561	0.243393	2.51506	0.23369	0.93476
hsa-miR-519e-	69.7447	298.294	15.2123	54.658	0.243393	3.48863	0.155793	0.155793
hsa-miR-520a-	38.9801	198.746	5.3066	36.1733	0.0811309	1.29809	0.0778967	0.23369
hsa-miR-520c-	46.846	99.2856	13.974	13.0896	0.324524	0.0811309	0.155793	0.0778967
hsa-miR-520f-	94.7409	46.0594	21.8455	5.21816	0.649047	0.0811309	0.155793	0.0778967
hsa-miR-520g-	127.341	70.0943	27.5059	9.81721	0.486786	0	0.389483	0.0778967
hsa-miR-524-	24.297	338.148	2.83019	51.5625	0	1.94714	0	0.155793
hsa-miR-532-	6.03055	69.8321	1.23821	55.1002	11.5206	231.791	17.9941	196.611
hsa-miR-542-	50.6916	4.71956	3.80306	0.353773	57.5218	5.7603	61.85	12.853
hsa-miR-545-	29.7158	8.39034	3.18396	1.14976	21.4997	13.1432	47.0496	24.4596
hsa-miR-548ah-	45.0981	4.02037	12.4705	0.53066	110.014	12.3319	43.6221	3.42745
hsa-miR-548c-	21.5002	21.238	3.00707	4.51061	19.3903	25.5562	18.072	26.2512
hsa-miR-548e-	10.4005	11.5367	2.47641	2.6533	15.3337	15.7394	12.9309	18.851
hsa-miR-548o-	26.482	21.1506	5.83726	4.51061	23.8525	25.2317	30.146	26.3291
hsa-miR-550a-	18.3539	3.67077	5.66037	2.29953	47.0559	10.4659	54.0603	6.69912
hsa-miR-561-	15.5571	284.223	0.884433	49.9705	1.62262	88.1082	1.16845	53.8266
hsa-miR-582-	14.7705	6.20535	4.42217	2.29953	28.0713	15.496	182.045	119.26
hsa-miR-589-	60.3929	268.491	11.9398	34.9351	59.0633	168.184	13.1645	184.693
hsa-miR-654-	5.06916	0.0873993	176.798	1.41509	3120.05	15.496	3662.16	19.1626
hsa-miR-671-	8.04074	6.55495	1.68042	1.94575	12.0885	11.0338	19.4742	4.90749
hsa-miR-708-	26.045	18.8783	20.6957	13.6203	344.401	237.714	420.408	290.555
hsa-miR-744-	5.94315	43.7871	2.56486	6.54481	19.6337	80.2385	25.7838	78.9094
hsa-miR-769-	22.8112	1291.41	0.884433	260.466	26.2053	2354.66	39.3378	2883.5
hsa-miR-873-	8.65253	42.0391	2.12264	8.49056	10.7904	53.3841	45.6475	381.226
hsa-miR-874-	50.1672	9.52653	17.0696	2.12264	97.7628	14.5224	91.6065	25.628
hsa-miR-889-	1.74799	0	40.9493	0.353773	1251.04	13.0621	1388.51	12.853
hsa-miR-9-	7.69114	137.654	2.21108	48.2016	59.0633	3299.03	3027.14	101925
hsa-miR-92b-	3081.88	8.73993	883.637	1.94575	17614.3	33.1825	20205	44.479
hsa-miR-93-	13.0225	1481.94	4.24528	345.99	75.1272	4035.61	71.1197	2477.66
hsa-miR-95-	13.8091	2.01018	0.442217	0.353773	23.2034	6.16595	90.516	22.4342
hsa-miR-99a-	1.22359	56.5474	0.26533	12.3821	113.746	894.631	1109.95	6488.09
hsa-miR-99b-	12.4107	585.313	1.06132	88.2664	29.2071	2381.44	48.1402	4215.46
