# Supplementary material for: MicroRNA profiling during directed differentiation of cortical interneurons from human‐induced pluripotent stem cells
Source: FEBS Open Bio. 2018 Feb 17;8(4):502–12. doi: 10.1002/2211-5463.12377 (PMC5881541; doi:10.1002/2211-5463.12377)
Supplement: Supplementary file 4 — Table S2. List of differentially expressed miRNAs (DEGs). Filtered downregulated/upregulated DEGs and their predicted mRNA targets were also shown in separate worksheets. [file FEB4-8-502-s004.xlsx]

## Sheet: All DEGs
miRNA	D0	D11	D25	D80	TSI	D11vsD0 (log2fold change_p value_q value_status)	D25vsD0 (log2fold change_p value_q value_status)	D80vsD0 (log2fold change_p value_q value_status)
hsa-let-7a-2-3p	0.0873993	0	1.54149	40.5063	0.986596	noDEG	3.613611112_0.000341278_0.000674369_Up	7.524922799_1.56E-56_5.98E-56_Up
hsa-let-7a-3p	1.04879	0.176887	0.405655	46.5822	0.988326	noDEG	noDEG	4.141594364_2.17E-63_8.68E-63_Up
hsa-let-7a-5p	32.6	4.6875	88.8384	8496.19	0.995052	noDEG	noDEG	6.694417577_0_0_Up
hsa-let-7b-5p	28.0552	4.15684	57.035	6648.64	0.995526	noDEG	noDEG	6.557262581_0_0_Up
hsa-let-7c-3p	0	0	0.405655	27.8091	0.995138	noDEG	noDEG	7.776703905_1.44E-38_4.94E-38_Up
hsa-let-7c-5p	29.6284	4.15684	58.1709	6883.81	0.995547	noDEG	noDEG	6.528698506_0_0_Up
hsa-let-7d-3p	0.174799	0	0.0811309	20.4089	0.99582	noDEG	noDEG	5.535977402_1.65E-31_5.37E-31_Up
hsa-let-7d-5p	0.262198	0.0884433	0.486786	81.9473	0.996594	noDEG	noDEG	6.956511377_5.96E-117_2.99E-116_Up
hsa-let-7e-3p	0.0873993	0	1.29809	31.704	0.985433	noDEG	3.365682948_0.001394755_0.002589137_Up	7.171439835_8.88E-46_3.20E-45_Up
hsa-let-7e-5p	22.3742	1.68042	40.4032	2514.43	0.991455	-1.504766431_5.26E-12_1.85E-11_Down	noDEG	5.480862957_0_0_Up
hsa-let-7f-1-3p	0.873993	0.176887	0.162262	38.7147	0.989555	noDEG	-2.956244576_0.002997344_0.005382152_Down	4.137728601_5.80E-53_2.16E-52_Up
hsa-let-7f-2-3p	0.524396	0.0884433	0.324524	18.4615	0.983075	noDEG	noDEG	3.8063358_6.63E-25_2.00E-24_Up
hsa-let-7f-5p	31.3764	4.59905	65.1481	8010.58	0.995792	noDEG	noDEG	6.664700755_0_0_Up
hsa-let-7g-3p	0	0	0.0811309	17.7604	0.998477	noDEG	noDEG	7.129814117_1.85E-26_5.66E-26_Up
hsa-let-7g-5p	29.8032	4.59905	40.7277	6124.32	0.995911	noDEG	noDEG	6.351553861_0_0_Up
hsa-let-7i-3p	0.0873993	0	0.243393	68.1596	0.998382	noDEG	noDEG	8.27569413_1.21E-87_5.44E-87_Up
hsa-let-7i-5p	3.84557	0.972876	9.33006	2246.46	0.997901	noDEG	noDEG	7.858856117_0_0_Up
hsa-miR-100-3p	0.611795	0.26533	3.08297	42.3758	0.968849	noDEG	1.806255742_0.00053395_0.00103492_Up	4.782662858_1.25E-61_4.88E-61_Up
hsa-miR-100-5p	57.0718	12.4705	892.765	6476.8	0.950474	noDEG	3.440484598_0_0_Up	5.494974962_0_0_Up
hsa-miR-101-5p	16.2563	15.6545	27.3411	77.8967	0.746451	2.175752336_3.05E-58_2.37E-57_Up	noDEG	noDEG
hsa-miR-105-3p	2.27238	0.26533	4.38107	18.3057	0.874014	noDEG	noDEG	1.678631622_6.01E-11_1.46E-10_Up
hsa-miR-105-5p	7.51634	1.14976	14.0356	42.7653	0.823052	noDEG	noDEG	1.176952239_2.02E-14_5.28E-14_Up
hsa-miR-106a-3p	3.49597	3.53773	11.1149	5.84225	0.613854	2.247306003_6.08E-15_2.40E-14_Up	1.141786596_3.10E-06_6.97E-06	noDEG
hsa-miR-106a-5p	124.107	136.291	339.939	69.406	0.676604	2.365282351_0_0_Up	noDEG	-2.169838261_6.41E-226_4.47E-225_Down
hsa-miR-106b-3p	180.48	26.4446	127.051	148.705	0.441857	noDEG	-1.033373829_3.71E-96_1.81E-95_Down	-1.610769765_7.71E-220_5.22E-219_Down
hsa-miR-107	311.841	30.5129	615.054	1198.28	0.733673	-1.123141227_9.19E-94_1.00E-92_Down	noDEG	noDEG
hsa-miR-10a-5p	134.595	7.51768	49.571	75.2482	0.672259	-1.932017986_1.63E-90_1.75E-89_Down	-1.968003365_3.42E-186_2.30E-185	-2.170280951_6.75E-245_4.94E-244_Down
hsa-miR-10b-5p	130.487	7.07547	48.1918	75.404	0.666197	-1.974763937_2.48E-90_2.63E-89_Down	-1.963996223_4.30E-180_2.83E-179	-2.122580472_5.24E-231_3.69E-230_Down
hsa-miR-1179	3.93297	0.176887	2.3528	12.4635	0.827157	-2.244546919_0.000147613_0.000332275_Down	-1.268189314_0.00029606_0.000587662	noDEG
hsa-miR-1180-3p	33.5613	3.18396	63.7689	136.787	0.755058	-1.167731318_3.63E-12_1.29E-11_Down	noDEG	noDEG
hsa-miR-1185-1-3p	0.0873993	6.81014	133.866	74.5471	0.797199	8.514092803_1.37E-43_8.74E-43_Up	10.05393369_2.88E-203_2.03E-202	8.404929928_2.16E-94_9.86E-94_Up
hsa-miR-1185-2-3p	0.0873993	6.81014	127.132	68.0038	0.803613	8.514092803_1.37E-43_8.74E-43_Up	9.979472597_3.01E-195_2.10E-194	8.272392641_1.78E-87_7.95E-87_Up
hsa-miR-1185-5p	0.524396	6.27948	122.994	200.506	0.784215	5.812090776_1.31E-47_8.92E-47_Up	7.346774532_2.63E-254_2.07E-253	7.247388615_6.30E-278_4.92E-277_Up
hsa-miR-1197	0.961393	5.39504	324.524	743.524	0.851661	4.718611845_1.09E-39_6.68E-39_Up	7.872035713_0_0	8.263652557_0_0_Up
hsa-miR-124-3p	19.3153	15.0354	343.022	1670.65	0.924706	1.868794862_2.80E-46_1.85E-45_Up	3.623540486_0_0	5.103140817_0_0_Up
hsa-miR-124-5p	3.23378	1.32665	28.5581	123.155	0.910361	noDEG	2.615661534_3.65E-40_1.40E-39_Up	3.919722374_3.99E-159_2.37E-158_Up
hsa-miR-1247-3p	0.174799	0.176887	12.8998	10.3603	0.723202	noDEG	5.678565647_5.00E-30_1.79E-29_Up	4.557837173_4.83E-16_1.30E-15_Up
hsa-miR-1247-5p	0.262198	0.442217	46.0824	53.3592	0.707725	2.984272034_0.001264335_0.002528669_Up	6.930468013_3.43E-99_1.68E-98	6.337552533_5.83E-79_2.54E-78_Up
hsa-miR-1248	1.57319	21.4033	0.649047	0.545277	0.956899	5.996244488_1.55E-157_2.15E-156_Up	-1.804241747_0.003004832_0.005388257	-2.860015167_2.39E-05_4.74E-05_Down
hsa-miR-1251-5p	3.23378	0.972876	129.485	395.793	0.887406	noDEG	4.796474384_5.23E-276_4.37E-275_Up	5.603998238_0_0_Up
hsa-miR-1252-5p	6.11795	0.353773	3.16411	12.6193	0.745473	-1.881976895_2.38E-05_5.86E-05_Down	-1.478197678_3.92E-07_9.18E-07	noDEG
hsa-miR-125a-5p	962.004	242.423	9007.97	81012.8	0.95798	noDEG	2.700139419_0_0_Up	5.064577338_0_0_Up
hsa-miR-125b-1-3p	0.786594	0.176887	6.5716	160.935	0.984393	noDEG	2.535608239_3.97E-10_1.03E-09_Up	6.345254503_4.21E-234_3.01E-233_Up
hsa-miR-125b-2-3p	3.67077	0.26533	135.002	893.008	0.948139	-1.56004887_0.00411525_0.007808772_Down	4.673805586_4.94E-285_4.20E-284	6.595060098_0_0_Up
hsa-miR-125b-5p	846.55	207.665	8124.77	68628.7	0.955417	noDEG	2.735714399_0_0_Up	5.009687938_0_0_Up
hsa-miR-126-3p	157.231	12.559	159.828	25.9396	0.59179	-1.415925949_2.18E-68_1.92E-67_Down	noDEG	-3.931046174_0_0_Down
hsa-miR-126-5p	249.175	32.3703	294.1	48.8412	0.625538	noDEG	noDEG	-3.682376114_0_0_Down
hsa-miR-1260b	18.6161	1.59198	6.815	10.4382	0.662565	-1.317478853_1.26E-08_3.84E-08_Down	-1.976709306_1.91E-27_6.60E-27	-2.166065981_2.21E-35_7.46E-35_Down
hsa-miR-1264	15.6445	1.59198	2.02827	1.16845	0.897968	-1.066584334_1.03E-05_2.58E-05_Down	-3.47427607_1.78E-41_6.86E-41	-5.074370039_2.34E-58_9.07E-58_Down
hsa-miR-1268b	10.6627	1.23821	1.46036	1.01266	0.883981	noDEG	-3.39513022_2.62E-28_9.16E-28_Down	-4.727743528_1.60E-39_5.52E-39_Down
hsa-miR-1269a	0.611795	0.707547	28.2336	92.1518	0.893101	2.439951467_0.0002483_0.000545026_Up	5.001271747_1.81E-62_7.80E-62	5.903434143_4.25E-136_2.30E-135_Up
hsa-miR-1269b	0.611795	0.707547	26.4487	88.0233	0.894846	2.439951467_0.0002483_0.000545026_Up	4.907056395_2.49E-58_1.06E-57	5.837306977_3.86E-130_2.04E-129_Up
hsa-miR-127-3p	17.3925	769.811	5364.38	8939.04	0.77061	7.698144682_0_0_Up	7.741857831_0_0	7.6741279_0_0_Up
hsa-miR-127-5p	0.524396	19.3691	217.837	502.589	0.84233	7.43713089_2.06E-133_2.65E-132_Up	8.171427035_0_0	8.573122735_0_0_Up
hsa-miR-1271-5p	11.0123	1.23821	21.9053	8.25705	0.687937	noDEG	noDEG	-1.746804896_1.23E-16_3.36E-16_Down
hsa-miR-1272	45.972	4.33372	0.730178	0.0778967	0.962718	-1.176903157_2.70E-16_1.08E-15_Down	-6.503310983_1.18E-144_7.05E-144	-10.5363644_1.19E-109_5.76E-109_Down
hsa-miR-1273a	2.18498	11.8514	8.43762	1.24635	0.666173	4.669539304_1.07E-84_1.08E-83_Up	1.422266509_1.42E-06_3.25E-06	-2.141301536_2.42E-05_4.79E-05_Down
hsa-miR-1273g-3p	3.05898	12.2936	6.65274	2.02531	0.681758	4.236964541_4.75E-84_4.78E-83_Up	noDEG	-1.92628836_3.09E-06_6.44E-06_Down
hsa-miR-1276	5.33136	0.26533	6.97726	18.072	0.768077	-2.098468759_2.27E-05_5.63E-05_Down	noDEG	noDEG
hsa-miR-128-3p	162.126	30.0707	377.421	1251.88	0.84833	noDEG	noDEG	1.617523134_0_0_Up
hsa-miR-1283	73.0658	7.16391	1.21696	0.93476	0.957501	-1.120202281_3.40E-23_1.63E-22_Down	-6.434785608_2.82E-229_2.10E-228	-7.619841911_7.58E-248_5.66E-247_Down
hsa-miR-1286	11.4493	1.41509	11.6017	11.5287	0.299152	noDEG	noDEG	-1.321415035_6.20E-12_1.54E-11_Down
hsa-miR-129-1-3p	4.19517	6.81014	12.0885	26.9523	0.714386	2.929130344_4.66E-36_2.73E-35_Up	noDEG	1.352220437_1.30E-11_3.22E-11_Up
hsa-miR-129-2-3p	5.41876	8.22523	14.1168	33.5735	0.724378	2.8322686_8.10E-42_5.11E-41_Up	noDEG	1.299902414_2.34E-13_6.01E-13_Up
hsa-miR-129-5p	5.85576	3.80306	16.2262	43.6221	0.802203	1.607481809_1.01E-10_3.31E-10_Up	noDEG	1.565748808_7.38E-22_2.14E-21_Up
hsa-miR-1296-5p	165.622	40.507	262.296	1117.43	0.860267	noDEG	noDEG	1.422833122_0_0_Up
hsa-miR-1298-3p	17.7421	4.06839	4.29994	7.55598	0.700818	noDEG	-2.57173266_1.69E-35_6.33E-35_Down	-2.562868545_7.32E-41_2.55E-40_Down
hsa-miR-1298-5p	601.919	160.878	123.238	32.2492	0.824802	noDEG	-2.815070168_0_0_Down	-5.553618335_0_0_Down
hsa-miR-1301-3p	3.75817	0.26533	4.29994	13.0866	0.787991	-1.59399622_0.003188854_0.00614229_Down	noDEG	noDEG
hsa-miR-1303	19.1405	2.74174	2.43393	3.03797	0.856958	noDEG	-3.502213387_1.16E-50_4.75E-50_Down	-3.986830071_4.59E-64_1.86E-63_Down
hsa-miR-1304-3p	28.3174	8.40211	16.713	5.92015	0.634674	noDEG	-1.287666576_8.69E-23_2.81E-22_Down	-3.589368072_1.82E-87_8.10E-87_Down
hsa-miR-1307-3p	110.648	6.89858	88.7572	103.681	0.399486	-1.773352954_9.78E-67_8.50E-66_Down	noDEG	-1.425212316_1.67E-113_8.32E-113_Down
hsa-miR-130b-3p	591.082	172.995	2646.08	881.323	0.792725	noDEG	1.635483475_0_0_Up	noDEG
hsa-miR-130b-5p	36.1833	10.4363	201.205	119.338	0.72506	noDEG	1.948320515_1.41E-190_9.56E-190_Up	noDEG
hsa-miR-132-3p	2.44718	0.619103	20.3639	159.377	0.950996	noDEG	2.529872092_3.95E-28_1.37E-27_Up	4.6937902_6.12E-225_4.24E-224_Up
hsa-miR-132-5p	1.57319	0.53066	15.1715	153.534	0.962494	noDEG	2.742652765_3.48E-23_1.13E-22_Up	5.277342167_8.89E-224_6.11E-223_Up
hsa-miR-1323	110.298	15.2123	0.486786	0	0.952556	noDEG	-8.350850215_2.14E-299_1.83E-298_Down	-12.19087365_7.27E-197_4.71E-196_Down
hsa-miR-133a-3p	100.247	5.9257	282.173	72.6776	0.788723	-1.850254268_3.67E-64_3.08E-63_Down	noDEG	-1.795361695_5.22E-143_2.91E-142_Down
hsa-miR-134-5p	1.13619	11.2323	145.792	149.717	0.647868	5.535551371_1.38E-83_1.37E-82_Up	6.476618499_0_0	5.710507999_6.33E-220_4.30E-219_Up
hsa-miR-135a-3p	0.0873993	0.176887	13.7923	18.6173	0.748325	noDEG	6.775073828_3.49E-31_1.26E-30_Up	6.403421564_1.24E-28_3.90E-28_Up
hsa-miR-135a-5p	84.5152	62.6179	1047.24	4629.56	0.914004	1.797539577_2.76E-177_4.06E-176_Up	3.104288747_0_0	4.444135136_0_0_Up
hsa-miR-135b-5p	84.7774	62.6179	1034.91	4505.08	0.912521	1.793070682_1.10E-176_1.60E-175_Up	3.082730203_0_0	4.400344116_0_0_Up
hsa-miR-136-3p	8.56513	197.494	2428.49	3509.25	0.749751	6.757363757_0_0_Up	7.620422371_0_0	7.347084539_0_0_Up
hsa-miR-136-5p	1.66059	24.3219	280.794	591.158	0.827019	6.102666268_1.94E-178_2.89E-177_Up	6.874728954_0_0	7.144321379_0_0_Up
hsa-miR-137	11.7115	0	49.1653	329.191	0.938357	-6.251061229_8.32E-20_3.67E-19_Down	1.542767443_4.07E-35_1.52E-34	3.481542372_0_0_Up
hsa-miR-138-5p	183.276	18.5731	26.6921	534.917	0.857584	-1.072559112_5.64E-52_4.13E-51_Down	-3.306483826_0_0	noDEG
hsa-miR-139-5p	0.524396	0.176887	7.95083	16.9036	0.829383	noDEG	3.395430416_2.06E-15_5.99E-15_Up	3.679143805_1.95E-22_5.75E-22_Up
hsa-miR-141-3p	1712.68	262.677	13.2243	20.6426	0.942285	noDEG	-7.543860585_0_0_Down	-7.705868207_0_0_Down
hsa-miR-141-5p	35.3093	6.19103	0.243393	0.155793	0.937786	noDEG	-7.707565981_2.21E-103_1.11E-102_Down	-9.155656507_9.59E-103_4.55E-102_Down
hsa-miR-142-3p	200.057	27.4174	0.649047	0.545277	0.952327	noDEG	-8.794818516_0_0_Down	-9.850591936_0_0_Down
hsa-miR-142-5p	2252.72	237.647	7.70744	8.10126	0.962496	-1.014597552_0_0_Down	-8.718145692_0_0	-9.450690086_0_0_Down
hsa-miR-143-3p	445.474	6.54481	1106.95	213.281	0.79966	-3.858673228_0_0_Down	noDEG	-2.393971377_0_0_Down
hsa-miR-145-5p	32.8621	0.353773	43.5673	4.8296	0.708914	-4.307282973_4.47E-49_3.13E-48_Down	noDEG	-4.097837845_2.09E-110_1.02E-109_Down
hsa-miR-146a-3p	10.9249	0.26533	0.162262	0.23369	0.979823	-3.133515193_3.75E-14_1.43E-13_Down	-6.600100433_1.24E-35_4.66E-35	-6.878266465_1.26E-40_4.37E-40_Down
hsa-miR-146a-5p	670.528	85.3478	349.837	183.057	0.692659	noDEG	-1.465562462_0_0_Down	-3.204387229_0_0_Down
hsa-miR-146b-5p	159.504	52.0047	338.154	191.626	0.602612	noDEG	noDEG	-1.066683696_5.87E-104_2.80E-103_Down
hsa-miR-148a-3p	22586.3	6013.44	14829	16343.7	0.451201	noDEG	-1.133973429_0_0_Down	-1.798104696_0_0_Down
hsa-miR-148a-5p	240.261	42.9835	135.975	93.5539	0.621921	noDEG	-1.348201047_2.57E-193_1.76E-192_Down	-2.692115792_0_0_Down
hsa-miR-148b-3p	22430.4	5965.59	14734.9	16256.1	0.450796	noDEG	-1.13316489_0_0_Down	-1.795860131_0_0_Down
hsa-miR-149-5p	153.648	45.9021	458.065	1735.69	0.873708	noDEG	1.04897747_4.99E-172_3.26E-171_Up	2.166426645_0_0_Up
hsa-miR-151a-3p	1316.41	294.516	1283.98	1453.47	0.336096	noDEG	noDEG	-1.188487664_0_0_Down
hsa-miR-151b	6.46755	1.23821	9.65458	36.923	0.843275	noDEG	noDEG	1.181844539_9.94E-13_2.52E-12_Up
hsa-miR-152-3p	8.21554	0.79599	29.9373	25.0048	0.621249	-1.137357824_0.000759336_0.001576343_Down	1.338571234_4.22E-18_1.28E-17	noDEG
hsa-miR-152-5p	0.961393	0.442217	7.95083	13.0087	0.760304	noDEG	2.520961374_6.99E-12_1.87E-11_Up	2.42682724_2.47E-12_6.23E-12_Up
hsa-miR-153-3p	13.6343	1.50354	6.40934	193.807	0.96294	noDEG	-1.615938676_6.31E-16_1.86E-15_Down	2.497922649_2.26E-166_1.35E-165_Up
hsa-miR-153-5p	10.2257	0.79599	3.81315	25.4722	0.805869	-1.453134293_5.52E-06_1.41E-05_Down	-1.95009329_1.55E-15_4.55E-15	noDEG
hsa-miR-154-3p	0.0873993	11.4092	97.7628	34.8198	0.842079	9.258533174_9.11E-66_7.86E-65_Up	9.600500122_7.57E-159_4.84E-158	7.306685884_1.20E-49_4.42E-49_Up
hsa-miR-154-5p	0.0873993	2.21108	23.7714	35.9104	0.75801	6.891162519_2.70E-17_1.13E-16_Up	7.560440046_6.94E-50_2.81E-49	7.351177569_5.54E-51_2.04E-50_Up
hsa-miR-155-5p	12.1485	0.619103	3.89428	1.32424	0.839826	-2.064280463_2.47E-10_7.96E-10_Down	-2.168295826_1.36E-20_4.27E-20	-4.528924412_4.64E-44_1.64E-43_Down
hsa-miR-15a-5p	126.729	22.9068	495.872	1079.03	0.800589	noDEG	1.441275064_3.30E-305_2.85E-304_Up	1.75852448_0_0_Up
hsa-miR-16-2-3p	10.8375	3.62618	32.2901	25.0048	0.592563	noDEG	1.048110916_1.20E-13_3.31E-13_Up	noDEG
hsa-miR-17-3p	62.9275	17.2464	117.315	70.886	0.570786	noDEG	noDEG	-1.15957557_6.13E-48_2.22E-47_Down
hsa-miR-17-5p	1838.97	676.061	4740.32	1930.75	0.687378	noDEG	noDEG	-1.261123185_0_0_Down
hsa-miR-181a-2-3p	31.3764	1.50354	545.524	1638.95	0.882363	-2.1530708_1.52E-25_7.61E-25_Down	3.592947272_0_0	4.37556236_0_0_Up
hsa-miR-181a-3p	97.0133	6.81014	561.101	2900.8	0.923593	-1.602251257_4.03E-51_2.84E-50_Down	2.005061446_0_0	3.570737229_0_0_Up
hsa-miR-181a-5p	1282.85	141.598	13086.7	57493.9	0.915869	noDEG	2.823728607_0_0_Up	4.154602193_0_0_Up
hsa-miR-181b-2-3p	0.436997	0.0884433	5.03012	12.853	0.85592	noDEG	2.99795144_2.34E-09_5.88E-09_Up	3.546949439_5.23E-17_1.43E-16_Up
hsa-miR-181b-3p	0.174799	0.176887	3.4075	13.0087	0.903675	noDEG	3.75800034_6.62E-08_1.58E-07_Up	4.886258783_3.26E-20_9.27E-20_Up
hsa-miR-181b-5p	154.609	10.5248	1542.62	2914.35	0.804673	-1.64659449_1.58E-83_1.52E-82_Down	2.791739301_0_0	2.905088434_0_0_Up
hsa-miR-181c-3p	97.7999	6.81014	559.722	2886.54	0.923284	-1.613901564_4.82E-52_3.57E-51_Down	1.989860385_0_0	3.551979848_0_0_Up
hsa-miR-181c-5p	1271.4	138.591	12976.7	56891.2	0.915706	noDEG	2.824492745_0_0_Up	4.152333284_0_0_Up
hsa-miR-181d-5p	142.985	9.72876	1285.68	2525.57	0.810155	-1.647290865_1.96E-77_1.87E-76_Down	2.641648401_0_0	2.811282948_0_0_Up
hsa-miR-182-5p	6797.57	2684.08	193.903	192.405	0.849437	noDEG	-5.65855932_0_0_Down	-6.47418734_0_0_Down
hsa-miR-183-3p	29.7158	3.44929	0.162262	0.311587	0.955993	noDEG	-8.043707437_1.08E-84_5.11E-84_Down	-7.90683597_1.78E-99_8.30E-99_Down
hsa-miR-183-5p	872.77	221.374	24.7449	22.5121	0.897403	noDEG	-5.667342553_0_0_Down	-6.608210371_0_0_Down
hsa-miR-184	95.1779	2.56486	8.84327	3.27166	0.948588	-2.98350092_1.11E-105_1.28E-104_Down	-3.954920681_3.93E-266_3.22E-265	-6.19391585_0_0_Down
hsa-miR-185-5p	25.4332	1.94575	16.0639	21.2658	0.485247	-1.478137614_3.92E-13_1.44E-12_Down	-1.189835426_2.10E-18_6.39E-18	-1.589563098_5.81E-32_1.91E-31_Down
hsa-miR-186-3p	29.0166	2.83019	25.9619	17.2931	0.470588	-1.127732891_3.28E-10_1.05E-09_Down	noDEG	-2.07806897_1.70E-51_6.27E-51_Down
hsa-miR-187-3p	70.2691	6.10259	1.46036	4.51801	0.942692	-1.29522108_1.01E-27_5.32E-27_Down	-6.115443935_1.58E-222_1.16E-221	-5.290515798_1.63E-257_1.23E-256_Down
hsa-miR-188-5p	7.60374	3.53773	26.6109	16.2804	0.656509	1.126290726_2.05E-06_5.46E-06_Up	1.280291763_2.79E-15_8.09E-15	noDEG
hsa-miR-18a-3p	28.8418	6.19103	46.488	11.5287	0.66614	noDEG	noDEG	-2.654314001_8.53E-68_3.52E-67_Down
hsa-miR-18a-5p	583.828	116.568	879.54	322.181	0.612458	noDEG	noDEG	-2.189057089_0_0_Down
hsa-miR-18b-5p	578.059	151.592	1200.41	329.347	0.705935	noDEG	noDEG	-2.142992918_0_0_Down
hsa-miR-192-5p	320.319	149.735	557.451	1227.57	0.720993	1.133074852_8.20E-212_1.43E-210_Up	noDEG	noDEG
hsa-miR-193a-3p	83.2042	6.63325	25.9619	10.9055	0.825727	-1.418692548_3.97E-37_2.36E-36_Down	-2.207206334_7.84E-134_4.49E-133	-4.262980007_1.85E-282_1.46E-281_Down
hsa-miR-193b-3p	258.702	55.6308	55.3313	109.367	0.71611	noDEG	-2.752070473_0_0_Down	-2.57349951_0_0_Down
hsa-miR-195-5p	21.5002	9.1981	28.8826	65.7448	0.697918	1.005231733_2.97E-12_1.07E-11_Up	noDEG	noDEG
hsa-miR-199a-3p	69.9195	7.51768	626.98	156.65	0.875548	noDEG	2.637706256_0_0_Up	noDEG
hsa-miR-199a-5p	19.4901	0.53066	329.635	35.0535	0.944308	-2.968631542_6.46E-23_3.09E-22_Down	3.553112517_0_0	noDEG
hsa-miR-199b-3p	69.8321	7.51768	626.899	156.65	0.875578	noDEG	2.639324238_0_0_Up	noDEG
hsa-miR-199b-5p	122.883	29.717	472.669	70.4186	0.842724	noDEG	1.416592616_1.31E-283_1.10E-282_Up	-2.134647036_3.24E-219_2.18E-218_Down
hsa-miR-19a-3p	3126.71	1480.36	8119.18	4502.9	0.62599	1.151481738_0_0_Up	noDEG	noDEG
hsa-miR-19b-3p	3138.86	1499.64	8164.45	4598.48	0.622878	1.164556053_0_0_Up	noDEG	noDEG
hsa-miR-200a-3p	1148.78	146.551	16.2262	19.0847	0.94723	noDEG	-6.672576657_0_0_Down	-7.242923216_0_0_Down
hsa-miR-200b-3p	155.221	11.9398	10.0602	1.48004	0.949577	-1.470294042_2.34E-71_2.17E-70_Down	-4.474535752_0_0	-8.043933857_0_0_Down
hsa-miR-200c-3p	316.386	35.908	3.56976	2.49269	0.955781	noDEG	-6.99665897_0_0_Down	-8.319218983_0_0_Down
hsa-miR-203a-3p	20.0144	4.06839	13.1432	1.32424	0.691292	noDEG	-1.133670642_8.04E-14_2.23E-13_Down	-5.249186589_1.16E-74_4.99E-74_Down
hsa-miR-204-5p	75.3382	36.9693	245.502	358.091	0.666929	1.203121451_6.62E-59_5.24E-58_Up	1.177335352_9.00E-112_4.74E-111	noDEG
hsa-miR-205-5p	22865.1	740.182	9.41119	2.18111	0.98904	-2.718946059_0_0_Down	-11.77342764_0_0	-14.68718151_0_0_Down
hsa-miR-208b-3p	0	0	7.30178	147.069	0.98345	noDEG	6.651905394_2.33E-17_6.98E-17_Up	10.17956645_1.45E-146_8.14E-146_Up
hsa-miR-20a-5p	1538.67	398.083	2280.91	1196.65	0.542085	noDEG	noDEG	-1.694064663_0_0_Down
hsa-miR-20b-5p	1657.27	661.556	4640.69	1823.09	0.702493	noDEG	noDEG	-1.193801267_0_0_Down
hsa-miR-21-3p	2940.29	87.9127	343.427	598.169	0.883287	-2.833567898_0_0_Down	-3.624827879_0_0	-3.628718573_0_0_Down
hsa-miR-21-5p	59041.2	2229.39	12931.9	14963.3	0.829924	-2.496825741_0_0_Down	-2.71773886_0_0	-3.311683606_0_0_Down
hsa-miR-211-5p	25.4332	17.6002	76.7498	94.0992	0.575684	1.699055429_1.90E-47_1.28E-46_Up	1.066504166_4.20E-31_1.51E-30	noDEG
hsa-miR-2113	8.12814	0.176887	0.405655	14.4109	0.798516	-3.291852479_2.50E-11_8.44E-11_Down	-4.851547606_1.07E-26_3.64E-26	noDEG
hsa-miR-2114-5p	0.262198	0	2.02827	14.5667	0.947587	noDEG	2.424577014_0.000705535_0.001355532_Up	4.464486762_9.71E-22_2.80E-21_Up
hsa-miR-212-3p	2.35978	0.619103	2.75845	20.7984	0.908049	noDEG	noDEG	1.808362828_2.03E-13_5.23E-13_Up
hsa-miR-212-5p	1.92279	0.619103	6.5716	38.5589	0.921216	noDEG	1.246101454_0.000121194_0.00024765_Up	2.994407729_1.86E-41_6.51E-41_Up
hsa-miR-216a-3p	0.0873993	0.0884433	35.7787	29.1334	0.72694	noDEG	8.150318257_2.38E-70_1.06E-69_Up	7.049449152_1.56E-42_5.48E-42_Up
hsa-miR-216a-5p	0.262198	0.176887	50.22	105.628	0.840133	noDEG	7.054516411_3.95E-107_2.02E-106_Up	7.322733897_1.30E-146_7.32E-146_Up
hsa-miR-216b-5p	0.0873993	0.707547	157.637	178.695	0.704464	5.247306436_1.27E-06_3.46E-06_Up	10.28975369_9.29E-231_6.96E-230	9.666204614_3.30E-191_2.08E-190_Up
hsa-miR-217	0.961393	0.26533	53.3841	90.3602	0.798544	noDEG	5.268195403_9.39E-118_5.05E-117_Up	5.223032177_2.67E-132_1.43E-131_Up
hsa-miR-218-1-3p	0.524396	0.176887	6.40934	10.1266	0.765942	noDEG	3.084501234_8.33E-12_2.22E-11_Up	2.939959963_7.37E-12_1.83E-11_Up
hsa-miR-218-5p	16.6059	13.7087	1054.62	1074.27	0.663358	1.953575197_7.81E-45_5.13E-44_Up	5.461940165_0_0	4.684138495_0_0_Up
hsa-miR-219a-1-3p	0.0873993	0.0884433	31.2354	22.9016	0.753725	noDEG	7.954398016_8.21E-63_3.56E-62_Up	6.702226957_1.99E-34_6.63E-34_Up
hsa-miR-219a-2-3p	0.349597	1.59198	422.124	178.461	0.857544	4.417230974_1.63E-12_5.94E-12_Up	9.710811147_0_0	7.664316731_1.00E-239_7.21E-239_Up
hsa-miR-219a-5p	0.786594	3.53773	1076.36	322.648	0.898742	4.399309188_7.04E-26_3.56E-25_Up	9.891312646_0_0	7.348741404_0_0_Up
hsa-miR-22-3p	4476.68	265.507	2293.25	6441.98	0.635959	-1.845433128_0_0_Down	-1.491984142_0_0	noDEG
hsa-miR-22-5p	7.07935	0.353773	2.43393	12.6193	0.739366	-2.092544011_1.10E-06_3.03E-06_Down	-2.067276573_5.55E-12_1.49E-11	noDEG
hsa-miR-221-3p	665.808	57.5766	425.126	392.288	0.561941	-1.301376698_2.18E-249_4.18E-248_Down	-1.174162352_0_0	-2.094579475_0_0_Down
hsa-miR-222-3p	1141.44	239.416	1237.65	723.505	0.43324	noDEG	noDEG	-1.989159951_0_0_Down
hsa-miR-222-5p	3.05898	10.8785	1.62262	6.46543	0.65844	4.060537986_7.14E-73_6.71E-72_Up	-1.441671451_0.000430671_0.000845938	noDEG
hsa-miR-224-5p	13.8965	2.29953	25.3128	11.7624	0.631828	noDEG	noDEG	-1.571924028_6.28E-18_1.75E-17_Down
hsa-miR-2277-5p	0.524396	0.26533	7.38291	12.5414	0.782782	noDEG	3.28851514_4.46E-14_1.25E-13_Up	3.248509539_1.40E-15_3.74E-15_Up
hsa-miR-2355-3p	20.364	0.442217	3.73202	18.2278	0.633307	-3.294952147_4.23E-26_2.16E-25_Down	-2.974941295_7.90E-47_3.15E-46	-1.491267336_9.43E-24_2.80E-23_Down
hsa-miR-2355-5p	27.4434	0.972876	3.08297	43.7	0.759731	-2.587882707_1.28E-27_6.72E-27_Down	-3.681010294_1.58E-74_7.24E-74	noDEG
hsa-miR-23a-3p	427.208	29.717	280.632	539.746	0.544504	-1.615404979_2.78E-221_5.07E-220_Down	-1.133205865_5.70E-261_4.64E-260	noDEG
hsa-miR-23b-3p	361.484	29.9823	337.829	659.006	0.631114	-1.361572735_5.93E-146_8.01E-145_Down	noDEG	noDEG
hsa-miR-23c	93.1677	7.87146	67.0953	267.653	0.790607	-1.334952731_7.36E-38_4.40E-37_Down	-1.000565098_5.30E-48_2.13E-47	noDEG
hsa-miR-24-2-5p	27.2686	2.83019	26.043	27.4196	0.317499	-1.038095608_1.22E-08_3.73E-08_Down	noDEG	-1.323415439_2.34E-26_7.15E-26_Down
hsa-miR-24-3p	350.122	8.579	167.13	308.86	0.538666	-3.1207283_0_0_Down	-1.593835089_0_0	-1.512286961_0_0_Down
hsa-miR-2467-5p	6.03055	4.59905	25.6374	10.0487	0.731144	1.839221458_5.53E-15_2.19E-14_Up	1.560939507_2.15E-19_6.61E-19	noDEG
hsa-miR-2682-5p	8.91473	0.0884433	10.3036	49.5423	0.870099	-4.42511946_1.17E-14_4.58E-14_Down	noDEG	1.14301258_8.76E-16_2.34E-15_Up
hsa-miR-26a-2-3p	1.22359	0.176887	4.78672	10.5161	0.803881	noDEG	1.440971604_0.000244944_0.000488406_Up	1.77201577_2.58E-07_5.70E-07_Up
hsa-miR-26a-5p	3605.75	1217.95	11378.9	21054.4	0.743481	noDEG	1.131038621_0_0_Up	1.214365947_0_0_Up
hsa-miR-27a-3p	1349.36	210.141	2790.82	7672.82	0.811007	noDEG	noDEG	1.176099661_0_0_Up
hsa-miR-27b-3p	1162.32	229.068	3124.92	9464.84	0.840944	noDEG	noDEG	1.69418112_0_0_Up
hsa-miR-27b-5p	4.45737	0.619103	8.68101	41.3631	0.889133	noDEG	noDEG	1.882697572_1.77E-26_5.42E-26_Up
hsa-miR-28-3p	1197.2	165.124	1035.96	814.799	0.438721	noDEG	noDEG	-1.886527598_0_0_Down
hsa-miR-28-5p	120.261	8.66744	123.968	153.69	0.4515	-1.564248343_7.57E-61_6.16E-60_Down	noDEG	noDEG
hsa-miR-296-3p	36.7077	5.74882	9.41119	7.71177	0.792307	noDEG	-2.490581945_4.39E-69_1.96E-68_Down	-3.582334228_1.20E-112_5.94E-112_Down
hsa-miR-299-3p	0	8.93277	106.768	59.7468	0.785581	9.699886904_5.62E-49_3.91E-48_Up	10.52199623_1.66E-151_1.02E-150	8.880006799_4.41E-72_1.85E-71_Up
hsa-miR-299-5p	0	2.56486	24.4204	29.445	0.694512	7.899656456_1.80E-18_7.72E-18_Up	8.393671852_2.05E-47_8.23E-47	7.859166237_1.91E-40_6.64E-40_Up
hsa-miR-29a-3p	1327.33	98.8796	429.75	1359.76	0.545028	-1.516538666_0_0_Down	-2.153906238_0_0	-1.296559595_0_0_Down
hsa-miR-29a-5p	11.9737	0.707547	2.59619	14.0214	0.636807	-1.850725188_5.05E-09_1.58E-08_Down	-2.7323482_4.80E-26_1.63E-25	-1.103623541_1.08E-09_2.53E-09_Down
hsa-miR-29b-3p	107.763	7.78301	28.3958	33.184	0.785447	-1.56121965_1.46E-54_1.09E-53_Down	-2.451063292_1.77E-195_1.24E-194	-3.030693357_2.04E-283_1.62E-282_Down
hsa-miR-29c-3p	1308.72	97.553	428.939	1336.08	0.542142	-1.515648941_0_0_Down	-2.136255745_0_0	-1.301528229_0_0_Down
hsa-miR-29c-5p	8.30294	0.619103	3.56976	10.2045	0.59195	-1.515194602_2.40E-05_5.91E-05_Down	-1.744740732_2.73E-11_7.20E-11	-1.033877827_1.47E-06_3.12E-06_Down
hsa-miR-300	0.0873993	3.53773	18.7412	91.996	0.918959	7.569234264_1.47E-25_7.42E-25_Up	7.217432422_1.06E-40_4.07E-40	8.708348096_3.42E-112_1.69E-111_Up
hsa-miR-301a-3p	2246.25	490.949	23506.5	18798.6	0.694612	noDEG	2.860520661_0_0_Up	1.733647412_0_0_Up
hsa-miR-301a-5p	4.71956	0.53066	19.1469	24.9269	0.673752	noDEG	1.493438502_4.95E-14_1.38E-13_Up	1.069595505_6.41E-08_1.44E-07_Up
hsa-miR-301b-3p	2246.43	492.541	23566.1	18805.3	0.695265	noDEG	2.864063842_0_0_Up	1.734049255_0_0_Up
hsa-miR-302a-3p	12402.3	3673.23	33.5882	2.49269	0.900306	noDEG	-9.055385674_0_0_Down	-13.61200089_0_0_Down
hsa-miR-302a-5p	6651.7	1418.01	9.49232	1.16845	0.928406	noDEG	-9.979693896_0_0_Down	-13.80629609_0_0_Down
hsa-miR-302b-3p	20163.6	4724.55	35.0486	3.66114	0.921257	noDEG	-9.695132033_0_0_Down	-13.75855905_0_0_Down
hsa-miR-302b-5p	618.525	39.1804	0.486786	0.155793	0.978539	-1.750453073_0_0_Down	-10.83827642_0_0	-13.2863672_0_0_Down
hsa-miR-302c-3p	9244.23	1988.29	22.9601	2.4148	0.92739	noDEG	-9.18022949_0_0_Down	-13.23382002_0_0_Down
hsa-miR-302c-5p	774.008	66.8631	1.13583	0.23369	0.970615	-1.302890783_3.95E-290_8.25E-289_Down	-9.939401567_0_0	-13.02492209_0_0_Down
hsa-miR-302d-3p	30695	3988.79	51.9238	6.23174	0.956052	noDEG	-9.734338707_0_0_Down	-13.59746718_0_0_Down
hsa-miR-302d-5p	217.887	14.3278	0.162262	0.0778967	0.977713	-1.696511304_6.47E-122_7.82E-121_Down	-10.91798406_0_0	-12.78111281_0_0_Down
hsa-miR-302e	4702.7	1528.39	17.6865	1.55793	0.890302	noDEG	-8.581638802_0_0_Down	-12.8910233_0_0_Down
hsa-miR-3065-3p	19.4901	3.18396	97.276	284.557	0.859489	noDEG	1.79239826_2.00E-83_9.43E-83_Up	2.536520738_1.63E-247_1.21E-246_Up
hsa-miR-3065-5p	7.86594	1.06132	76.1819	88.6464	0.679968	noDEG	2.748811455_1.10E-109_5.72E-109_Up	2.162986562_2.89E-65_1.18E-64_Up
hsa-miR-30a-3p	197.785	49.4398	603.208	922.764	0.692795	noDEG	1.081779148_1.95E-237_1.49E-236_Up	noDEG
hsa-miR-30a-5p	23345.6	7318.77	77115.8	90930.8	0.6049	noDEG	1.196929558_0_0_Up	noDEG
hsa-miR-30b-5p	200.931	74.6462	810.579	1489.7	0.756963	noDEG	1.485305506_0_0_Up	1.558860731_0_0_Up
hsa-miR-30c-2-3p	6.81715	1.41509	24.0148	50.0097	0.785062	noDEG	1.289734335_4.43E-14_1.24E-13_Up	1.543581938_2.41E-24_7.23E-24_Up
hsa-miR-30c-5p	1208.21	248.703	4755.81	5842.88	0.645567	noDEG	1.449876551_0_0_Up	noDEG
hsa-miR-30d-3p	10.2257	6.45636	58.901	96.1245	0.737899	1.566765379_1.36E-16_5.55E-16_Up	1.999143475_4.78E-59_2.06E-58	1.901316143_5.01E-60_1.95E-59_Up
hsa-miR-30d-5p	23318.8	7311.7	77047.8	90816.3	0.604776	noDEG	1.197310417_0_0_Up	noDEG
hsa-miR-30e-3p	193.327	47.7594	592.256	902.511	0.692213	noDEG	1.08822802_2.11E-235_1.59E-234_Up	noDEG
hsa-miR-30e-5p	23344.1	7317.71	77103.2	90887.1	0.604766	noDEG	1.196785776_0_0_Up	noDEG
hsa-miR-31-3p	16.7807	1.41509	9.16779	5.21908	0.686108	-1.337656023_4.58E-08_1.35E-07_Down	-1.399099749_7.54E-16_2.21E-15	-3.016318447_1.54E-45_5.52E-45_Down
hsa-miR-31-5p	272.773	21.9339	186.926	84.9853	0.640917	-1.406290168_4.44E-116_5.25E-115_Down	-1.072184569_3.46E-153_2.15E-152	-3.013802795_0_0_Down
hsa-miR-3117-3p	1.48579	0.442217	3.97542	24.3817	0.919292	noDEG	noDEG	2.705111148_2.27E-24_6.84E-24_Up
hsa-miR-3135b	24.5592	95.5188	21.662	19.0068	0.772373	4.189695167_0_0_Up	noDEG	-1.701134047_6.71E-34_2.24E-33_Down
hsa-miR-3158-3p	2.18498	1.23821	12.4942	15.0341	0.647082	1.410804454_0.000808832_0.001673044_Up	1.988613399_1.03E-13_2.85E-13	1.451155786_9.68E-08_2.15E-07_Up
hsa-miR-32-3p	12.4981	0.79599	13.2243	10.5161	0.39984	-1.742640264_1.01E-08_3.09E-08_Down	noDEG	-1.580500903_2.14E-16_5.79E-16_Down
hsa-miR-3200-3p	4.80696	0.26533	19.8771	63.7974	0.869643	-1.949091045_0.000125716_0.000285222_Down	1.520961685_7.26E-15_2.08E-14	2.398914756_1.42E-53_5.30E-53_Up
hsa-miR-323a-3p	0.786594	17.6887	657.485	983.29	0.770851	6.721237551_1.27E-127_1.55E-126_Up	9.180176702_0_0	8.956396988_0_0_Up
hsa-miR-323b-3p	0.873993	7.78301	528.649	713.767	0.749075	5.38480996_2.56E-58_2.00E-57_Up	8.713525996_0_0	8.342231141_0_0_Up
hsa-miR-324-3p	5.33136	0.79599	30.5864	39.4157	0.689517	noDEG	1.993366282_2.19E-31_7.94E-31_Up	1.554810826_1.02E-19_2.88E-19_Up
hsa-miR-324-5p	17.6547	0.884433	76.5876	139.825	0.773224	-2.088977496_1.50E-14_5.82E-14_Down	1.590114746_4.56E-56_1.92E-55	1.654110857_1.24E-71_5.21E-71_Up
hsa-miR-328-3p	2.18498	0.972876	28.6392	110.613	0.904179	noDEG	3.18535127_1.21E-48_4.88E-48_Up	4.330373523_2.15E-151_1.24E-150_Up
hsa-miR-329-3p	0.0873993	3.62618	85.7554	76.4167	0.688532	7.604858376_4.39E-26_2.23E-25_Up	9.411443199_3.57E-143_2.13E-142	8.440664144_2.42E-96_1.12E-95_Up
hsa-miR-330-3p	14.5083	0.884433	14.7658	21.1879	0.525538	-1.805805832_2.49E-10_8.01E-10_Down	noDEG	noDEG
hsa-miR-331-3p	89.1473	3.89151	69.6915	220.292	0.753766	-2.287615644_1.22E-74_1.16E-73_Down	noDEG	noDEG
hsa-miR-335-3p	310.967	144.959	757.438	316.416	0.660108	1.129055758_5.84E-204_9.72E-203_Up	noDEG	-1.306321569_2.32E-276_1.80E-275_Down
hsa-miR-335-5p	183.364	34.0507	785.51	930.554	0.640743	noDEG	1.571973183_0_0_Up	1.011995396_6.87E-219_4.60E-218_Up
hsa-miR-337-3p	0.0873993	2.74174	28.9637	26.6407	0.660842	7.201502488_1.08E-20_4.87E-20_Up	7.845463412_5.91E-59_2.54E-58	6.92040718_2.48E-39_8.52E-39_Up
hsa-miR-337-5p	0	1.76887	13.7111	20.9542	0.753749	7.363603648_9.41E-14_3.54E-13_Up	7.56093136_1.69E-29_6.00E-29	7.36838667_1.98E-30_6.34E-30_Up
hsa-miR-338-3p	2.18498	0.619103	38.6183	112.639	0.877418	noDEG	3.616644388_6.46E-72_2.91E-71_Up	4.356550072_1.39E-154_8.10E-154_Up
hsa-miR-339-5p	25.2584	8.31367	88.6761	36.5336	0.736473	noDEG	1.284834406_2.12E-47_8.47E-47_Up	noDEG
hsa-miR-33a-3p	5.24396	0.884433	14.0356	48.4517	0.861277	noDEG	noDEG	1.876434818_1.33E-30_4.27E-30_Up
hsa-miR-33a-5p	45.972	13.0012	222.218	276.533	0.661052	noDEG	1.746197432_1.90E-181_1.27E-180_Up	1.257238975_2.48E-93_1.13E-92_Up
hsa-miR-33b-5p	42.2139	11.3207	173.296	167.712	0.574434	noDEG	1.510499485_1.26E-115_6.71E-115_Up	noDEG
hsa-miR-340-3p	9.00213	4.42217	127.213	90.3602	0.728057	1.204661963_2.12E-08_6.25E-08_Up	3.293892915_9.74E-216_7.09E-215	1.99596333_3.58E-60_1.39E-59_Up
hsa-miR-340-5p	1166.52	404.717	7602.13	11977.1	0.744697	noDEG	2.177247069_0_0_Up	2.028610313_0_0_Up
hsa-miR-342-3p	79.009	25.3832	350.486	726.387	0.79126	noDEG	1.622319754_5.32E-257_4.25E-256_Up	1.869263941_0_0_Up
hsa-miR-345-5p	209.147	17.5118	707.867	1206.85	0.741884	-1.347942417_5.62E-84_5.61E-83_Down	1.232017522_0_0	1.19727883_0_0_Up
hsa-miR-34a-3p	27.2686	0.619103	0.811309	0.0778967	0.981562	-3.230740915_7.88E-34_4.46E-33_Down	-5.597790735_8.67E-88_4.14E-87	-9.782847278_1.91E-73_8.12E-73_Down
hsa-miR-34a-5p	358.337	24.7641	7.54518	1.09055	0.968931	-1.624818928_1.80E-187_2.83E-186_Down	-6.096566264_0_0	-9.69149863_0_0_Down
hsa-miR-34b-5p	159.154	12.2936	20.5261	6.07594	0.918537	-1.464267358_1.11E-72_1.03E-71_Down	-3.481838008_0_0	-6.04255804_0_0_Down
hsa-miR-34c-3p	16.4311	0.619103	0.973571	0.155793	0.964529	-2.499928013_1.39E-16_5.64E-16_Down	-4.603943376_2.80E-51_1.15E-50	-8.052034156_4.32E-55_1.63E-54_Down
hsa-miR-34c-5p	1159.53	112.146	158.205	53.515	0.906897	-1.139909168_0_0_Down	-3.40061251_0_0	-5.768832891_0_0_Down
hsa-miR-3607-3p	71.4927	63.9445	63.3632	164.05	0.596058	2.069201089_7.45E-218_1.32E-216_Up	noDEG	noDEG
hsa-miR-3615	3.05898	0.442217	12.6564	16.4362	0.672317	noDEG	1.521802712_5.28E-10_1.35E-09_Up	1.09437085_7.71E-06_1.57E-05_Up
hsa-miR-362-5p	8.39034	8.66744	27.3411	24.6154	0.491936	2.277053375_7.93E-35_4.53E-34_Up	1.177325365_6.57E-14_1.83E-13	noDEG
hsa-miR-3621	7.60374	39.1804	82.3479	14.5667	0.75166	4.595525576_1.08E-273_2.18E-272_Up	2.910003745_2.28E-125_1.26E-124	noDEG
hsa-miR-363-3p	122.883	144.605	1089.1	740.798	0.691401	2.465000166_0_0_Up	2.62082987_0_0	1.260403813_1.11E-247_8.27E-247_Up
hsa-miR-3648	2.70938	3.36085	11.8451	0.856864	0.805065	2.541037574_3.03E-16_1.21E-15_Up	1.601311988_4.50E-10_1.16E-09	-2.99220983_1.43E-08_3.28E-08_Down
hsa-miR-365a-3p	32.6	7.78301	9.81684	13.6319	0.680656	noDEG	-2.258485398_4.66E-55_1.95E-54_Down	-2.589266232_2.14E-74_9.17E-74_Down
hsa-miR-365b-3p	32.6	7.78301	9.81684	13.6319	0.680656	noDEG	-2.258485398_4.66E-55_1.95E-54_Down	-2.589266232_2.14E-74_9.17E-74_Down
hsa-miR-367-3p	2692.34	338.384	3.97542	0.623174	0.957536	noDEG	-9.930484085_0_0_Down	-13.40832246_0_0_Down
hsa-miR-3687	4.19517	19.7229	17.362	1.63583	0.608018	4.463243697_4.35E-137_5.67E-136_Up	1.52218752_3.46E-13_9.41E-13	-2.690090574_2.34E-11_5.74E-11_Down
hsa-miR-369-3p	0.786594	12.2936	402.734	321.48	0.723093	6.19632253_5.42E-91_5.87E-90_Up	8.473045437_0_0	7.343507354_0_0_Up
hsa-miR-369-5p	0.174799	3.00707	66.284	135.073	0.828572	6.334768954_1.76E-23_8.48E-23_Up	8.039875347_4.29E-130_2.43E-129	8.26244294_5.54E-172_3.35E-171_Up
hsa-miR-370-3p	0.0873993	11.3207	250.045	197.39	0.721653	9.247306436_2.30E-65_1.97E-64_Up	10.95533454_0_0	9.809755752_8.38E-207_5.48E-206_Up
hsa-miR-370-5p	0.0873993	0.353773	8.11309	10.7497	0.734745	4.247306169_0.000976255_0.001995976_Up	6.009539404_1.84E-19_5.68E-19	5.611079284_2.26E-17_6.26E-17_Up
hsa-miR-371a-3p	245.068	20.342	0.0811309	0.0778967	0.972115	-1.360474521_1.90E-99_2.12E-98_Down	-12.08758744_0_0	-12.95071589_0_0_Down
hsa-miR-371a-5p	2742.42	144.428	2.1094	0.623174	0.982113	-2.016850367_0_0_Down	-10.87134302_0_0	-13.43491119_0_0_Down
hsa-miR-372-3p	1498.72	123.467	0.973571	0.0778967	0.972306	-1.371363137_0_0_Down	-11.115107_0_0	-15.56319799_0_0_Down
hsa-miR-372-5p	37.0573	1.50354	0.162262	0	0.985016	-2.393151391_9.96E-34_5.60E-33_Down	-8.362236992_8.07E-102_4.02E-101	-10.61729818_1.15E-87_5.20E-87_Down
hsa-miR-373-3p	2576.1	102.771	1.70375	0.46738	0.986421	-2.417503423_0_0_Down	-11.08920314_0_0	-13.75968652_0_0_Down
hsa-miR-374b-5p	66.8605	30.5129	147.253	409.97	0.801103	1.098442728_1.56E-42_9.92E-42_Up	noDEG	1.284908297_4.16E-142_2.31E-141_Up
hsa-miR-375	23.0734	25.0295	41.0522	240.389	0.876374	2.347570113_9.80E-101_1.10E-99_Up	noDEG	2.049682777_2.37E-162_1.41E-161_Up
hsa-miR-376a-2-5p	0.611795	1.06132	14.847	18.5394	0.702974	3.024913967_4.98E-07_1.40E-06_Up	4.074027946_5.76E-31_2.07E-30	3.590017318_4.85E-24_1.45E-23_Up
hsa-miR-376a-3p	1.13619	50.7665	586.901	715.17	0.70226	7.711773787_0_0_Up	8.485821777_0_0	7.966550998_0_0_Up
hsa-miR-376a-5p	0.786594	6.81014	306.269	723.427	0.85538	5.344167728_3.35E-51_2.37E-50_Up	8.078019161_0_0	8.513626706_0_0_Up
hsa-miR-376b-3p	1.13619	51.1202	592.012	723.582	0.703204	7.721792451_0_0_Up	8.498331648_0_0	7.983422967_0_0_Up
hsa-miR-376b-5p	0	0.972876	15.1715	19.2405	0.720306	6.501107415_1.48E-08_4.46E-08_Up	7.706946957_4.37E-32_1.60E-31	7.245291112_2.57E-28_8.06E-28_Up
hsa-miR-376c-3p	0.436997	33.6969	396.162	725.608	0.802328	8.499025494_1.29E-208_2.18E-207_Up	9.297307314_0_0	9.365966798_0_0_Up
hsa-miR-376c-5p	0	1.50354	23.2034	25.4722	0.676681	7.129138237_4.37E-12_1.55E-11_Up	8.319923834_1.75E-45_6.93E-45	7.650070761_7.58E-36_2.57E-35_Up
hsa-miR-377-3p	0.611795	28.5672	312.679	292.424	0.657153	7.775341532_2.11E-190_3.41E-189_Up	8.470469281_0_0	7.569412629_0_0_Up
hsa-miR-377-5p	0.174799	1.68042	30.4241	53.5929	0.799231	5.495233361_6.91E-14_2.63E-13_Up	6.916430036_3.52E-66_1.55E-65	6.928819574_2.85E-77_1.23E-76_Up
hsa-miR-378a-3p	1189.59	390.123	387.644	143.564	0.741836	noDEG	-2.144611522_0_0_Down	-4.382090788_0_0_Down
hsa-miR-378b	31.8134	14.1509	10.2225	9.3476	0.646678	1.06143999_1.40E-19_6.12E-19_Up	-2.164831897_3.98E-51_1.63E-50	-3.098349143_8.11E-87_3.60E-86_Down
hsa-miR-378c	70.0069	12.559	14.6036	15.4235	0.797229	noDEG	-2.788122537_1.03E-146_6.26E-146_Down	-3.513747424_6.95E-210_4.57E-209_Down
hsa-miR-378f	121.485	42.099	35.292	31.3924	0.701518	noDEG	-2.310314875_1.80E-205_1.28E-204_Down	-3.283678809_0_0_Down
hsa-miR-378g	72.3666	13.4434	15.0092	15.5014	0.79754	noDEG	-2.7964223_4.76E-152_2.93E-151_Down	-3.554307661_8.29E-219_5.52E-218_Down
hsa-miR-378h	231.433	55.1886	52.4106	20.9542	0.814845	noDEG	-2.669613679_0_0_Down	-4.796669796_0_0_Down
hsa-miR-378i	307.82	66.5094	62.3897	31.7819	0.826001	noDEG	-2.829656522_0_0_Down	-4.607199146_0_0_Down
hsa-miR-379-3p	0.699195	32.9894	499.361	247.789	0.812108	7.790338054_2.92E-219_5.24E-218_Up	8.95322622_0_0	7.137819079_0_0_Up
hsa-miR-379-5p	0.436997	7.69457	103.929	73.4566	0.73832	6.368321376_2.23E-57_1.70E-56_Up	7.366810219_6.77E-215_4.90E-214	6.061740794_1.11E-108_5.36E-108_Up
hsa-miR-380-3p	0.611795	9.46343	170.05	162.726	0.661274	6.181418578_1.67E-70_1.54E-69_Up	7.591751452_0_0	6.723797136_4.02E-233_2.86E-232_Up
hsa-miR-381-3p	9.35173	505.1	5830.15	7423.4	0.715108	7.985366822_0_0_Up	8.75713763_0_0	8.301246127_0_0_Up
hsa-miR-381-5p	0	0.442217	9.41119	15.1899	0.783772	5.363603541_0.000124759_0.000285021_Up	7.018032896_1.60E-21_5.09E-21	6.904254135_3.67E-23_1.08E-22_Up
hsa-miR-382-3p	0.0873993	3.09552	94.193	113.184	0.713222	7.376589224_6.91E-23_3.29E-22_Up	9.546835709_3.05E-154_1.93E-153	9.00737386_9.12E-133_4.88E-132_Up
hsa-miR-382-5p	0	1.50354	41.4579	55.774	0.743241	7.129138237_4.37E-12_1.55E-11_Up	9.157231816_1.58E-72_7.12E-72	8.780739573_3.37E-68_1.39E-67_Up
hsa-miR-383-5p	0	0.0884433	1.70375	22.6679	0.973646	noDEG	4.552369986_5.54E-05_0.000116823_Up	7.481799257_1.64E-32_5.41E-32_Up
hsa-miR-409-3p	0.873993	37.2346	958.562	724.829	0.734694	7.643054479_2.22E-250_4.33E-249_Up	9.572086638_0_0	8.364417119_0_0_Up
hsa-miR-409-5p	0.262198	3.80306	61.0105	29.2113	0.818192	6.088608615_1.98E-29_1.06E-28_Up	7.335309713_2.74E-127_1.52E-126	5.468339235_2.60E-44_9.25E-44_Up
hsa-miR-410-3p	7.95334	99.4103	3635.15	4131.56	0.698055	5.873937604_0_0_Up	8.309292712_0_0	7.689526137_0_0_Up
hsa-miR-411-3p	0.611795	32.1049	484.352	239.766	0.812476	7.943776947_1.83E-210_3.13E-209_Up	9.101843441_0_0	7.28297764_0_0_Up
hsa-miR-411-5p	6.90455	374.911	4426.02	5513.45	0.709327	7.993033623_0_0_Up	8.797299585_0_0	8.309807765_0_0_Up
hsa-miR-412-5p	0.524396	1.76887	153.094	258.539	0.79966	3.984271864_4.52E-13_1.66E-12_Up	7.662599142_0_0	7.614125283_0_0_Up
hsa-miR-421	128.739	35.4658	372.391	335.501	0.552705	noDEG	1.005419783_6.53E-131_3.73E-130_Up	noDEG
hsa-miR-423-3p	236.153	95.5188	712.005	612.268	0.558084	noDEG	1.065218835_5.08E-273_4.18E-272_Up	noDEG
hsa-miR-424-3p	19.6648	0.442217	1.62262	2.4148	0.924067	-3.244547026_6.02E-25_2.97E-24_Down	-4.126169836_6.27E-58_2.67E-57	-4.357030508_5.34E-69_2.23E-68_Down
hsa-miR-424-5p	831.255	19.1922	50.0578	84.2842	0.938433	-3.206524126_0_0_Down	-4.580571651_0_0	-4.633341818_0_0_Down
hsa-miR-425-3p	67.3849	6.19103	102.631	57.4878	0.574319	-1.213997831_3.05E-24_1.49E-23_Down	noDEG	-1.560555212_1.18E-79_5.14E-79_Down
hsa-miR-425-5p	526.843	112.5	903.393	631.742	0.530996	noDEG	noDEG	-1.069422622_0_0_Down
hsa-miR-4286	3.14638	1.23821	6.73387	24.6933	0.849912	noDEG	noDEG	1.640969114_7.54E-14_1.95E-13_Up
hsa-miR-429	54.5372	7.9599	6.00369	1.55793	0.905132	noDEG	-3.710265714_5.07E-147_3.09E-146_Down	-6.46091923_3.67E-199_2.39E-198_Down
hsa-miR-431-3p	0.262198	8.13679	269.192	137.955	0.818774	7.185905421_3.63E-58_2.79E-57_Up	9.476819237_0_0	7.70794131_4.24E-185_2.63E-184_Up
hsa-miR-431-5p	0.174799	9.72876	219.216	32.5608	0.93543	8.028666226_1.28E-64_1.09E-63_Up	9.765494927_0_0	6.209913689_4.61E-49_1.69E-48_Up
hsa-miR-432-5p	0.0873993	10.0825	145.143	114.82	0.712951	9.080196216_1.21E-59_9.68E-59_Up	10.17062085_1.85E-216_1.36E-215	9.028075571_2.58E-134_1.39E-133_Up
hsa-miR-4326	5.33136	0.26533	7.62631	14.2551	0.690801	-2.098468759_2.27E-05_5.63E-05_Down	noDEG	noDEG
hsa-miR-433-3p	0.174799	0.619103	34.2372	43.0769	0.728925	4.054660963_1.67E-05_4.16E-05_Up	7.086782173_1.71E-73_7.75E-73	6.613690192_1.85E-63_7.43E-63_Up
hsa-miR-433-5p	0	0	4.05655	13.3203	0.898487	noDEG	5.803908521_1.72E-10_4.47E-10_Up	6.714776297_1.07E-20_3.05E-20_Up
hsa-miR-4448	12.4981	0.619103	0.486786	1.86952	0.920644	-2.105210275_8.02E-11_2.63E-10_Down	-5.209225639_7.42E-41_2.86E-40	-4.072353917_5.61E-43_1.98E-42_Down
hsa-miR-4454	80.1452	19.1038	67.3387	16.9036	0.570172	noDEG	noDEG	-3.576671506_2.97E-243_2.16E-242_Down
hsa-miR-448	16.4311	3.09552	5.59803	8.02336	0.660868	noDEG	-2.080381365_5.61E-26_1.89E-25_Down	-2.365533735_8.67E-35_2.91E-34_Down
hsa-miR-4485-3p	5.15656	4.59905	1.46036	45.1801	0.91725	2.065102747_3.26E-17_1.36E-16_Up	-2.347035358_2.01E-10_5.21E-10	1.799820875_3.70E-27_1.14E-26_Up
hsa-miR-449a	367.689	26.0908	11.8451	19.1626	0.948237	-1.586698818_6.63E-186_1.03E-184_Down	-5.483068039_0_0	-5.593507218_0_0_Down
hsa-miR-449b-5p	0.961393	0.53066	2.3528	15.0341	0.914752	noDEG	noDEG	2.635580599_3.07E-15_8.11E-15_Up
hsa-miR-449c-5p	0.961393	0.619103	2.59619	19.63	0.929076	noDEG	noDEG	3.0204032_4.33E-22_1.27E-21_Up
hsa-miR-452-5p	14.3335	1.14976	19.3903	14.5667	0.48342	-1.409805634_1.45E-07_4.20E-07_Down	noDEG	-1.308102431_2.30E-14_6.01E-14_Down
hsa-miR-4521	11.7989	0.353773	3.65089	3.66114	0.783432	-2.829509194_7.02E-14_2.66E-13_Down	-2.219278917_1.38E-20_4.33E-20	-3.019671759_1.45E-32_4.80E-32_Down
hsa-miR-4532	11.0123	2.6533	2.02827	1.24635	0.820567	noDEG	-2.967740725_4.80E-26_1.62E-25_Down	-4.474725143_6.71E-40_2.32E-39_Down
hsa-miR-454-3p	93.4299	16.362	374.581	424.849	0.619964	noDEG	1.476376928_1.97E-239_1.52E-238_Up	noDEG
hsa-miR-4677-3p	16.6059	2.6533	10.4659	20.0973	0.506982	noDEG	-1.192945417_1.38E-12_3.72E-12_Down	-1.056073916_4.25E-12_1.06E-11_Down
hsa-miR-4705	0.174799	0.0884433	1.78488	10.3603	0.934103	noDEG	2.825114833_0.000551612_0.001066019_Up	4.557837173_4.83E-16_1.30E-15_Up
hsa-miR-4770	201.98	1.76887	612.295	73.7682	0.84892	-4.605066744_9.44E-301_2.08E-299_Down	1.073069484_7.29E-238_5.59E-237	-2.784525732_0_0_Down
hsa-miR-483-3p	1.92279	24.8526	29.5317	4.6738	0.645023	5.922300658_9.69E-183_1.48E-181_Up	3.414046198_4.62E-53_1.91E-52	noDEG
hsa-miR-485-3p	0.262198	8.13679	75.3706	146.602	0.80953	7.185905421_3.63E-58_2.79E-57_Up	7.640255688_4.51E-153_2.79E-152	7.795643334_4.58E-195_2.91E-194_Up
hsa-miR-485-5p	0.174799	1.32665	22.311	44.8685	0.823095	5.154197044_3.55E-11_1.19E-10_Up	6.468971022_4.95E-50_2.01E-49	6.672479821_7.52E-66_3.07E-65_Up
hsa-miR-486-3p	43.9619	0.0884433	0.89244	5.21908	0.95299	-6.72710876_1.76E-68_1.58E-67_Down	-6.149299663_6.83E-140_4.06E-139	-4.405770649_1.13E-152_6.55E-152_Down
hsa-miR-486-5p	571.155	34.8467	27.5034	184.381	0.856004	-1.804613414_0_0_Down	-4.903146841_0_0	-2.962573113_0_0_Down
hsa-miR-487a-3p	0.0873993	9.37499	199.582	140.058	0.750277	8.975226639_2.70E-56_2.04E-55_Up	10.63012559_1.11E-276_9.29E-276	9.314732475_1.47E-157_8.62E-157_Up
hsa-miR-487b-3p	0.174799	7.51768	250.613	388.081	0.778134	7.656697049_5.03E-52_3.70E-51_Up	9.958607163_0_0	9.785063839_0_0_Up
hsa-miR-488-3p	1.39839	1.76887	72.8556	301.694	0.916004	2.569234573_2.44E-09_7.75E-09_Up	5.176254995_1.91E-159_1.23E-158	6.421790544_0_0_Up
hsa-miR-488-5p	0.174799	0.26533	5.92256	18.6952	0.886554	noDEG	4.55550764_5.57E-14_1.55E-13_Up	5.409445415_6.13E-29_1.93E-28_Up
hsa-miR-490-3p	0.611795	0.0884433	4.54333	190.613	0.99083	noDEG	2.365683308_5.81E-07_1.35E-06_Up	6.951997931_2.17E-269_1.66E-268_Up
hsa-miR-493-3p	0	6.10259	108.634	14.333	0.937295	9.150199816_1.74E-36_1.03E-35_Up	10.54699237_1.59E-153_9.96E-153	6.820486059_4.85E-22_1.42E-21_Up
hsa-miR-493-5p	0.0873993	5.12971	61.5784	13.4761	0.898811	8.105287339_1.18E-34_6.70E-34_Up	8.933639255_8.70E-110_4.57E-109	5.937183532_2.23E-21_6.42E-21_Up
hsa-miR-494-3p	1.13619	26.533	552.177	381.382	0.753067	6.775685512_6.63E-190_1.06E-188_Up	8.397835351_0_0	7.059503302_0_0_Up
hsa-miR-495-3p	0.0873993	7.60613	110.825	94.7224	0.691959	8.673571502_1.22E-47_8.40E-47_Up	9.7814245_2.40E-175_1.58E-174	8.750482319_6.73E-115_3.36E-114_Up
hsa-miR-496	0.0873993	0.707547	50.788	66.1343	0.740009	5.247306436_1.27E-06_3.46E-06_Up	8.655702205_6.97E-94_3.36E-93	8.232175535_1.79E-85_7.93E-85_Up
hsa-miR-499a-5p	0.873993	0.353773	6.73387	13.0087	0.795993	noDEG	2.418794617_7.11E-10_1.81E-09_Up	2.564330855_4.91E-13_1.25E-12_Up
hsa-miR-500a-3p	113.27	51.2087	333.61	293.047	0.542854	1.084875274_8.28E-69_7.48E-68_Up	1.031457162_1.90E-122_1.05E-121	noDEG
hsa-miR-501-3p	113.532	51.2087	333.529	292.969	0.542559	1.081540175_1.79E-68_1.59E-67_Up	1.027771352_1.04E-121_5.66E-121	noDEG
hsa-miR-502-3p	58.7324	30.8667	190.09	172.23	0.540868	1.302071995_9.27E-56_6.95E-55_Up	1.16750686_7.59E-86_3.60E-85	noDEG
hsa-miR-503-5p	82.8546	0.0884433	1.46036	1.01266	0.989695	-7.641437503_7.77E-120_9.29E-119_Down	-6.353135561_2.03E-260_1.64E-259	-7.68574887_3.34E-279_2.62E-278_Down
hsa-miR-504-5p	8.82733	0.707547	31.5599	63.7195	0.785022	-1.410905056_3.64E-05_8.72E-05_Down	1.311097984_1.89E-18_5.78E-18	1.520300392_6.27E-30_2.00E-29_Up
hsa-miR-5096	4.28257	13.7972	10.4659	2.96007	0.57217	3.917998489_5.93E-90_6.19E-89_Up	noDEG	-1.864227324_6.69E-08_1.50E-07_Down
hsa-miR-5100	15.8193	5.04127	17.4431	2.4148	0.555215	noDEG	noDEG	-4.043095392_1.05E-53_3.94E-53_Down
hsa-miR-512-3p	255.468	35.6427	0.89244	0.23369	0.952024	noDEG	-8.688119157_0_0_Down	-11.42571667_0_0_Down
hsa-miR-512-5p	29.8032	4.77594	0	0	0.946584	noDEG	-9.970128772_2.50E-67_1.11E-66_Down	-10.30300581_2.52E-74_1.07E-73_Down
hsa-miR-515-5p	332.38	58.9917	3.65089	0.23369	0.936943	noDEG	-7.035385691_0_0_Down	-11.80540465_0_0_Down
hsa-miR-516a-3p	37.8439	11.8514	0.243393	0.155793	0.892095	noDEG	-7.807577625_1.06E-109_5.52E-109_Down	-9.255668151_1.36E-108_6.54E-108_Down
hsa-miR-516a-5p	61.7913	10.0825	0.811309	2.64849	0.926946	noDEG	-6.777955106_2.35E-191_1.59E-190_Down	-5.875548587_2.79E-228_1.96E-227_Down
hsa-miR-516b-3p	37.8439	11.8514	0.243393	0.155793	0.892095	noDEG	-7.807577625_1.06E-109_5.52E-109_Down	-9.255668151_1.36E-108_6.54E-108_Down
hsa-miR-516b-5p	100.16	15.8314	0.324524	0.155793	0.945714	noDEG	-8.796708231_8.77E-259_7.04E-258_Down	-10.65983638_5.51E-232_3.90E-231_Down
hsa-miR-517-5p	23.5978	1.85731	0.0811309	0.23369	0.969317	-1.437192247_7.59E-12_2.64E-11_Down	-8.711132765_4.46E-63_1.94E-62	-7.989298492_8.73E-79_3.79E-78_Down
hsa-miR-517a-3p	54.6246	10.4363	0	0.0778967	0.93584	noDEG	-10.84421321_1.08E-106_5.49E-106_Down	-10.78515781_5.86E-125_3.05E-124_Down
hsa-miR-517b-3p	54.6246	10.4363	0	0.0778967	0.93584	noDEG	-10.84421321_1.08E-106_5.49E-106_Down	-10.78515781_5.86E-125_3.05E-124_Down
hsa-miR-517c-3p	51.216	9.55188	0	0.0778967	0.937326	noDEG	-10.75125746_1.22E-101_6.04E-101_Down	-10.69220206_5.14E-119_2.60E-118_Down
hsa-miR-518a-3p	21.5876	4.15684	0.162262	0.0778967	0.932106	noDEG	-7.582683903_1.33E-64_5.83E-64_Down	-9.445812655_3.08E-61_1.20E-60_Down
hsa-miR-518a-5p	352.656	55.454	1.46036	0.155793	0.946057	noDEG	-8.442745041_0_0_Down	-12.4757979_0_0_Down
hsa-miR-518b	55.6734	12.1167	0.567916	0.0778967	0.923587	noDEG	-7.142111501_5.59E-169_3.63E-168_Down	-10.81259496_9.13E-127_4.78E-126_Down
hsa-miR-518c-3p	154.697	21.0495	0.89244	0.311587	0.952049	noDEG	-7.964418516_0_0_Down	-10.28697853_0_0_Down
hsa-miR-518c-5p	69.2203	9.64032	0	0.0778967	0.953201	noDEG	-11.18585736_2.11E-127_1.18E-126_Down	-11.12680197_2.54E-149_1.44E-148_Down
hsa-miR-518d-3p	14.5957	3.62618	0.0811309	0.0778967	0.913554	noDEG	-8.018020881_1.26E-42_4.90E-42_Down	-8.881149329_5.29E-45_1.89E-44_Down
hsa-miR-518d-5p	99.6352	13.1781	0.0811309	0.0778967	0.95538	noDEG	-10.78913502_1.17E-194_8.07E-194_Down	-11.65226347_8.05E-196_5.18E-195_Down
hsa-miR-518e-3p	24.0348	2.83019	0	0	0.960749	noDEG	-9.659788223_4.81E-57_2.03E-56_Down	-9.992665263_4.50E-63_1.79E-62_Down
hsa-miR-518e-5p	63.8015	7.78301	0.0811309	0.0778967	0.958507	noDEG	-10.14606953_2.37E-138_1.39E-137_Down	-11.00919797_1.83E-140_9.98E-140_Down
hsa-miR-518f-3p	24.6466	5.57193	0	0	0.924642	noDEG	-9.696052269_3.66E-58_1.56E-57_Down	-10.02892931_2.68E-64_1.09E-63_Down
hsa-miR-518f-5p	45.6225	7.25235	0.243393	0	0.945234	noDEG	-8.077260463_1.44E-128_8.05E-128_Down	-10.91728364_1.65E-102_7.78E-102_Down
hsa-miR-519a-3p	38.5431	10.7901	0.162262	0.0778967	0.904607	noDEG	-8.418951344_3.45E-105_1.74E-104_Down	-10.2820801_7.29E-96_3.35E-95_Down
hsa-miR-519a-5p	43.7871	5.9257	0.0811309	0.155793	0.953086	noDEG	-9.602983714_3.50E-103_1.75E-102_Down	-9.466111942_6.20E-122_3.18E-121_Down
hsa-miR-519b-5p	63.8015	7.78301	0.0811309	0.0778967	0.958507	noDEG	-10.14606953_2.37E-138_1.39E-137_Down	-11.00919797_1.83E-140_9.98E-140_Down
hsa-miR-519c-3p	34.4353	8.31367	0.567916	0	0.914026	noDEG	-6.449013581_4.52E-109_2.33E-108_Down	-10.51142947_6.21E-83_2.73E-82_Down
hsa-miR-519c-5p	63.8015	7.78301	0.0811309	0.0778967	0.958507	noDEG	-10.14606953_2.37E-138_1.39E-137_Down	-11.00919797_1.83E-140_9.98E-140_Down
hsa-miR-519d-3p	81.5436	14.3278	0.243393	0.23369	0.939481	noDEG	-8.915087901_4.10E-208_2.95E-207_Down	-9.778215926_7.36E-216_4.88E-215_Down
hsa-miR-519d-5p	448.97	63.8561	2.51506	0.93476	0.950029	noDEG	-8.006830631_0_0_Down	-10.23919311_0_0_Down
hsa-miR-519e-3p	69.7447	15.2123	0.243393	0.155793	0.925388	noDEG	-8.689599422_4.15E-183_2.78E-182_Down	-10.13768995_1.35E-175_8.23E-175_Down
hsa-miR-519e-5p	298.294	54.658	3.48863	0.155793	0.934849	noDEG	-6.944876516_0_0_Down	-12.2342697_0_0_Down
hsa-miR-520a-3p	38.9801	5.3066	0.0811309	0.0778967	0.953261	noDEG	-9.435216714_3.73E-94_1.81E-93_Down	-10.29834516_1.08E-96_5.01E-96_Down
hsa-miR-520a-5p	198.746	36.1733	1.29809	0.23369	0.936762	noDEG	-7.785333975_0_0_Down	-11.06349944_0_0_Down
hsa-miR-520c-3p	46.846	13.974	0.324524	0.155793	0.89715	noDEG	-7.700406244_1.34E-136_7.70E-136_Down	-9.563534396_1.28E-128_6.71E-128_Down
hsa-miR-520c-5p	99.2856	13.0896	0.0811309	0.0778967	0.95552	noDEG	-10.78406394_3.85E-194_2.64E-193_Down	-11.64719238_2.60E-195_1.66E-194_Down
hsa-miR-520d-5p	354.317	55.9846	1.46036	0.155793	0.94581	noDEG	-8.449522445_0_0_Down	-12.4825753_0_0_Down
hsa-miR-520e	38.8927	12.2052	0.243393	0.155793	0.891973	noDEG	-7.847016264_2.72E-112_1.44E-111_Down	-9.29510679_5.55E-111_2.72E-110_Down
hsa-miR-520f-3p	94.7409	21.8455	0.649047	0.155793	0.920308	noDEG	-7.716465729_9.21E-274_7.63E-273_Down	-10.57959407_2.51E-222_1.71E-221_Down
hsa-miR-520f-5p	46.0594	5.21816	0.0811309	0.0778967	0.961085	noDEG	-9.675975925_2.32E-107_1.19E-106_Down	-10.53910437_8.23E-110_4.01E-109_Down
hsa-miR-520g-3p	127.341	27.5059	0.486786	0.389483	0.925706	noDEG	-8.558139116_0_0_Down	-9.6843018_0_0_Down
hsa-miR-520g-5p	70.0943	9.81721	0	0.0778967	0.952944	noDEG	-11.20395918_1.34E-128_7.55E-128_Down	-11.14490379_9.89E-151_5.65E-150_Down
hsa-miR-522-5p	63.8015	7.78301	0.0811309	0.0778967	0.958507	noDEG	-10.14606953_2.37E-138_1.39E-137_Down	-11.00919797_1.83E-140_9.98E-140_Down
hsa-miR-523-5p	63.8015	7.78301	0.0811309	0.0778967	0.958507	noDEG	-10.14606953_2.37E-138_1.39E-137_Down	-11.00919797_1.83E-140_9.98E-140_Down
hsa-miR-524-3p	24.297	2.83019	0	0	0.961172	noDEG	-9.67544162_1.59E-57_6.75E-57_Down	-10.00831866_1.34E-63_5.41E-63_Down
hsa-miR-524-5p	338.148	51.5625	1.94714	0.155793	0.947099	noDEG	-7.967099369_0_0_Down	-12.41519015_0_0_Down
hsa-miR-525-5p	280.727	48.9092	1.62262	0.389483	0.939536	noDEG	-7.961644568_0_0_Down	-10.8247731_0_0_Down
hsa-miR-526a	99.6352	13.1781	0.0811309	0.0778967	0.95538	noDEG	-10.78913502_1.17E-194_8.07E-194_Down	-11.65226347_8.05E-196_5.18E-195_Down
hsa-miR-526b-5p	70.1817	9.99409	0	0.0778967	0.952162	noDEG	-11.20575681_1.02E-128_5.76E-128_Down	-11.14670142_7.15E-151_4.10E-150_Down
hsa-miR-527	342.955	53.3313	1.46036	0.155793	0.946594	noDEG	-8.402501701_0_0_Down	-12.43555456_0_0_Down
hsa-miR-532-5p	69.8321	55.1002	231.791	196.611	0.537596	1.888342778_6.13E-167_8.69E-166_Up	1.203916645_2.23E-109_1.15E-108	noDEG
hsa-miR-539-3p	0.786594	34.7582	575.624	855.851	0.761965	7.695766693_8.02E-233_1.51E-231_Up	8.988345059_0_0	8.756139597_0_0_Up
hsa-miR-542-3p	50.6916	3.80306	57.5218	61.85	0.3963	-1.506338223_2.70E-25_1.35E-24_Down	noDEG	-1.044359183_3.74E-33_1.24E-32_Down
hsa-miR-542-5p	4.71956	0.353773	5.7603	12.853	0.719037	-1.507581407_0.001510515_0.002989779_Down	noDEG	noDEG
hsa-miR-543	0.349597	4.59905	102.063	65.1995	0.770898	5.947745782_2.64E-35_1.52E-34_Up	7.662598739_3.65E-206_2.62E-205	6.211638435_2.17E-96_1.00E-95_Up
hsa-miR-548a-3p	741.146	130.189	28.3958	21.5774	0.918972	noDEG	-5.232954193_0_0_Down	-6.433551255_0_0_Down
hsa-miR-548aa	347.238	59.6992	26.7732	21.9669	0.895903	noDEG	-4.224007359_0_0_Down	-5.313907005_0_0_Down
hsa-miR-548ac	214.478	37.7653	17.4431	12.5414	0.894706	noDEG	-4.147043512_0_0_Down	-5.427447214_0_0_Down
hsa-miR-548ae-5p	8.21554	2.47641	10.3036	9.81498	0.336579	noDEG	noDEG	-1.07475423_7.67E-07_1.66E-06_Down
hsa-miR-548ah-3p	45.0981	12.4705	110.014	43.6221	0.693399	noDEG	noDEG	-1.379389412_3.73E-45_1.33E-44_Down
hsa-miR-548ah-5p	4.02037	0.53066	12.3319	3.42745	0.78434	noDEG	1.090048842_2.22E-06_5.03E-06_Up	-1.561575264_3.87E-06_8.03E-06_Down
hsa-miR-548aq-3p	40.2911	10.7901	91.5157	37.4683	0.677471	noDEG	noDEG	-1.436175273_5.74E-43_2.02E-42_Down
hsa-miR-548az-3p	25.0836	8.75589	86.0799	30.6913	0.750113	noDEG	1.251985301_2.61E-44_1.03E-43_Up	-1.040300703_4.06E-17_1.11E-16_Down
hsa-miR-548ba	2.70938	0.0884433	8.68101	10.7497	0.644059	-2.706890334_0.000454523_0.000973493_Down	1.152953743_3.27E-05_7.01E-05	noDEG
hsa-miR-548bb-3p	35.1345	11.2323	101.9	36.8451	0.7278	noDEG	1.009251645_2.32E-37_8.78E-37_Up	-1.262800768_3.01E-31_9.73E-31_Down
hsa-miR-548c-3p	21.5002	3.00707	19.3903	18.072	0.372574	noDEG	noDEG	-1.58197844_4.23E-27_1.30E-26_Down
hsa-miR-548c-5p	21.238	4.51061	25.5562	26.2512	0.348539	noDEG	noDEG	-1.025652339_2.01E-14_5.26E-14_Down
hsa-miR-548d-5p	14.5083	3.2724	15.2526	16.8257	0.345578	noDEG	noDEG	-1.11759734_1.20E-11_2.96E-11_Down
hsa-miR-548e-3p	10.4005	2.47641	15.3337	12.9309	0.438976	noDEG	noDEG	-1.017224447_1.05E-07_2.34E-07_Down
hsa-miR-548f-3p	730.658	127.358	35.6976	27.7312	0.912961	noDEG	-4.882244216_0_0_Down	-6.050998893_0_0_Down
hsa-miR-548g-3p	661.176	117.099	6.40934	5.45277	0.934984	noDEG	-7.215660497_0_0_Down	-8.253286395_0_0_Down
hsa-miR-548h-3p	727.337	127.801	36.9146	30.146	0.910697	noDEG	-4.827308765_0_0_Down	-5.923970067_0_0_Down
hsa-miR-548j-3p	47.9822	12.7358	106.525	43.7779	0.673015	noDEG	noDEG	-1.463681196_3.02E-52_1.12E-51_Down
hsa-miR-548k	21.3254	4.24528	20.9318	15.5014	0.364163	noDEG	noDEG	-1.791558051_9.39E-32_3.08E-31_Down
hsa-miR-548o-3p	26.482	5.83726	23.8525	30.146	0.378893	noDEG	noDEG	-1.144429393_9.85E-21_2.82E-20_Down
hsa-miR-548o-5p	21.1506	4.51061	25.2317	26.3291	0.355681	noDEG	noDEG	-1.015429313_3.69E-14_9.58E-14_Down
hsa-miR-548p	40.4659	12.559	107.661	43.3106	0.701732	noDEG	noDEG	-1.233372317_1.69E-34_5.66E-34_Down
hsa-miR-548s	22.8112	4.77594	22.8789	26.8744	0.374049	noDEG	noDEG	-1.094898278_6.13E-17_1.67E-16_Down
hsa-miR-548t-3p	345.402	59.6108	25.5562	20.4089	0.898113	noDEG	-4.28347603_0_0_Down	-5.412389685_0_0_Down
hsa-miR-548u	25.608	3.2724	12.0885	15.0341	0.604356	noDEG	-1.609905394_2.24E-28_7.89E-28_Down	-2.099744522_3.06E-46_1.10E-45_Down
hsa-miR-548v	54.5372	15.2123	116.342	59.0457	0.630986	noDEG	noDEG	-1.216793431_5.80E-45_2.06E-44_Down
hsa-miR-548y	23.1608	7.16391	18.2545	9.26971	0.500765	noDEG	noDEG	-2.652476263_9.22E-55_3.48E-54_Down
hsa-miR-548z	729.435	127.889	38.1315	31.7819	0.909609	noDEG	-4.784669096_0_0_Down	-5.851889006_0_0_Down
hsa-miR-550a-5p	3.67077	2.29953	10.4659	6.69912	0.596485	1.55542832_9.18E-07_2.55E-06_Up	noDEG	noDEG
hsa-miR-551a	9.96352	0.53066	12.0074	12.074	0.378787	-2.000621378_1.95E-08_5.78E-08_Down	noDEG	-1.0542111_8.37E-08_1.87E-07_Down
hsa-miR-551b-3p	1.66059	0.53066	21.4997	44.8685	0.823997	noDEG	3.167604346_8.92E-37_3.36E-36_Up	3.424552352_8.33E-54_3.13E-53_Up
hsa-miR-561-3p	15.5571	0.884433	1.62262	1.16845	0.921247	-1.906499685_1.06E-11_3.67E-11_Down	-3.788122068_7.11E-44_2.78E-43	-5.066288246_5.10E-58_1.97E-57_Down
hsa-miR-561-5p	284.223	49.9705	88.1082	53.8266	0.774936	noDEG	-2.216620275_0_0_Down	-3.732015058_0_0_Down
hsa-miR-5683	0.611795	0.176887	10.2225	49.2307	0.925445	noDEG	3.535607675_5.83E-20_1.81E-19_Up	4.998980765_3.02E-72_1.28E-71_Up
hsa-miR-574-3p	51.653	2.56486	33.1825	30.6134	0.571753	-2.101726966_8.64E-40_5.30E-39_Down	-1.165374196_1.34E-34_4.99E-34	-2.086074236_1.14E-90_5.18E-90_Down
hsa-miR-577	57.334	7.42924	7.46404	8.10126	0.866312	noDEG	-3.468306814_7.08E-147_4.30E-146_Down	-4.154557597_1.29E-192_8.15E-192_Down
hsa-miR-582-3p	14.7705	4.42217	28.0713	182.045	0.913457	noDEG	noDEG	2.29211769_1.28E-141_7.08E-141_Up
hsa-miR-582-5p	6.20535	2.29953	15.496	119.26	0.932917	noDEG	noDEG	2.933066625_6.21E-122_3.17E-121_Up
hsa-miR-589-3p	60.3929	11.9398	59.0633	13.1645	0.535444	noDEG	noDEG	-3.529107284_5.88E-182_3.64E-181_Down
hsa-miR-589-5p	268.491	34.9351	168.184	184.693	0.518528	noDEG	-1.201775375_9.78E-181_6.48E-180_Down	-1.87112758_0_0_Down
hsa-miR-590-3p	77.5232	8.22523	88.8384	93.1644	0.375345	-1.006325213_7.78E-21_3.53E-20_Down	noDEG	-1.066233841_1.93E-51_7.12E-51_Down
hsa-miR-592	2.35978	1.50354	21.9053	58.9678	0.854335	1.579881236_5.96E-05_0.000141727_Up	2.687610837_4.39E-32_1.60E-31	3.311816374_2.91E-68_1.21E-67_Up
hsa-miR-598-3p	23.423	3.09552	57.3596	191.158	0.853737	noDEG	noDEG	1.697385404_8.52E-101_4.00E-100_Up
hsa-miR-6089	9.61393	7.51768	43.2428	2.72638	0.846926	1.875337411_4.36E-24_2.11E-23_Up	1.642315143_7.08E-34_2.61E-33	-3.149522115_7.54E-28_2.35E-27_Down
hsa-miR-619-5p	7.86594	43.0719	20.9318	5.06329	0.73795	4.683231146_6.98E-303_1.57E-301_Up	noDEG	-1.96693054_3.34E-14_8.69E-14_Down
hsa-miR-628-5p	1.22359	0.707547	13.4677	29.7565	0.827502	noDEG	2.933368163_4.07E-22_1.31E-21_Up	3.272628794_5.55E-35_1.87E-34_Up
hsa-miR-629-5p	11.5367	2.83019	8.9244	5.99805	0.487068	noDEG	noDEG	-2.275052221_7.36E-24_2.19E-23_Down
hsa-miR-641	24.1222	4.15684	19.7148	22.7458	0.355815	noDEG	noDEG	-1.416144946_6.95E-26_2.12E-25_Down
hsa-miR-651-5p	6.55495	3.53773	10.3036	6.54332	0.461807	1.340415462_5.16E-08_1.51E-07_Up	noDEG	-1.333946654_1.61E-07_3.56E-07_Down
hsa-miR-652-3p	6.38015	1.41509	24.9072	36.1441	0.698407	noDEG	1.437953535_6.67E-17_1.98E-16_Up	1.170711336_2.51E-12_6.32E-12_Up
hsa-miR-653-5p	35.3967	5.66037	16.2262	20.8763	0.597299	noDEG	-1.652238566_5.63E-40_2.15E-39_Down	-2.093134098_5.53E-63_2.19E-62_Down
hsa-miR-654-3p	5.06916	176.798	3120.05	3662.16	0.699456	7.354387719_0_0_Up	8.738660538_0_0	8.165345792_0_0_Up
hsa-miR-654-5p	0.0873993	1.41509	15.496	19.1626	0.704311	6.247306436_6.94E-12_2.42E-11_Up	6.943111701_1.60E-34_5.92E-34	6.445069045_2.21E-29_7.01E-29_Up
hsa-miR-655-3p	0	3.97995	47.3805	49.776	0.656056	8.53352859_4.00E-26_2.05E-25_Up	9.349876819_1.28E-80_5.97E-80	8.616596138_3.30E-62_1.30E-61_Up
hsa-miR-656-3p	0.0873993	3.44929	66.6085	68.2375	0.657348	7.53270845_4.97E-25_2.46E-24_Up	9.046921725_5.76E-117_3.08E-116	8.277341795_1.00E-87_4.52E-87_Up
hsa-miR-660-5p	19.5775	10.7901	76.2631	76.8061	0.537231	1.370688674_3.87E-22_1.80E-21_Up	1.434845358_3.13E-48_1.26E-47	noDEG
hsa-miR-663a	1.04879	25.0295	9.73571	2.10321	0.828366	6.807002236_5.68E-179_8.59E-178_Up	2.687611748_3.84E-15_1.11E-14	noDEG
hsa-miR-664a-3p	3.93297	2.12264	4.78672	13.3982	0.730255	1.340415582_2.46E-05_6.04E-05_Up	noDEG	noDEG
hsa-miR-668-3p	0.262198	0.176887	13.5489	36.923	0.87372	noDEG	5.164425449_4.13E-31_1.49E-30_Up	5.806335613_1.09E-55_4.13E-55_Up
hsa-miR-670-3p	1.83539	1.59198	153.662	76.3388	0.826966	2.024913512_9.52E-07_2.64E-06_Up	5.860586542_0_0	4.046875072_2.46E-101_1.16E-100_Up
hsa-miR-671-5p	6.55495	1.94575	11.0338	4.90749	0.594936	noDEG	noDEG	-1.748984066_1.62E-10_3.90E-10_Down
hsa-miR-675-3p	0.524396	0	11.764	0.70107	0.965276	noDEG	3.960629994_1.75E-24_5.81E-24_Up	noDEG
hsa-miR-7-1-3p	8.12814	0.79599	9.00553	40.1947	0.85131	-1.121927774_0.000924145_0.001901287_Down	noDEG	noDEG
hsa-miR-7-5p	16.5185	3.53773	98.8175	446.504	0.911256	noDEG	2.053739699_3.30E-101_1.63E-100_Up	3.425135345_0_0_Up
hsa-miR-708-3p	26.045	20.6957	344.401	420.408	0.689872	1.898502528_2.42E-64_2.05E-63_Up	3.198063738_0_0	2.681328129_0_0_Up
hsa-miR-708-5p	18.8783	13.6203	237.714	290.555	0.690004	1.759205535_7.03E-39_4.27E-38_Up	3.127480873_0_0	2.612627191_5.01E-261_3.81E-260_Up
hsa-miR-744-3p	5.94315	2.56486	19.6337	25.7838	0.636184	1.017824478_0.000196614_0.000437429_Up	1.197083757_1.22E-10_3.19E-10	noDEG
hsa-miR-758-3p	1.13619	103.213	1416.14	804.05	0.78618	8.735455811_0_0_Up	9.756596347_0_0	8.13555022_0_0_Up
hsa-miR-7641	66.6857	326.621	118.127	25.2385	0.785633	4.522344361_0_0_Up	noDEG	-2.733134427_4.74E-159_2.80E-158_Down
hsa-miR-766-3p	3.58337	1.06132	10.2225	22.6679	0.781377	noDEG	noDEG	1.329877949_8.89E-10_2.10E-09_Up
hsa-miR-769-3p	22.8112	0.884433	26.2053	39.3378	0.577159	-2.458671978_5.06E-22_2.34E-21_Down	noDEG	noDEG
hsa-miR-7706	11.0997	1.68042	68.799	42.7653	0.730881	noDEG	2.104918249_2.99E-73_1.35E-72_Up	noDEG
hsa-miR-7974	49.1184	28.4787	15.8205	2.18111	0.684569	1.44379686_4.47E-60_3.59E-59_Up	-2.16141289_8.58E-78_3.98E-77	-5.824516463_6.21E-182_3.82E-181_Down
hsa-miR-7975	40.6407	14.2394	21.8242	12.3077	0.603261	noDEG	-1.423941397_4.96E-37_1.87E-36_Down	-3.054751792_6.02E-109_2.91E-108_Down
hsa-miR-7977	17.0429	3.09552	14.847	20.2531	0.424199	noDEG	noDEG	-1.08240766_7.99E-13_2.03E-12_Down
hsa-miR-873-3p	8.65253	2.12264	10.7904	45.6475	0.842521	noDEG	noDEG	1.067954875_2.71E-13_6.96E-13_Up
hsa-miR-873-5p	42.0391	8.49056	53.3841	381.226	0.909141	noDEG	noDEG	1.849460167_6.58E-224_4.55E-223_Up
hsa-miR-876-5p	4.54477	1.23821	7.54518	39.7273	0.88817	noDEG	noDEG	1.796468451_5.09E-24_1.52E-23_Up
hsa-miR-877-5p	14.0713	1.06132	20.6884	9.4255	0.604317	-1.498648319_4.92E-08_1.44E-07_Down	noDEG	-1.909499124_2.61E-23_7.73E-23_Down
hsa-miR-885-5p	0.262198	0.0884433	2.43393	22.2785	0.958337	noDEG	2.687611217_8.49E-05_0.000176021_Up	5.077463549_8.66E-34_2.88E-33_Up
hsa-miR-887-3p	32.3378	3.00707	108.634	113.885	0.578583	-1.196612439_3.48E-12_1.24E-11_Down	1.221241694_2.13E-53_8.86E-53	noDEG
hsa-miR-889-3p	1.74799	40.9493	1251.04	1388.51	0.689418	6.780246472_7.17E-292_1.52E-290_Up	8.956270282_0_0	8.302241567_0_0_Up
hsa-miR-889-5p	0	0.353773	13.0621	12.853	0.662975	5.041675286_0.000648121_0.001363965_Up	7.490969032_2.48E-28_8.71E-28	6.663246651_4.50E-20_1.28E-19_Up
hsa-miR-891a-5p	0.0873993	0	2.1094	19.4742	0.962398	noDEG	4.066122886_1.31E-05_2.86E-05_Up	6.468338831_8.28E-30_2.64E-29_Up
hsa-miR-9-3p	7.69114	2.21108	59.0633	3027.14	0.992406	noDEG	2.414046178_2.79E-74_1.28E-73_Up	7.289158687_0_0_Up
hsa-miR-9-5p	137.654	48.2016	3299.03	101925	0.988603	noDEG	4.055976256_0_0_Up	8.200867078_0_0_Up
hsa-miR-92a-3p	8779.09	3009.11	17779.9	8532.03	0.619042	noDEG	noDEG	-1.372567917_0_0_Down
hsa-miR-92b-3p	3081.88	883.637	17614.3	20205	0.643986	noDEG	1.98791643_0_0_Up	1.381446509_0_0_Up
hsa-miR-92b-5p	8.73993	1.94575	33.1825	44.479	0.671244	noDEG	1.397783919_3.83E-21_1.21E-20_Up	1.016045635_4.36E-12_1.09E-11_Up
hsa-miR-93-3p	13.0225	4.24528	75.1272	71.1197	0.607832	noDEG	2.001382557_6.51E-75_3.00E-74_Up	1.117856783_2.91E-21_8.36E-21_Up
hsa-miR-935	6.38015	3.36085	21.3374	30.925	0.665013	1.305409164_1.99E-07_5.74E-07_Up	1.214777672_1.13E-11_3.01E-11	noDEG
hsa-miR-95-3p	13.8091	0.442217	23.2034	90.516	0.862069	-2.73454648_1.74E-15_6.93E-15_Down	noDEG	1.381168341_1.96E-36_6.68E-36_Up
hsa-miR-95-5p	2.01018	0.353773	6.16595	22.4342	0.873261	noDEG	1.090048481_0.000819315_0.001569561_Up	2.148917757_1.26E-17_3.49E-17_Up
hsa-miR-96-5p	156.882	54.1273	3.97542	3.89483	0.868271	noDEG	-5.829374931_0_0_Down	-6.663356839_0_0_Down
hsa-miR-98-5p	0.349597	0.176887	0.405655	211.723	0.998532	noDEG	noDEG	7.910884682_7.72E-278_6.00E-277_Up
hsa-miR-99a-3p	1.22359	0.26533	113.746	1109.95	0.965393	noDEG	6.011599006_3.66E-250_2.87E-249_Up	8.493773204_0_0_Up
hsa-miR-99a-5p	56.5474	12.3821	894.631	6488.09	0.950496	noDEG	3.456813717_0_0_Up	5.510805827_0_0_Up
hsa-miR-99b-3p	12.4107	1.06132	29.2071	48.1402	0.70448	-1.317477775_3.37E-06_8.82E-06_Down	noDEG	noDEG
hsa-miR-99b-5p	585.313	88.2664	2381.44	4215.46	0.758428	noDEG	1.49760431_0_0_Up	1.517023004_0_0_Up
novel_mir_104	45.8846	0	0	0	1	-8.221145198_9.75E-64_8.11E-63_Down	-10.59267429_1.52E-93_7.31E-93	-10.92555133_5.96E-103_2.83E-102_Down
novel_mir_107	12.0611	0	0	0	1	-6.293496028_2.50E-20_1.12E-19_Down	-8.665025116_2.88E-33_1.06E-32	-8.997902157_5.57E-37_1.90E-36_Down
novel_mir_11	0	8.579	77.3989	88.3349	0.675561	9.641587707_1.77E-47_1.20E-46_Up	10.05789775_2.60E-118_1.40E-117	9.444128931_2.00E-98_9.32E-98_Up
novel_mir_125	159.766	48.4669	0	136.086	0.614953	noDEG	-12.39255063_8.58E-236_6.50E-235_Down	-1.562831159_1.40E-186_8.72E-186_Down
novel_mir_131	20.7136	0	0	0	1	-7.073714942_1.38E-32_7.56E-32_Down	-9.445244031_7.83E-51_3.21E-50	-9.778121071_2.87E-56_1.10E-55_Down
novel_mir_132	33.7361	10.967	0	0	0.89164	noDEG	-10.14895754_4.92E-74_2.24E-73_Down	-10.48183458_1.18E-81_5.16E-81_Down
novel_mir_134	35.3093	13.1781	0	0	0.875594	noDEG	-10.21471212_1.17E-76_5.42E-76_Down	-10.54758916_1.60E-84_7.08E-84_Down
novel_mir_14	2.01018	0.79599	16.3884	85.219	0.92492	noDEG	2.500332152_1.12E-22_3.62E-22_Up	4.074389677_2.42E-113_1.20E-112_Up
novel_mir_148	0	0	52.0861	0	1	noDEG	9.486481834_7.28E-87_3.46E-86_Up	noDEG
novel_mir_158	0	0	111.149	0	1	noDEG	10.58001207_3.15E-156_1.99E-155_Up	noDEG
novel_mir_16	110.56	0	279.009	447.439	0.709778	-9.489893679_8.53E-130_1.05E-128_Down	noDEG	noDEG
novel_mir_164	0	0	22.0676	0	1	noDEG	8.247515186_1.16E-43_4.54E-43_Up	noDEG
novel_mir_176	0	18.0424	6.16595	0	0.886084	10.71410063_1.41E-83_1.38E-82_Up	6.407979829_4.99E-15_1.44E-14	noDEG
novel_mir_185	0	0	22.8789	0	1	noDEG	8.299603653_5.78E-45_2.28E-44_Up	noDEG
novel_mir_19	1.74799	0.619103	16.0639	0	0.950882	noDEG	2.673111739_7.71E-24_2.54E-23_Up	-6.211305928_6.26E-08_1.41E-07_Down
novel_mir_190	0	32.8125	8.19422	0	0.916757	11.57695068_1.76E-130_2.22E-129_Up	6.818263802_3.82E-19_1.17E-18	noDEG
novel_mir_193	0	32.724	9.57345	0	0.902483	11.57305694_3.20E-130_4.00E-129_Up	7.042695195_7.79E-22_2.50E-21	noDEG
novel_mir_2	692.29	235.348	959.779	0	0.677829	noDEG	noDEG	-14.84084461_0_0_Down
novel_mir_20	0	0	2.67732	18.7731	0.952462	noDEG	5.204446617_2.46E-07_5.82E-07_Up	7.209813668_9.85E-28_3.06E-27_Up
novel_mir_201	0	0	59.6312	0	1	noDEG	9.681652899_1.38E-96_6.72E-96_Up	noDEG
novel_mir_22	6.20535	1.32665	34.8863	0	0.928033	noDEG	1.964129082_6.56E-35_2.44E-34_Up	-8.039124847_7.02E-22_2.04E-21_Down
novel_mir_231	0	0	0	128.763	1	noDEG	noDEG	9.987795146_3.21E-132_1.70E-131_Up
novel_mir_245	0	0	0	51.0223	1	noDEG	noDEG	8.652275116_1.82E-63_7.33E-63_Up
novel_mir_25	255.381	19.8997	144.251	288.374	0.51506	-1.451653265_4.99E-114_5.79E-113_Down	-1.351017466_5.26E-206_3.75E-205	-1.156096816_6.24E-188_3.91E-187_Down
novel_mir_291	0	0	0	14.5667	1	noDEG	noDEG	6.843818269_2.39E-22_7.01E-22_Up
novel_mir_33	0	424.97	0	0	1	15.27199609_0_0_Up	noDEG	noDEG
novel_mir_36	40.8155	4.86438	2.3528	1.32424	0.930244	noDEG	-4.643614913_5.08E-125_2.80E-124_Down	-6.277261774_1.88E-150_1.07E-149_Down
novel_mir_41	3.05898	0	0	13.3982	0.923896	-4.314254602_6.98E-06_1.77E-05_Down	-6.68578369_4.70E-11_1.23E-10	noDEG
novel_mir_46	18.6161	3.62618	24.6638	0	0.699394	noDEG	noDEG	-9.62408766_8.01E-52_2.97E-51_Down
novel_mir_50	0	2.83019	0	36.8451	0.974396	8.041675553_5.74E-20_2.56E-19_Up	noDEG	8.182620128_1.14E-48_4.15E-48_Up
novel_mir_55	7.86594	3.80306	0	146.913	0.973524	1.181717834_3.11E-07_8.84E-07_Up	-8.048353796_1.12E-23_3.67E-23	2.891815252_1.10E-147_6.20E-147_Up
novel_mir_57	11.8863	2.47641	2.92071	2.88218	0.76782	noDEG	-2.551854839_3.90E-24_1.29E-23_Down	-3.375455051_4.81E-36_1.64E-35_Down
novel_mir_6	0	7.69457	0	284.323	0.990979	9.484618588_1.17E-43_7.52E-43_Up	noDEG	11.1306044_2.86E-242_2.07E-241_Up
novel_mir_62	394.346	5.9257	1142.89	132.97	0.844476	-3.826155767_0_0_Down	1.008208411_0_0	-2.899748977_0_0_Down
novel_mir_63	0	19.8997	9.49232	4.7517	0.761404	10.85545645_5.88E-90_6.19E-89_Up	7.030416744_1.12E-21_3.56E-21	5.227661261_1.99E-08_4.50E-08_Up
novel_mir_67	12.8477	4.95283	78.0479	157.118	0.796652	noDEG	2.075904393_2.00E-81_9.37E-81_Up	2.28087807_8.71E-122_4.44E-121_Up
novel_mir_73	0	0	0	118.481	1	noDEG	noDEG	9.867728432_6.30E-124_3.25E-123_Up
novel_mir_87	3.14638	1.32665	20.1205	11.7624	0.73103	noDEG	2.149954336_3.35E-23_1.09E-22_Up	noDEG
novel_mir_89	20.5388	5.74882	5.5169	0	0.817164	noDEG	-2.423371056_2.83E-38_1.08E-37_Down	-9.765894903_6.67E-56_2.54E-55_Down
novel_mir_93	27.7056	0	0	0	1	-7.493310411_8.86E-42_5.56E-41_Down	-9.8648395_1.18E-63_5.15E-63	-10.19771654_2.62E-70_1.10E-69_Down
novel_mir_98	16.7807	0	1.94714	0.93476	0.942754	-6.769933997_3.71E-27_1.93E-26_Down	-3.634316693_7.31E-46_2.90E-45	-5.497445156_2.74E-63_1.09E-62_Down

## Sheet: Filtered Downregulating DEGs
miRNA	D0	D11	D25	D80	TSI
hsa-miR-1298-5p	601.919	160.878	123.238	32.2492	0.824802
hsa-miR-1323	110.298	15.2123	0.486786	0	0.952556
hsa-miR-141-3p	1712.68	262.677	13.2243	20.6426	0.942285
hsa-miR-142-3p	200.057	27.4174	0.649047	0.545277	0.952327
hsa-miR-142-5p	2252.72	237.647	7.70744	8.10126	0.962496
hsa-miR-182-5p	6797.57	2684.08	193.903	192.405	0.849437
hsa-miR-183-5p	872.77	221.374	24.7449	22.5121	0.897403
hsa-miR-200a-3p	1148.78	146.551	16.2262	19.0847	0.94723
hsa-miR-200b-3p	155.221	11.9398	10.0602	1.48004	0.949577
hsa-miR-200c-3p	316.386	35.908	3.56976	2.49269	0.955781
hsa-miR-205-5p	22865.1	740.182	9.41119	2.18111	0.98904
hsa-miR-21-3p	2940.29	87.9127	343.427	598.169	0.883287
hsa-miR-21-5p	59041.2	2229.39	12931.9	14963.3	0.829924
hsa-miR-302a-3p	12402.3	3673.23	33.5882	2.49269	0.900306
hsa-miR-302a-5p	6651.7	1418.01	9.49232	1.16845	0.928406
hsa-miR-302b-3p	20163.6	4724.55	35.0486	3.66114	0.921257
hsa-miR-302b-5p	618.525	39.1804	0.486786	0.155793	0.978539
hsa-miR-302c-3p	9244.23	1988.29	22.9601	2.4148	0.92739
hsa-miR-302c-5p	774.008	66.8631	1.13583	0.23369	0.970615
hsa-miR-302d-3p	30695	3988.79	51.9238	6.23174	0.956052
hsa-miR-302d-5p	217.887	14.3278	0.162262	0.0778967	0.977713
hsa-miR-302e	4702.7	1528.39	17.6865	1.55793	0.890302
hsa-miR-34a-5p	358.337	24.7641	7.54518	1.09055	0.968931
hsa-miR-34b-5p	159.154	12.2936	20.5261	6.07594	0.918537
hsa-miR-34c-5p	1159.53	112.146	158.205	53.515	0.906897
hsa-miR-367-3p	2692.34	338.384	3.97542	0.623174	0.957536
hsa-miR-371a-3p	245.068	20.342	0.0811309	0.0778967	0.972115
hsa-miR-371a-5p	2742.42	144.428	2.1094	0.623174	0.982113
hsa-miR-372-3p	1498.72	123.467	0.973571	0.0778967	0.972306
hsa-miR-373-3p	2576.1	102.771	1.70375	0.46738	0.986421
hsa-miR-378i	307.82	66.5094	62.3897	31.7819	0.826001
hsa-miR-424-5p	831.255	19.1922	50.0578	84.2842	0.938433
hsa-miR-449a	367.689	26.0908	11.8451	19.1626	0.948237
hsa-miR-4770	201.98	1.76887	612.295	73.7682	0.84892
hsa-miR-486-5p	571.155	34.8467	27.5034	184.381	0.856004
hsa-miR-512-3p	255.468	35.6427	0.89244	0.23369	0.952024
hsa-miR-515-5p	332.38	58.9917	3.65089	0.23369	0.936943
hsa-miR-516b-5p	100.16	15.8314	0.324524	0.155793	0.945714
hsa-miR-518a-5p	352.656	55.454	1.46036	0.155793	0.946057
hsa-miR-518c-3p	154.697	21.0495	0.89244	0.311587	0.952049
hsa-miR-519d-5p	448.97	63.8561	2.51506	0.93476	0.950029
hsa-miR-519e-5p	298.294	54.658	3.48863	0.155793	0.934849
hsa-miR-520a-5p	198.746	36.1733	1.29809	0.23369	0.936762
hsa-miR-520d-5p	354.317	55.9846	1.46036	0.155793	0.94581
hsa-miR-520g-3p	127.341	27.5059	0.486786	0.389483	0.925706
hsa-miR-524-5p	338.148	51.5625	1.94714	0.155793	0.947099
hsa-miR-525-5p	280.727	48.9092	1.62262	0.389483	0.939536
hsa-miR-527	342.955	53.3313	1.46036	0.155793	0.946594
hsa-miR-548a-3p	741.146	130.189	28.3958	21.5774	0.918972
hsa-miR-548aa	347.238	59.6992	26.7732	21.9669	0.895903
hsa-miR-548ac	214.478	37.7653	17.4431	12.5414	0.894706
hsa-miR-548f-3p	730.658	127.358	35.6976	27.7312	0.912961
hsa-miR-548g-3p	661.176	117.099	6.40934	5.45277	0.934984
hsa-miR-548h-3p	727.337	127.801	36.9146	30.146	0.910697
hsa-miR-548t-3p	345.402	59.6108	25.5562	20.4089	0.898113
hsa-miR-548z	729.435	127.889	38.1315	31.7819	0.909609
hsa-miR-96-5p	156.882	54.1273	3.97542	3.89483	0.868271
novel_mir_62	394.346	5.9257	1142.89	132.97	0.844476

## Sheet: Filtered Upregulating DEGs
miRNA	D0	D11	D25	D80	TSI
hsa-let-7a-5p	32.6	4.6875	88.8384	8496.19	0.995052
hsa-let-7b-5p	28.0552	4.15684	57.035	6648.64	0.995526
hsa-let-7c-5p	29.6284	4.15684	58.1709	6883.81	0.995547
hsa-let-7e-5p	22.3742	1.68042	40.4032	2514.43	0.991455
hsa-let-7f-5p	31.3764	4.59905	65.1481	8010.58	0.995792
hsa-let-7g-5p	29.8032	4.59905	40.7277	6124.32	0.995911
hsa-let-7i-5p	3.84557	0.972876	9.33006	2246.46	0.997901
hsa-miR-100-5p	57.0718	12.4705	892.765	6476.8	0.950474
hsa-miR-1185-1-3p	0.0873993	6.81014	133.866	74.5471	0.797199
hsa-miR-1185-5p	0.524396	6.27948	122.994	200.506	0.784215
hsa-miR-1197	0.961393	5.39504	324.524	743.524	0.851661
hsa-miR-124-3p	19.3153	15.0354	343.022	1670.65	0.924706
hsa-miR-124-5p	3.23378	1.32665	28.5581	123.155	0.910361
hsa-miR-1251-5p	3.23378	0.972876	129.485	395.793	0.887406
hsa-miR-125a-5p	962.004	242.423	9007.97	81012.8	0.95798
hsa-miR-125b-1-3p	0.786594	0.176887	6.5716	160.935	0.984393
hsa-miR-125b-2-3p	3.67077	0.26533	135.002	893.008	0.948139
hsa-miR-125b-5p	846.55	207.665	8124.77	68628.7	0.955417
hsa-miR-127-3p	17.3925	769.811	5364.38	8939.04	0.77061
hsa-miR-127-5p	0.524396	19.3691	217.837	502.589	0.84233
hsa-miR-132-3p	2.44718	0.619103	20.3639	159.377	0.950996
hsa-miR-132-5p	1.57319	0.53066	15.1715	153.534	0.962494
hsa-miR-134-5p	1.13619	11.2323	145.792	149.717	0.647868
hsa-miR-135a-5p	84.5152	62.6179	1047.24	4629.56	0.914004
hsa-miR-135b-5p	84.7774	62.6179	1034.91	4505.08	0.912521
hsa-miR-136-3p	8.56513	197.494	2428.49	3509.25	0.749751
hsa-miR-136-5p	1.66059	24.3219	280.794	591.158	0.827019
hsa-miR-137	11.7115	0	49.1653	329.191	0.938357
hsa-miR-181a-2-3p	31.3764	1.50354	545.524	1638.95	0.882363
hsa-miR-181a-3p	97.0133	6.81014	561.101	2900.8	0.923593
hsa-miR-181a-5p	1282.85	141.598	13086.7	57493.9	0.915869
hsa-miR-181b-5p	154.609	10.5248	1542.62	2914.35	0.804673
hsa-miR-181c-3p	97.7999	6.81014	559.722	2886.54	0.923284
hsa-miR-181c-5p	1271.4	138.591	12976.7	56891.2	0.915706
hsa-miR-181d-5p	142.985	9.72876	1285.68	2525.57	0.810155
hsa-miR-199a-5p	19.4901	0.53066	329.635	35.0535	0.944308
hsa-miR-208b-3p	0	0	7.30178	147.069	0.98345
hsa-miR-218-5p	16.6059	13.7087	1054.62	1074.27	0.663358
hsa-miR-219a-2-3p	0.349597	1.59198	422.124	178.461	0.857544
hsa-miR-219a-5p	0.786594	3.53773	1076.36	322.648	0.898742
hsa-miR-299-3p	0	8.93277	106.768	59.7468	0.785581
hsa-miR-301a-3p	2246.25	490.949	23506.5	18798.6	0.694612
hsa-miR-301b-3p	2246.43	492.541	23566.1	18805.3	0.695265
hsa-miR-323a-3p	0.786594	17.6887	657.485	983.29	0.770851
hsa-miR-323b-3p	0.873993	7.78301	528.649	713.767	0.749075
hsa-miR-328-3p	2.18498	0.972876	28.6392	110.613	0.904179
hsa-miR-338-3p	2.18498	0.619103	38.6183	112.639	0.877418
hsa-miR-340-3p	9.00213	4.42217	127.213	90.3602	0.728057
hsa-miR-369-3p	0.786594	12.2936	402.734	321.48	0.723093
hsa-miR-369-5p	0.174799	3.00707	66.284	135.073	0.828572
hsa-miR-370-3p	0.0873993	11.3207	250.045	197.39	0.721653
hsa-miR-376a-3p	1.13619	50.7665	586.901	715.17	0.70226
hsa-miR-376a-5p	0.786594	6.81014	306.269	723.427	0.85538
hsa-miR-376b-3p	1.13619	51.1202	592.012	723.582	0.703204
hsa-miR-376c-3p	0.436997	33.6969	396.162	725.608	0.802328
hsa-miR-377-3p	0.611795	28.5672	312.679	292.424	0.657153
hsa-miR-379-3p	0.699195	32.9894	499.361	247.789	0.812108
hsa-miR-379-5p	0.436997	7.69457	103.929	73.4566	0.73832
hsa-miR-380-3p	0.611795	9.46343	170.05	162.726	0.661274
hsa-miR-381-3p	9.35173	505.1	5830.15	7423.4	0.715108
hsa-miR-382-3p	0.0873993	3.09552	94.193	113.184	0.713222
hsa-miR-409-3p	0.873993	37.2346	958.562	724.829	0.734694
hsa-miR-410-3p	7.95334	99.4103	3635.15	4131.56	0.698055
hsa-miR-411-3p	0.611795	32.1049	484.352	239.766	0.812476
hsa-miR-411-5p	6.90455	374.911	4426.02	5513.45	0.709327
hsa-miR-412-5p	0.524396	1.76887	153.094	258.539	0.79966
hsa-miR-431-3p	0.262198	8.13679	269.192	137.955	0.818774
hsa-miR-431-5p	0.174799	9.72876	219.216	32.5608	0.93543
hsa-miR-432-5p	0.0873993	10.0825	145.143	114.82	0.712951
hsa-miR-485-3p	0.262198	8.13679	75.3706	146.602	0.80953
hsa-miR-487a-3p	0.0873993	9.37499	199.582	140.058	0.750277
hsa-miR-487b-3p	0.174799	7.51768	250.613	388.081	0.778134
hsa-miR-488-3p	1.39839	1.76887	72.8556	301.694	0.916004
hsa-miR-490-3p	0.611795	0.0884433	4.54333	190.613	0.99083
hsa-miR-493-3p	0	6.10259	108.634	14.333	0.937295
hsa-miR-494-3p	1.13619	26.533	552.177	381.382	0.753067
hsa-miR-495-3p	0.0873993	7.60613	110.825	94.7224	0.691959
hsa-miR-539-3p	0.786594	34.7582	575.624	855.851	0.761965
hsa-miR-543	0.349597	4.59905	102.063	65.1995	0.770898
hsa-miR-582-5p	6.20535	2.29953	15.496	119.26	0.932917
hsa-miR-654-3p	5.06916	176.798	3120.05	3662.16	0.699456
hsa-miR-670-3p	1.83539	1.59198	153.662	76.3388	0.826966
hsa-miR-708-3p	26.045	20.6957	344.401	420.408	0.689872
hsa-miR-708-5p	18.8783	13.6203	237.714	290.555	0.690004
hsa-miR-758-3p	1.13619	103.213	1416.14	804.05	0.78618
hsa-miR-7-5p	16.5185	3.53773	98.8175	446.504	0.911256
hsa-miR-889-3p	1.74799	40.9493	1251.04	1388.51	0.689418
hsa-miR-9-3p	7.69114	2.21108	59.0633	3027.14	0.992406
hsa-miR-9-5p	137.654	48.2016	3299.03	101925	0.988603
hsa-miR-98-5p	0.349597	0.176887	0.405655	211.723	0.998532
hsa-miR-99a-3p	1.22359	0.26533	113.746	1109.95	0.965393
hsa-miR-99a-5p	56.5474	12.3821	894.631	6488.09	0.950496
novel_mir_158	0	0	111.149	0	1
novel_mir_231	0	0	0	128.763	1
novel_mir_33	0	424.97	0	0	1
novel_mir_55	7.86594	3.80306	0	146.913	0.973524
novel_mir_6	0	7.69457	0	284.323	0.990979
novel_mir_73	0	0	0	118.481	1

## Sheet: Targets of Down DEGs
Gene	#miRNA	miRNA ID
IGF1R	19	hsa-let-7a-5p,hsa-let-7b-5p,hsa-let-7c-5p,hsa-let-7e-5p,hsa-let-7f-5p,hsa-let-7g-5p,hsa-let-7i-5p,hsa-miR-100-5p,hsa-miR-125b-1-3p,hsa-miR-125b-2-3p,hsa-miR-181b-5p,hsa-miR-218-5p,hsa-miR-376a-3p,hsa-miR-376c-3p,hsa-miR-377-3p,hsa-miR-494-3p,hsa-miR-7-5p,hsa-miR-98-5p,hsa-miR-99a-5p,
KLHL15	19	hsa-miR-100-5p,hsa-miR-1185-1-3p,hsa-miR-1185-2-3p,hsa-miR-1197,hsa-miR-137,hsa-miR-181a-2-3p,hsa-miR-181a-5p,hsa-miR-181b-5p,hsa-miR-181c-5p,hsa-miR-181d-5p,hsa-miR-216a-5p,hsa-miR-216b-5p,hsa-miR-376a-5p,hsa-miR-377-3p,hsa-miR-410-3p,hsa-miR-495-3p,hsa-miR-543,hsa-miR-708-3p,hsa-miR-9-3p,
ZNF460	19	hsa-let-7a-5p,hsa-let-7b-5p,hsa-let-7c-5p,hsa-let-7e-5p,hsa-let-7f-5p,hsa-let-7g-5p,hsa-let-7i-5p,hsa-miR-1185-5p,hsa-miR-124-3p,hsa-miR-219a-5p,hsa-miR-379-3p,hsa-miR-380-3p,hsa-miR-411-3p,hsa-miR-411-5p,hsa-miR-431-5p,hsa-miR-495-3p,hsa-miR-7-5p,hsa-miR-9-3p,hsa-miR-98-5p,
PMAIP1	18	hsa-let-7a-5p,hsa-let-7b-5p,hsa-let-7c-5p,hsa-let-7e-5p,hsa-let-7f-5p,hsa-let-7g-5p,hsa-let-7i-5p,hsa-miR-1185-1-3p,hsa-miR-1185-2-3p,hsa-miR-125b-5p,hsa-miR-181a-5p,hsa-miR-181b-5p,hsa-miR-181c-5p,hsa-miR-181d-5p,hsa-miR-379-3p,hsa-miR-380-3p,hsa-miR-411-3p,hsa-miR-98-5p,
TUBB2A	18	hsa-let-7a-5p,hsa-let-7b-5p,hsa-let-7c-5p,hsa-let-7e-5p,hsa-let-7f-5p,hsa-let-7g-5p,hsa-let-7i-5p,hsa-miR-181a-5p,hsa-miR-181b-5p,hsa-miR-181c-5p,hsa-miR-181d-5p,hsa-miR-208b-3p,hsa-miR-216a-5p,hsa-miR-369-3p,hsa-miR-432-5p,hsa-miR-488-3p,hsa-miR-708-5p,hsa-miR-98-5p,
HMGA2	16	hsa-let-7a-5p,hsa-let-7b-5p,hsa-let-7c-5p,hsa-let-7e-5p,hsa-let-7f-5p,hsa-let-7g-5p,hsa-let-7i-5p,hsa-miR-125b-5p,hsa-miR-181a-5p,hsa-miR-181b-5p,hsa-miR-181c-5p,hsa-miR-181d-5p,hsa-miR-219a-5p,hsa-miR-370-3p,hsa-miR-543,hsa-miR-98-5p,
NCOA3	16	hsa-let-7a-5p,hsa-let-7b-5p,hsa-let-7c-5p,hsa-let-7e-5p,hsa-let-7f-5p,hsa-let-7g-5p,hsa-let-7i-5p,hsa-miR-137,hsa-miR-181a-5p,hsa-miR-181b-5p,hsa-miR-181c-5p,hsa-miR-181d-5p,hsa-miR-219a-2-3p,hsa-miR-382-3p,hsa-miR-758-3p,hsa-miR-98-5p,
SHOC2	16	hsa-miR-1185-1-3p,hsa-miR-1185-2-3p,hsa-miR-127-5p,hsa-miR-181a-5p,hsa-miR-181b-5p,hsa-miR-181c-5p,hsa-miR-181d-5p,hsa-miR-218-5p,hsa-miR-219a-2-3p,hsa-miR-299-3p,hsa-miR-369-3p,hsa-miR-379-3p,hsa-miR-380-3p,hsa-miR-381-3p,hsa-miR-411-3p,hsa-miR-494-3p,
YOD1	16	hsa-let-7a-5p,hsa-let-7b-5p,hsa-let-7c-5p,hsa-let-7e-5p,hsa-let-7f-5p,hsa-let-7g-5p,hsa-let-7i-5p,hsa-miR-125a-5p,hsa-miR-125b-5p,hsa-miR-127-5p,hsa-miR-181a-2-3p,hsa-miR-181a-5p,hsa-miR-369-3p,hsa-miR-7-5p,hsa-miR-9-3p,hsa-miR-98-5p,
CCND1	15	hsa-let-7a-5p,hsa-let-7b-5p,hsa-let-7c-5p,hsa-let-7e-5p,hsa-let-7f-5p,hsa-let-7g-5p,hsa-let-7i-5p,hsa-miR-323b-3p,hsa-miR-338-3p,hsa-miR-369-3p,hsa-miR-490-3p,hsa-miR-494-3p,hsa-miR-708-5p,hsa-miR-9-5p,hsa-miR-98-5p,
GLO1	15	hsa-let-7a-5p,hsa-let-7b-5p,hsa-let-7c-5p,hsa-let-7e-5p,hsa-let-7f-5p,hsa-let-7g-5p,hsa-let-7i-5p,hsa-miR-137,hsa-miR-379-3p,hsa-miR-380-3p,hsa-miR-411-3p,hsa-miR-494-3p,hsa-miR-7-5p,hsa-miR-9-3p,hsa-miR-98-5p,
LDLR	15	hsa-let-7b-5p,hsa-miR-1185-1-3p,hsa-miR-1185-2-3p,hsa-miR-124-3p,hsa-miR-132-3p,hsa-miR-181a-5p,hsa-miR-181b-5p,hsa-miR-181c-5p,hsa-miR-181d-5p,hsa-miR-301a-3p,hsa-miR-301b-3p,hsa-miR-377-3p,hsa-miR-381-3p,hsa-miR-410-3p,hsa-miR-495-3p,
MYC	15	hsa-let-7a-5p,hsa-let-7b-5p,hsa-let-7c-5p,hsa-let-7e-5p,hsa-let-7f-5p,hsa-let-7g-5p,hsa-let-7i-5p,hsa-miR-125a-5p,hsa-miR-135a-5p,hsa-miR-135b-5p,hsa-miR-323a-3p,hsa-miR-487b-3p,hsa-miR-494-3p,hsa-miR-7-5p,hsa-miR-98-5p,
SOD2	15	hsa-let-7a-5p,hsa-let-7b-5p,hsa-let-7c-5p,hsa-let-7e-5p,hsa-let-7f-5p,hsa-let-7g-5p,hsa-let-7i-5p,hsa-miR-125b-1-3p,hsa-miR-181c-3p,hsa-miR-377-3p,hsa-miR-410-3p,hsa-miR-670-3p,hsa-miR-7-5p,hsa-miR-9-5p,hsa-miR-98-5p,
TGFBR3	15	hsa-let-7a-5p,hsa-let-7b-5p,hsa-let-7c-5p,hsa-let-7e-5p,hsa-let-7f-5p,hsa-let-7g-5p,hsa-let-7i-5p,hsa-miR-136-3p,hsa-miR-181a-5p,hsa-miR-218-5p,hsa-miR-369-5p,hsa-miR-382-3p,hsa-miR-582-5p,hsa-miR-670-3p,hsa-miR-98-5p,
ZNF264	15	hsa-let-7a-5p,hsa-let-7b-5p,hsa-let-7c-5p,hsa-let-7e-5p,hsa-let-7f-5p,hsa-let-7g-5p,hsa-let-7i-5p,hsa-miR-1185-1-3p,hsa-miR-1185-2-3p,hsa-miR-125b-2-3p,hsa-miR-127-5p,hsa-miR-381-3p,hsa-miR-7-5p,hsa-miR-889-3p,hsa-miR-98-5p,
ZNF556	15	hsa-let-7a-5p,hsa-let-7b-5p,hsa-let-7c-5p,hsa-let-7e-5p,hsa-let-7f-5p,hsa-let-7g-5p,hsa-let-7i-5p,hsa-miR-181a-5p,hsa-miR-181b-5p,hsa-miR-181c-5p,hsa-miR-181d-5p,hsa-miR-377-3p,hsa-miR-410-3p,hsa-miR-411-5p,hsa-miR-98-5p,
EDN1	14	hsa-let-7a-5p,hsa-let-7b-5p,hsa-let-7c-5p,hsa-let-7e-5p,hsa-let-7f-5p,hsa-let-7g-5p,hsa-let-7i-5p,hsa-miR-124-3p,hsa-miR-199a-5p,hsa-miR-301a-3p,hsa-miR-301b-3p,hsa-miR-379-5p,hsa-miR-670-3p,hsa-miR-98-5p,
NHLRC3	14	hsa-let-7a-5p,hsa-let-7b-5p,hsa-let-7c-5p,hsa-let-7e-5p,hsa-let-7f-5p,hsa-let-7g-5p,hsa-let-7i-5p,hsa-miR-181a-5p,hsa-miR-181b-5p,hsa-miR-181c-5p,hsa-miR-181d-5p,hsa-miR-379-5p,hsa-miR-495-3p,hsa-miR-98-5p,
NR6A1	14	hsa-let-7a-5p,hsa-let-7b-5p,hsa-let-7c-5p,hsa-let-7e-5p,hsa-let-7f-5p,hsa-let-7g-5p,hsa-let-7i-5p,hsa-miR-181a-5p,hsa-miR-181b-5p,hsa-miR-181c-5p,hsa-miR-181d-5p,hsa-miR-218-5p,hsa-miR-9-5p,hsa-miR-98-5p,
PPP1R15B	14	hsa-let-7a-5p,hsa-let-7b-5p,hsa-let-7c-5p,hsa-let-7e-5p,hsa-let-7f-5p,hsa-let-7g-5p,hsa-let-7i-5p,hsa-miR-301a-3p,hsa-miR-301b-3p,hsa-miR-410-3p,hsa-miR-488-3p,hsa-miR-582-5p,hsa-miR-7641,hsa-miR-98-5p,
RBM12B	14	hsa-let-7a-5p,hsa-let-7b-5p,hsa-let-7c-5p,hsa-let-7e-5p,hsa-let-7f-5p,hsa-let-7g-5p,hsa-let-7i-5p,hsa-miR-1185-1-3p,hsa-miR-1185-2-3p,hsa-miR-136-5p,hsa-miR-379-5p,hsa-miR-582-5p,hsa-miR-758-3p,hsa-miR-98-5p,
SMCR8	14	hsa-let-7a-5p,hsa-let-7b-5p,hsa-let-7c-5p,hsa-let-7e-5p,hsa-let-7f-5p,hsa-let-7g-5p,hsa-let-7i-5p,hsa-miR-181a-2-3p,hsa-miR-181a-5p,hsa-miR-181b-5p,hsa-miR-181c-5p,hsa-miR-181d-5p,hsa-miR-299-3p,hsa-miR-98-5p,
ZC3HAV1L	14	hsa-let-7a-5p,hsa-let-7b-5p,hsa-let-7c-5p,hsa-let-7e-5p,hsa-let-7f-5p,hsa-let-7g-5p,hsa-let-7i-5p,hsa-miR-181a-5p,hsa-miR-181b-5p,hsa-miR-181c-5p,hsa-miR-181d-5p,hsa-miR-340-3p,hsa-miR-494-3p,hsa-miR-98-5p,
ARID3B	13	hsa-let-7a-5p,hsa-let-7b-5p,hsa-let-7c-5p,hsa-let-7e-5p,hsa-let-7f-5p,hsa-let-7g-5p,hsa-let-7i-5p,hsa-miR-125a-5p,hsa-miR-125b-5p,hsa-miR-181d-5p,hsa-miR-370-3p,hsa-miR-543,hsa-miR-98-5p,
BZW1	13	hsa-let-7a-5p,hsa-let-7b-5p,hsa-let-7c-5p,hsa-let-7e-5p,hsa-let-7f-5p,hsa-let-7g-5p,hsa-let-7i-5p,hsa-miR-136-5p,hsa-miR-323a-3p,hsa-miR-376a-5p,hsa-miR-376c-3p,hsa-miR-582-5p,hsa-miR-98-5p,
CDKN1A	13	hsa-let-7a-5p,hsa-let-7b-5p,hsa-let-7c-5p,hsa-let-7e-5p,hsa-let-7f-5p,hsa-let-7g-5p,hsa-let-7i-5p,hsa-miR-125a-5p,hsa-miR-132-3p,hsa-miR-208b-3p,hsa-miR-582-5p,hsa-miR-654-3p,hsa-miR-98-5p,
FXN	13	hsa-let-7a-5p,hsa-let-7b-5p,hsa-let-7c-5p,hsa-let-7e-5p,hsa-let-7f-5p,hsa-let-7g-5p,hsa-let-7i-5p,hsa-miR-100-5p,hsa-miR-124-3p,hsa-miR-299-3p,hsa-miR-369-3p,hsa-miR-411-5p,hsa-miR-98-5p,
MTUS1	13	hsa-let-7a-5p,hsa-let-7b-5p,hsa-let-7c-5p,hsa-let-7e-5p,hsa-let-7f-5p,hsa-let-7g-5p,hsa-let-7i-5p,hsa-miR-125a-5p,hsa-miR-181a-5p,hsa-miR-181b-5p,hsa-miR-181c-5p,hsa-miR-181d-5p,hsa-miR-98-5p,
MTX3	13	hsa-let-7a-5p,hsa-let-7b-5p,hsa-let-7c-5p,hsa-let-7e-5p,hsa-let-7f-5p,hsa-let-7g-5p,hsa-let-7i-5p,hsa-miR-181a-5p,hsa-miR-181b-5p,hsa-miR-181c-5p,hsa-miR-181d-5p,hsa-miR-9-5p,hsa-miR-98-5p,
PM20D2	13	hsa-let-7a-5p,hsa-let-7b-5p,hsa-let-7c-5p,hsa-let-7e-5p,hsa-let-7f-5p,hsa-let-7g-5p,hsa-let-7i-5p,hsa-miR-340-3p,hsa-miR-379-3p,hsa-miR-380-3p,hsa-miR-411-3p,hsa-miR-889-3p,hsa-miR-98-5p,
SLC10A7	13	hsa-let-7a-5p,hsa-let-7b-5p,hsa-let-7c-5p,hsa-let-7e-5p,hsa-let-7f-5p,hsa-let-7g-5p,hsa-let-7i-5p,hsa-miR-181a-5p,hsa-miR-181b-5p,hsa-miR-181c-5p,hsa-miR-181d-5p,hsa-miR-218-5p,hsa-miR-98-5p,
SLC19A3	13	hsa-let-7a-5p,hsa-let-7b-5p,hsa-let-7c-5p,hsa-let-7e-5p,hsa-let-7f-5p,hsa-let-7g-5p,hsa-let-7i-5p,hsa-miR-135a-5p,hsa-miR-135b-5p,hsa-miR-216a-5p,hsa-miR-216b-5p,hsa-miR-9-5p,hsa-miR-98-5p,
SYNJ2BP	13	hsa-let-7a-5p,hsa-let-7b-5p,hsa-let-7c-5p,hsa-let-7e-5p,hsa-let-7f-5p,hsa-let-7g-5p,hsa-let-7i-5p,hsa-miR-124-3p,hsa-miR-340-3p,hsa-miR-379-5p,hsa-miR-431-5p,hsa-miR-98-5p,hsa-miR-99a-5p,
THBS1	13	hsa-let-7a-5p,hsa-let-7b-5p,hsa-let-7c-5p,hsa-let-7e-5p,hsa-let-7f-5p,hsa-let-7g-5p,hsa-let-7i-5p,hsa-miR-132-3p,hsa-miR-379-3p,hsa-miR-380-3p,hsa-miR-410-3p,hsa-miR-411-3p,hsa-miR-98-5p,
TNRC6B	13	hsa-let-7b-5p,hsa-miR-124-3p,hsa-miR-125b-5p,hsa-miR-181a-5p,hsa-miR-181b-5p,hsa-miR-181c-5p,hsa-miR-181d-5p,hsa-miR-301a-3p,hsa-miR-301b-3p,hsa-miR-370-3p,hsa-miR-543,hsa-miR-7-5p,hsa-miR-99a-5p,
WASL	13	hsa-let-7a-5p,hsa-let-7b-5p,hsa-let-7c-5p,hsa-let-7e-5p,hsa-let-7f-5p,hsa-let-7g-5p,hsa-let-7i-5p,hsa-miR-301a-3p,hsa-miR-301b-3p,hsa-miR-323a-3p,hsa-miR-379-5p,hsa-miR-495-3p,hsa-miR-98-5p,
ZNF652	13	hsa-let-7b-5p,hsa-let-7e-5p,hsa-miR-124-5p,hsa-miR-125b-2-3p,hsa-miR-132-3p,hsa-miR-181a-5p,hsa-miR-218-5p,hsa-miR-379-3p,hsa-miR-381-3p,hsa-miR-431-5p,hsa-miR-654-3p,hsa-miR-7641,hsa-miR-889-3p,
ABT1	12	hsa-let-7a-5p,hsa-let-7b-5p,hsa-let-7c-5p,hsa-let-7e-5p,hsa-let-7f-5p,hsa-let-7g-5p,hsa-let-7i-5p,hsa-miR-124-3p,hsa-miR-328-3p,hsa-miR-379-5p,hsa-miR-382-3p,hsa-miR-98-5p,
ARPP19	12	hsa-let-7b-5p,hsa-miR-100-5p,hsa-miR-125b-2-3p,hsa-miR-127-5p,hsa-miR-181a-2-3p,hsa-miR-218-5p,hsa-miR-487b-3p,hsa-miR-488-3p,hsa-miR-495-3p,hsa-miR-670-3p,hsa-miR-708-3p,hsa-miR-758-3p,
BACH1	12	hsa-let-7a-5p,hsa-let-7b-5p,hsa-let-7c-5p,hsa-let-7e-5p,hsa-let-7f-5p,hsa-let-7g-5p,hsa-let-7i-5p,hsa-miR-1185-1-3p,hsa-miR-1185-2-3p,hsa-miR-125b-5p,hsa-miR-543,hsa-miR-98-5p,
CALU	12	hsa-let-7a-5p,hsa-let-7b-5p,hsa-let-7c-5p,hsa-let-7e-5p,hsa-let-7f-5p,hsa-let-7g-5p,hsa-let-7i-5p,hsa-miR-1185-5p,hsa-miR-124-3p,hsa-miR-132-3p,hsa-miR-7-5p,hsa-miR-98-5p,
CCNG1	12	hsa-let-7a-5p,hsa-let-7b-5p,hsa-let-7c-5p,hsa-let-7e-5p,hsa-let-7f-5p,hsa-miR-100-5p,hsa-miR-134-5p,hsa-miR-181a-5p,hsa-miR-181b-5p,hsa-miR-181c-5p,hsa-miR-181d-5p,hsa-miR-9-5p,
EFHD2	12	hsa-let-7a-5p,hsa-let-7b-5p,hsa-let-7c-5p,hsa-let-7e-5p,hsa-let-7f-5p,hsa-let-7g-5p,hsa-let-7i-5p,hsa-miR-124-3p,hsa-miR-136-5p,hsa-miR-411-5p,hsa-miR-7-5p,hsa-miR-98-5p,
FAM105A	12	hsa-let-7a-5p,hsa-let-7b-5p,hsa-let-7c-5p,hsa-let-7e-5p,hsa-let-7f-5p,hsa-let-7g-5p,hsa-let-7i-5p,hsa-miR-124-3p,hsa-miR-127-5p,hsa-miR-136-5p,hsa-miR-490-3p,hsa-miR-98-5p,
HMGA1	12	hsa-let-7a-5p,hsa-let-7b-5p,hsa-let-7c-5p,hsa-let-7e-5p,hsa-let-7f-5p,hsa-let-7g-5p,hsa-let-7i-5p,hsa-miR-124-3p,hsa-miR-125b-5p,hsa-miR-218-5p,hsa-miR-758-3p,hsa-miR-98-5p,
ICOSLG	12	hsa-let-7a-5p,hsa-let-7b-5p,hsa-let-7c-5p,hsa-let-7e-5p,hsa-let-7f-5p,hsa-let-7g-5p,hsa-let-7i-5p,hsa-miR-1197,hsa-miR-431-5p,hsa-miR-490-3p,hsa-miR-7-5p,hsa-miR-98-5p,
IFNLR1	12	hsa-let-7a-5p,hsa-let-7b-5p,hsa-let-7c-5p,hsa-let-7e-5p,hsa-let-7f-5p,hsa-let-7g-5p,hsa-let-7i-5p,hsa-miR-301a-3p,hsa-miR-301b-3p,hsa-miR-340-3p,hsa-miR-379-5p,hsa-miR-98-5p,
KMT2D	12	hsa-let-7a-5p,hsa-let-7b-5p,hsa-let-7c-5p,hsa-let-7e-5p,hsa-let-7f-5p,hsa-let-7g-5p,hsa-let-7i-5p,hsa-miR-125b-5p,hsa-miR-218-5p,hsa-miR-494-3p,hsa-miR-9-5p,hsa-miR-98-5p,
KREMEN1	12	hsa-let-7a-5p,hsa-let-7b-5p,hsa-let-7c-5p,hsa-let-7e-5p,hsa-let-7f-5p,hsa-let-7g-5p,hsa-let-7i-5p,hsa-miR-301a-3p,hsa-miR-301b-3p,hsa-miR-411-5p,hsa-miR-431-5p,hsa-miR-98-5p,
MDM4	12	hsa-let-7a-5p,hsa-let-7b-5p,hsa-let-7c-5p,hsa-let-7e-5p,hsa-let-7f-5p,hsa-let-7g-5p,hsa-let-7i-5p,hsa-miR-219a-5p,hsa-miR-494-3p,hsa-miR-543,hsa-miR-9-5p,hsa-miR-98-5p,
NOM1	12	hsa-let-7a-5p,hsa-let-7b-5p,hsa-let-7c-5p,hsa-let-7e-5p,hsa-let-7f-5p,hsa-let-7g-5p,hsa-let-7i-5p,hsa-miR-216a-5p,hsa-miR-301a-3p,hsa-miR-301b-3p,hsa-miR-543,hsa-miR-98-5p,
SLC38A2	12	hsa-let-7b-5p,hsa-let-7e-5p,hsa-miR-124-3p,hsa-miR-132-3p,hsa-miR-181a-5p,hsa-miR-181b-5p,hsa-miR-181c-5p,hsa-miR-181d-5p,hsa-miR-199a-5p,hsa-miR-301a-3p,hsa-miR-301b-3p,hsa-miR-9-3p,
SURF4	12	hsa-let-7a-5p,hsa-let-7b-5p,hsa-let-7c-5p,hsa-let-7e-5p,hsa-let-7f-5p,hsa-let-7g-5p,hsa-let-7i-5p,hsa-miR-124-3p,hsa-miR-132-5p,hsa-miR-382-3p,hsa-miR-432-5p,hsa-miR-98-5p,
TGOLN2	12	hsa-let-7a-5p,hsa-let-7b-5p,hsa-let-7c-5p,hsa-let-7e-5p,hsa-let-7f-5p,hsa-let-7g-5p,hsa-let-7i-5p,hsa-miR-124-3p,hsa-miR-370-3p,hsa-miR-670-3p,hsa-miR-7-5p,hsa-miR-98-5p,
TSC22D2	12	hsa-let-7a-5p,hsa-let-7b-5p,hsa-let-7c-5p,hsa-let-7e-5p,hsa-let-7f-5p,hsa-let-7g-5p,hsa-let-7i-5p,hsa-miR-134-5p,hsa-miR-135a-5p,hsa-miR-379-5p,hsa-miR-758-3p,hsa-miR-98-5p,
UBXN2B	12	hsa-let-7a-5p,hsa-let-7b-5p,hsa-let-7c-5p,hsa-let-7e-5p,hsa-let-7f-5p,hsa-let-7g-5p,hsa-let-7i-5p,hsa-miR-100-5p,hsa-miR-124-3p,hsa-miR-381-3p,hsa-miR-7-5p,hsa-miR-98-5p,
ZNF566	12	hsa-let-7a-5p,hsa-let-7b-5p,hsa-let-7c-5p,hsa-let-7e-5p,hsa-let-7f-5p,hsa-let-7g-5p,hsa-let-7i-5p,hsa-miR-216b-5p,hsa-miR-218-5p,hsa-miR-323a-3p,hsa-miR-338-3p,hsa-miR-98-5p,
ACOT9	11	hsa-let-7a-5p,hsa-let-7b-5p,hsa-let-7c-5p,hsa-let-7e-5p,hsa-let-7f-5p,hsa-let-7g-5p,hsa-let-7i-5p,hsa-miR-136-5p,hsa-miR-338-3p,hsa-miR-377-3p,hsa-miR-98-5p,
AHR	11	hsa-let-7a-5p,hsa-let-7b-5p,hsa-let-7c-5p,hsa-let-7e-5p,hsa-let-7f-5p,hsa-let-7g-5p,hsa-let-7i-5p,hsa-miR-1197,hsa-miR-124-3p,hsa-miR-181a-5p,hsa-miR-98-5p,
BCL2	11	hsa-let-7a-5p,hsa-miR-125b-5p,hsa-miR-135a-5p,hsa-miR-136-5p,hsa-miR-181a-5p,hsa-miR-181b-5p,hsa-miR-181c-5p,hsa-miR-181d-5p,hsa-miR-494-3p,hsa-miR-7-5p,hsa-miR-708-5p,
CD59	11	hsa-let-7a-5p,hsa-let-7b-5p,hsa-let-7c-5p,hsa-let-7e-5p,hsa-let-7f-5p,hsa-let-7g-5p,hsa-let-7i-5p,hsa-miR-124-3p,hsa-miR-376c-3p,hsa-miR-379-5p,hsa-miR-98-5p,
CPEB4	11	hsa-let-7b-5p,hsa-miR-181a-5p,hsa-miR-181b-5p,hsa-miR-181c-5p,hsa-miR-181d-5p,hsa-miR-377-3p,hsa-miR-382-3p,hsa-miR-409-3p,hsa-miR-487a-3p,hsa-miR-487b-3p,hsa-miR-9-5p,
DISC1	11	hsa-let-7a-5p,hsa-let-7b-5p,hsa-let-7c-5p,hsa-let-7e-5p,hsa-let-7f-5p,hsa-let-7g-5p,hsa-let-7i-5p,hsa-miR-124-3p,hsa-miR-136-5p,hsa-miR-490-3p,hsa-miR-98-5p,
E2F6	11	hsa-let-7a-5p,hsa-let-7b-5p,hsa-let-7c-5p,hsa-let-7e-5p,hsa-let-7f-5p,hsa-let-7g-5p,hsa-let-7i-5p,hsa-miR-124-3p,hsa-miR-137,hsa-miR-299-3p,hsa-miR-98-5p,
EDEM3	11	hsa-let-7a-5p,hsa-let-7b-5p,hsa-let-7c-5p,hsa-let-7e-5p,hsa-let-7f-5p,hsa-let-7g-5p,hsa-let-7i-5p,hsa-miR-218-5p,hsa-miR-379-5p,hsa-miR-9-5p,hsa-miR-98-5p,
FAM222B	11	hsa-let-7a-5p,hsa-let-7b-5p,hsa-let-7c-5p,hsa-let-7e-5p,hsa-let-7f-5p,hsa-let-7g-5p,hsa-let-7i-5p,hsa-miR-181a-5p,hsa-miR-379-5p,hsa-miR-488-3p,hsa-miR-98-5p,
FBXL20	11	hsa-let-7a-5p,hsa-let-7b-5p,hsa-let-7c-5p,hsa-let-7e-5p,hsa-let-7f-5p,hsa-let-7g-5p,hsa-let-7i-5p,hsa-miR-1251-5p,hsa-miR-125b-5p,hsa-miR-216b-5p,hsa-miR-98-5p,
GABPB1	11	hsa-let-7a-5p,hsa-let-7b-5p,hsa-let-7c-5p,hsa-let-7e-5p,hsa-let-7f-5p,hsa-let-7g-5p,hsa-let-7i-5p,hsa-miR-216a-5p,hsa-miR-216b-5p,hsa-miR-654-3p,hsa-miR-98-5p,
GATA6	11	hsa-let-7b-5p,hsa-miR-124-3p,hsa-miR-135a-5p,hsa-miR-135b-5p,hsa-miR-181a-5p,hsa-miR-181b-5p,hsa-miR-181c-5p,hsa-miR-199a-5p,hsa-miR-338-3p,hsa-miR-7-5p,hsa-miR-98-5p,
GRPEL2	11	hsa-let-7a-5p,hsa-let-7b-5p,hsa-let-7c-5p,hsa-let-7e-5p,hsa-let-7f-5p,hsa-let-7g-5p,hsa-let-7i-5p,hsa-miR-410-3p,hsa-miR-758-3p,hsa-miR-889-3p,hsa-miR-98-5p,
LEFTY1	11	hsa-let-7a-5p,hsa-let-7b-5p,hsa-let-7c-5p,hsa-let-7e-5p,hsa-let-7f-5p,hsa-let-7g-5p,hsa-let-7i-5p,hsa-miR-301a-3p,hsa-miR-301b-3p,hsa-miR-582-5p,hsa-miR-98-5p,
MAP2K7	11	hsa-let-7a-5p,hsa-let-7b-5p,hsa-let-7c-5p,hsa-let-7e-5p,hsa-let-7f-5p,hsa-let-7g-5p,hsa-let-7i-5p,hsa-miR-125a-5p,hsa-miR-218-5p,hsa-miR-493-3p,hsa-miR-98-5p,
MBNL1	11	hsa-miR-1185-1-3p,hsa-miR-1185-2-3p,hsa-miR-124-3p,hsa-miR-135a-5p,hsa-miR-135b-5p,hsa-miR-218-5p,hsa-miR-219a-5p,hsa-miR-301a-3p,hsa-miR-301b-3p,hsa-miR-381-3p,hsa-miR-670-3p,
NSD1	11	hsa-let-7a-5p,hsa-let-7b-5p,hsa-let-7c-5p,hsa-let-7e-5p,hsa-let-7f-5p,hsa-let-7g-5p,hsa-let-7i-5p,hsa-miR-125b-2-3p,hsa-miR-218-5p,hsa-miR-7-5p,hsa-miR-98-5p,
NUCB2	11	hsa-let-7a-5p,hsa-let-7b-5p,hsa-let-7c-5p,hsa-let-7e-5p,hsa-let-7f-5p,hsa-let-7g-5p,hsa-let-7i-5p,hsa-miR-1185-5p,hsa-miR-376a-5p,hsa-miR-432-5p,hsa-miR-98-5p,
PCGF3	11	hsa-let-7a-5p,hsa-let-7b-5p,hsa-let-7c-5p,hsa-let-7e-5p,hsa-let-7f-5p,hsa-let-7g-5p,hsa-let-7i-5p,hsa-miR-379-5p,hsa-miR-485-3p,hsa-miR-539-3p,hsa-miR-98-5p,
PDE12	11	hsa-let-7a-5p,hsa-let-7b-5p,hsa-let-7c-5p,hsa-let-7e-5p,hsa-let-7f-5p,hsa-let-7g-5p,hsa-let-7i-5p,hsa-miR-369-3p,hsa-miR-379-5p,hsa-miR-409-3p,hsa-miR-98-5p,
PDP2	11	hsa-let-7a-5p,hsa-let-7b-5p,hsa-let-7c-5p,hsa-let-7e-5p,hsa-let-7f-5p,hsa-let-7g-5p,hsa-let-7i-5p,hsa-miR-216a-5p,hsa-miR-301a-3p,hsa-miR-301b-3p,hsa-miR-98-5p,
PEG10	11	hsa-let-7a-5p,hsa-let-7b-5p,hsa-let-7c-5p,hsa-let-7e-5p,hsa-let-7f-5p,hsa-let-7g-5p,hsa-let-7i-5p,hsa-miR-125a-5p,hsa-miR-219a-2-3p,hsa-miR-299-3p,hsa-miR-98-5p,
PLAGL2	11	hsa-let-7a-5p,hsa-let-7b-5p,hsa-let-7c-5p,hsa-let-7e-5p,hsa-let-7f-5p,hsa-let-7g-5p,hsa-let-7i-5p,hsa-miR-132-3p,hsa-miR-134-5p,hsa-miR-7-5p,hsa-miR-98-5p,
PLEKHA3	11	hsa-let-7a-5p,hsa-let-7b-5p,hsa-let-7c-5p,hsa-let-7e-5p,hsa-let-7f-5p,hsa-let-7g-5p,hsa-let-7i-5p,hsa-miR-377-3p,hsa-miR-410-3p,hsa-miR-494-3p,hsa-miR-98-5p,
PLXND1	11	hsa-let-7a-5p,hsa-let-7b-5p,hsa-let-7c-5p,hsa-let-7e-5p,hsa-let-7f-5p,hsa-let-7g-5p,hsa-let-7i-5p,hsa-miR-125b-5p,hsa-miR-199a-5p,hsa-miR-543,hsa-miR-98-5p,
PPP2R2A	11	hsa-let-7a-5p,hsa-let-7b-5p,hsa-let-7c-5p,hsa-let-7e-5p,hsa-let-7f-5p,hsa-let-7g-5p,hsa-let-7i-5p,hsa-miR-1185-5p,hsa-miR-218-5p,hsa-miR-409-3p,hsa-miR-98-5p,
RBFOX2	11	hsa-let-7a-5p,hsa-let-7b-5p,hsa-let-7c-5p,hsa-let-7e-5p,hsa-let-7f-5p,hsa-let-7g-5p,hsa-let-7i-5p,hsa-miR-136-5p,hsa-miR-432-5p,hsa-miR-9-5p,hsa-miR-98-5p,
RNF144B	11	hsa-let-7a-5p,hsa-let-7b-5p,hsa-let-7c-5p,hsa-let-7e-5p,hsa-let-7f-5p,hsa-let-7g-5p,hsa-let-7i-5p,hsa-miR-124-3p,hsa-miR-379-3p,hsa-miR-411-3p,hsa-miR-98-5p,
RRM2	11	hsa-let-7a-5p,hsa-let-7b-5p,hsa-let-7c-5p,hsa-let-7e-5p,hsa-let-7f-5p,hsa-let-7g-5p,hsa-let-7i-5p,hsa-miR-100-5p,hsa-miR-127-5p,hsa-miR-582-5p,hsa-miR-98-5p,
SALL3	11	hsa-let-7a-5p,hsa-let-7b-5p,hsa-let-7c-5p,hsa-let-7e-5p,hsa-let-7f-5p,hsa-let-7g-5p,hsa-let-7i-5p,hsa-miR-218-5p,hsa-miR-301a-3p,hsa-miR-301b-3p,hsa-miR-98-5p,
SEMA4C	11	hsa-let-7a-5p,hsa-let-7b-5p,hsa-let-7c-5p,hsa-let-7e-5p,hsa-let-7f-5p,hsa-let-7g-5p,hsa-let-7i-5p,hsa-miR-125a-5p,hsa-miR-125b-5p,hsa-miR-708-5p,hsa-miR-98-5p,
SLC12A7	11	hsa-let-7a-5p,hsa-let-7b-5p,hsa-let-7c-5p,hsa-let-7e-5p,hsa-let-7f-5p,hsa-let-7g-5p,hsa-let-7i-5p,hsa-miR-301a-3p,hsa-miR-301b-3p,hsa-miR-488-3p,hsa-miR-98-5p,
SOCS1	11	hsa-let-7a-5p,hsa-let-7b-5p,hsa-let-7c-5p,hsa-let-7e-5p,hsa-let-7f-5p,hsa-let-7g-5p,hsa-let-7i-5p,hsa-miR-379-3p,hsa-miR-380-3p,hsa-miR-411-3p,hsa-miR-98-5p,
SUMO1	11	hsa-let-7a-5p,hsa-let-7b-5p,hsa-let-7c-5p,hsa-let-7e-5p,hsa-let-7f-5p,hsa-let-7g-5p,hsa-let-7i-5p,hsa-miR-431-3p,hsa-miR-654-3p,hsa-miR-9-5p,hsa-miR-98-5p,
TGFBR2	11	hsa-miR-1185-1-3p,hsa-miR-1185-2-3p,hsa-miR-216a-5p,hsa-miR-301a-3p,hsa-miR-301b-3p,hsa-miR-370-3p,hsa-miR-409-3p,hsa-miR-488-3p,hsa-miR-495-3p,hsa-miR-582-5p,hsa-miR-9-5p,
TNFRSF10B	11	hsa-let-7a-5p,hsa-let-7b-5p,hsa-let-7c-5p,hsa-let-7e-5p,hsa-let-7g-5p,hsa-miR-125a-5p,hsa-miR-125b-5p,hsa-miR-301a-3p,hsa-miR-301b-3p,hsa-miR-323a-3p,hsa-miR-376c-3p,
TRIM71	11	hsa-let-7a-5p,hsa-let-7b-5p,hsa-let-7c-5p,hsa-let-7e-5p,hsa-let-7f-5p,hsa-let-7g-5p,hsa-let-7i-5p,hsa-miR-125b-5p,hsa-miR-301a-3p,hsa-miR-301b-3p,hsa-miR-98-5p,
TXLNA	11	hsa-let-7a-5p,hsa-let-7b-5p,hsa-let-7c-5p,hsa-let-7e-5p,hsa-let-7f-5p,hsa-let-7g-5p,hsa-let-7i-5p,hsa-miR-1185-5p,hsa-miR-124-3p,hsa-miR-299-3p,hsa-miR-98-5p,
YWHAZ	11	hsa-let-7a-5p,hsa-let-7b-5p,hsa-let-7c-5p,hsa-let-7e-5p,hsa-let-7f-5p,hsa-let-7g-5p,hsa-let-7i-5p,hsa-miR-340-3p,hsa-miR-410-3p,hsa-miR-493-3p,hsa-miR-98-5p,
ZNF417	11	hsa-let-7a-5p,hsa-let-7b-5p,hsa-let-7c-5p,hsa-let-7e-5p,hsa-let-7f-5p,hsa-let-7g-5p,hsa-let-7i-5p,hsa-miR-301a-3p,hsa-miR-301b-3p,hsa-miR-490-3p,hsa-miR-98-5p,
ZNF440	11	hsa-miR-124-3p,hsa-miR-134-5p,hsa-miR-181a-5p,hsa-miR-181b-5p,hsa-miR-181c-5p,hsa-miR-181d-5p,hsa-miR-199a-5p,hsa-miR-219a-2-3p,hsa-miR-376a-3p,hsa-miR-376b-3p,hsa-miR-431-5p,
ACTB	10	hsa-let-7a-5p,hsa-let-7b-5p,hsa-let-7c-5p,hsa-miR-100-5p,hsa-miR-124-3p,hsa-miR-127-5p,hsa-miR-216a-5p,hsa-miR-218-5p,hsa-miR-382-3p,hsa-miR-493-3p,
ADIPOR2	10	hsa-let-7a-5p,hsa-let-7b-5p,hsa-let-7c-5p,hsa-let-7e-5p,hsa-let-7f-5p,hsa-let-7g-5p,hsa-let-7i-5p,hsa-miR-124-3p,hsa-miR-127-5p,hsa-miR-98-5p,
AGO1	10	hsa-let-7a-5p,hsa-let-7b-5p,hsa-let-7c-5p,hsa-let-7e-5p,hsa-let-7g-5p,hsa-miR-1251-5p,hsa-miR-218-5p,hsa-miR-219a-2-3p,hsa-miR-328-3p,hsa-miR-99a-5p,
AMD1	10	hsa-let-7a-5p,hsa-let-7b-5p,hsa-let-7c-5p,hsa-let-7e-5p,hsa-let-7f-5p,hsa-let-7g-5p,hsa-let-7i-5p,hsa-miR-132-3p,hsa-miR-582-5p,hsa-miR-98-5p,
ARID1A	10	hsa-let-7e-5p,hsa-miR-127-5p,hsa-miR-181a-2-3p,hsa-miR-218-5p,hsa-miR-377-3p,hsa-miR-485-3p,hsa-miR-488-3p,hsa-miR-539-3p,hsa-miR-7641,hsa-miR-98-5p,
ARID3A	10	hsa-let-7a-5p,hsa-let-7b-5p,hsa-let-7c-5p,hsa-let-7e-5p,hsa-let-7f-5p,hsa-let-7g-5p,hsa-let-7i-5p,hsa-miR-125b-5p,hsa-miR-670-3p,hsa-miR-98-5p,
ATM	10	hsa-miR-100-5p,hsa-miR-181a-5p,hsa-miR-181b-5p,hsa-miR-181c-5p,hsa-miR-181d-5p,hsa-miR-218-5p,hsa-miR-376c-3p,hsa-miR-377-3p,hsa-miR-432-5p,hsa-miR-543,
ATXN7L3B	10	hsa-let-7a-5p,hsa-let-7b-5p,hsa-let-7c-5p,hsa-let-7e-5p,hsa-let-7f-5p,hsa-let-7g-5p,hsa-let-7i-5p,hsa-miR-134-5p,hsa-miR-582-5p,hsa-miR-98-5p,
BEND4	10	hsa-let-7a-5p,hsa-let-7b-5p,hsa-let-7c-5p,hsa-let-7e-5p,hsa-let-7f-5p,hsa-let-7g-5p,hsa-let-7i-5p,hsa-miR-376a-3p,hsa-miR-376b-3p,hsa-miR-98-5p,
BMI1	10	hsa-let-7g-5p,hsa-miR-218-5p,hsa-miR-376c-3p,hsa-miR-379-3p,hsa-miR-380-3p,hsa-miR-411-3p,hsa-miR-487b-3p,hsa-miR-494-3p,hsa-miR-495-3p,hsa-miR-708-5p,
C5ORF51	10	hsa-let-7a-5p,hsa-let-7b-5p,hsa-let-7c-5p,hsa-let-7e-5p,hsa-let-7f-5p,hsa-let-7g-5p,hsa-let-7i-5p,hsa-miR-379-5p,hsa-miR-9-3p,hsa-miR-98-5p,
CEP135	10	hsa-let-7a-5p,hsa-let-7b-5p,hsa-let-7c-5p,hsa-let-7e-5p,hsa-let-7f-5p,hsa-let-7g-5p,hsa-let-7i-5p,hsa-miR-135a-5p,hsa-miR-135b-5p,hsa-miR-98-5p,
CLDN12	10	hsa-let-7a-5p,hsa-let-7b-5p,hsa-let-7c-5p,hsa-let-7e-5p,hsa-let-7f-5p,hsa-let-7g-5p,hsa-let-7i-5p,hsa-miR-125a-5p,hsa-miR-125b-5p,hsa-miR-98-5p,
COIL	10	hsa-let-7a-5p,hsa-let-7b-5p,hsa-let-7c-5p,hsa-let-7e-5p,hsa-let-7f-5p,hsa-let-7g-5p,hsa-let-7i-5p,hsa-miR-125a-5p,hsa-miR-495-3p,hsa-miR-98-5p,
COLEC12	10	hsa-let-7a-5p,hsa-let-7b-5p,hsa-let-7c-5p,hsa-let-7e-5p,hsa-let-7f-5p,hsa-let-7g-5p,hsa-let-7i-5p,hsa-miR-7-5p,hsa-miR-9-5p,hsa-miR-98-5p,
COX6B1	10	hsa-let-7a-5p,hsa-let-7b-5p,hsa-let-7c-5p,hsa-let-7e-5p,hsa-let-7f-5p,hsa-let-7g-5p,hsa-let-7i-5p,hsa-miR-135a-5p,hsa-miR-135b-5p,hsa-miR-98-5p,
DAZAP2	10	hsa-miR-100-5p,hsa-miR-125b-2-3p,hsa-miR-181a-5p,hsa-miR-181b-5p,hsa-miR-181c-5p,hsa-miR-181d-5p,hsa-miR-493-3p,hsa-miR-494-3p,hsa-miR-582-5p,hsa-miR-7-5p,
DDX3X	10	hsa-miR-1185-5p,hsa-miR-124-3p,hsa-miR-181a-5p,hsa-miR-181b-5p,hsa-miR-181c-5p,hsa-miR-181d-5p,hsa-miR-199a-5p,hsa-miR-410-3p,hsa-miR-543,hsa-miR-99a-5p,
DICER1	10	hsa-let-7a-5p,hsa-let-7b-5p,hsa-let-7c-5p,hsa-miR-218-5p,hsa-miR-301a-3p,hsa-miR-301b-3p,hsa-miR-376a-5p,hsa-miR-582-5p,hsa-miR-9-5p,hsa-miR-98-5p,
DNAL1	10	hsa-let-7a-5p,hsa-let-7b-5p,hsa-let-7c-5p,hsa-let-7e-5p,hsa-let-7f-5p,hsa-let-7g-5p,hsa-let-7i-5p,hsa-miR-299-3p,hsa-miR-379-5p,hsa-miR-98-5p,
EIF4G2	10	hsa-let-7a-5p,hsa-let-7b-5p,hsa-let-7c-5p,hsa-let-7e-5p,hsa-let-7f-5p,hsa-let-7g-5p,hsa-let-7i-5p,hsa-miR-411-5p,hsa-miR-582-5p,hsa-miR-98-5p,
EN2	10	hsa-let-7c-5p,hsa-let-7e-5p,hsa-miR-124-5p,hsa-miR-181a-5p,hsa-miR-181b-5p,hsa-miR-181c-5p,hsa-miR-181d-5p,hsa-miR-494-3p,hsa-miR-543,hsa-miR-9-5p,
FKBP1A	10	hsa-miR-137,hsa-miR-181a-5p,hsa-miR-181b-5p,hsa-miR-181c-5p,hsa-miR-181d-5p,hsa-miR-218-5p,hsa-miR-369-3p,hsa-miR-410-3p,hsa-miR-543,hsa-miR-889-3p,
FNDC3A	10	hsa-let-7a-5p,hsa-let-7b-5p,hsa-let-7c-5p,hsa-let-7e-5p,hsa-let-7f-5p,hsa-let-7g-5p,hsa-let-7i-5p,hsa-miR-323a-3p,hsa-miR-543,hsa-miR-98-5p,
HIST1H2BD	10	hsa-let-7a-5p,hsa-let-7b-5p,hsa-let-7c-5p,hsa-let-7e-5p,hsa-let-7f-5p,hsa-let-7g-5p,hsa-let-7i-5p,hsa-miR-490-3p,hsa-miR-670-3p,hsa-miR-98-5p,
ITGA3	10	hsa-let-7a-5p,hsa-let-7b-5p,hsa-let-7c-5p,hsa-let-7e-5p,hsa-let-7f-5p,hsa-let-7g-5p,hsa-let-7i-5p,hsa-miR-124-3p,hsa-miR-381-3p,hsa-miR-98-5p,
KIAA0930	10	hsa-let-7a-5p,hsa-let-7b-5p,hsa-let-7c-5p,hsa-let-7e-5p,hsa-let-7f-5p,hsa-let-7g-5p,hsa-let-7i-5p,hsa-miR-124-3p,hsa-miR-411-5p,hsa-miR-98-5p,
LRIG3	10	hsa-let-7a-5p,hsa-let-7b-5p,hsa-let-7c-5p,hsa-let-7e-5p,hsa-let-7f-5p,hsa-let-7g-5p,hsa-let-7i-5p,hsa-miR-382-3p,hsa-miR-98-5p,hsa-miR-99a-5p,
MAPK6	10	hsa-let-7a-5p,hsa-let-7b-5p,hsa-let-7c-5p,hsa-let-7e-5p,hsa-let-7f-5p,hsa-let-7g-5p,hsa-let-7i-5p,hsa-miR-100-5p,hsa-miR-98-5p,hsa-miR-99a-5p,
MDM2	10	hsa-miR-1185-1-3p,hsa-miR-1185-2-3p,hsa-miR-127-5p,hsa-miR-208b-3p,hsa-miR-218-5p,hsa-miR-376c-3p,hsa-miR-381-3p,hsa-miR-410-3p,hsa-miR-432-5p,hsa-miR-758-3p,
MLLT10	10	hsa-let-7a-5p,hsa-let-7b-5p,hsa-let-7c-5p,hsa-let-7e-5p,hsa-let-7f-5p,hsa-let-7g-5p,hsa-let-7i-5p,hsa-miR-132-3p,hsa-miR-495-3p,hsa-miR-98-5p,
MRPL12	10	hsa-let-7a-5p,hsa-let-7b-5p,hsa-let-7c-5p,hsa-let-7e-5p,hsa-let-7f-5p,hsa-let-7g-5p,hsa-let-7i-5p,hsa-miR-125b-2-3p,hsa-miR-340-3p,hsa-miR-98-5p,
MSI2	10	hsa-let-7a-5p,hsa-let-7b-5p,hsa-let-7c-5p,hsa-let-7e-5p,hsa-let-7f-5p,hsa-let-7g-5p,hsa-let-7i-5p,hsa-miR-410-3p,hsa-miR-708-5p,hsa-miR-98-5p,
NAP1L1	10	hsa-let-7a-5p,hsa-let-7b-5p,hsa-let-7c-5p,hsa-let-7e-5p,hsa-let-7f-5p,hsa-let-7g-5p,hsa-let-7i-5p,hsa-miR-132-3p,hsa-miR-582-5p,hsa-miR-98-5p,
NCKIPSD	10	hsa-let-7a-5p,hsa-let-7b-5p,hsa-let-7c-5p,hsa-let-7e-5p,hsa-let-7f-5p,hsa-let-7g-5p,hsa-let-7i-5p,hsa-miR-125a-5p,hsa-miR-490-3p,hsa-miR-98-5p,
NOA1	10	hsa-let-7a-5p,hsa-let-7b-5p,hsa-let-7c-5p,hsa-let-7e-5p,hsa-let-7f-5p,hsa-let-7g-5p,hsa-let-7i-5p,hsa-miR-411-5p,hsa-miR-490-3p,hsa-miR-98-5p,
NUFIP2	10	hsa-miR-124-3p,hsa-miR-135a-5p,hsa-miR-135b-5p,hsa-miR-218-5p,hsa-miR-299-3p,hsa-miR-370-3p,hsa-miR-409-3p,hsa-miR-410-3p,hsa-miR-490-3p,hsa-miR-582-5p,
OPA3	10	hsa-let-7a-5p,hsa-let-7b-5p,hsa-let-7c-5p,hsa-let-7e-5p,hsa-let-7f-5p,hsa-let-7g-5p,hsa-let-7i-5p,hsa-miR-136-5p,hsa-miR-7-5p,hsa-miR-98-5p,
OPRL1	10	hsa-let-7a-5p,hsa-let-7b-5p,hsa-let-7c-5p,hsa-let-7e-5p,hsa-let-7f-5p,hsa-let-7g-5p,hsa-let-7i-5p,hsa-miR-125a-5p,hsa-miR-125b-5p,hsa-miR-98-5p,
PARP16	10	hsa-let-7a-5p,hsa-let-7b-5p,hsa-let-7c-5p,hsa-let-7e-5p,hsa-let-7f-5p,hsa-let-7g-5p,hsa-let-7i-5p,hsa-miR-124-3p,hsa-miR-218-5p,hsa-miR-98-5p,
PDZD8	10	hsa-let-7a-5p,hsa-let-7b-5p,hsa-let-7c-5p,hsa-let-7e-5p,hsa-let-7f-5p,hsa-let-7g-5p,hsa-let-7i-5p,hsa-miR-218-5p,hsa-miR-323a-3p,hsa-miR-98-5p,
PEX11B	10	hsa-let-7a-5p,hsa-let-7b-5p,hsa-let-7c-5p,hsa-let-7e-5p,hsa-let-7f-5p,hsa-let-7g-5p,hsa-let-7i-5p,hsa-miR-379-5p,hsa-miR-494-3p,hsa-miR-98-5p,
POLR2D	10	hsa-let-7a-5p,hsa-let-7b-5p,hsa-let-7c-5p,hsa-let-7e-5p,hsa-let-7f-5p,hsa-let-7g-5p,hsa-let-7i-5p,hsa-miR-301a-3p,hsa-miR-301b-3p,hsa-miR-98-5p,
PPP2R5E	10	hsa-let-7b-5p,hsa-let-7c-5p,hsa-miR-125a-5p,hsa-miR-181a-5p,hsa-miR-181b-5p,hsa-miR-181c-5p,hsa-miR-181d-5p,hsa-miR-218-5p,hsa-miR-410-3p,hsa-miR-582-5p,
PURB	10	hsa-miR-136-5p,hsa-miR-181a-5p,hsa-miR-181b-5p,hsa-miR-181c-5p,hsa-miR-181d-5p,hsa-miR-218-5p,hsa-miR-340-3p,hsa-miR-411-5p,hsa-miR-582-5p,hsa-miR-7-5p,
QDPR	10	hsa-let-7a-5p,hsa-let-7b-5p,hsa-let-7c-5p,hsa-let-7e-5p,hsa-let-7f-5p,hsa-let-7g-5p,hsa-let-7i-5p,hsa-miR-490-3p,hsa-miR-582-5p,hsa-miR-98-5p,
RAP1B	10	hsa-miR-100-5p,hsa-miR-181a-5p,hsa-miR-181b-5p,hsa-miR-181c-5p,hsa-miR-181d-5p,hsa-miR-369-3p,hsa-miR-379-3p,hsa-miR-380-3p,hsa-miR-411-3p,hsa-miR-494-3p,
RFC2	10	hsa-let-7a-5p,hsa-let-7b-5p,hsa-let-7c-5p,hsa-let-7e-5p,hsa-let-7f-5p,hsa-let-7g-5p,hsa-let-7i-5p,hsa-miR-301a-3p,hsa-miR-301b-3p,hsa-miR-98-5p,
RNFT1	10	hsa-let-7a-5p,hsa-let-7b-5p,hsa-let-7c-5p,hsa-let-7e-5p,hsa-let-7f-5p,hsa-let-7g-5p,hsa-let-7i-5p,hsa-miR-124-3p,hsa-miR-889-3p,hsa-miR-98-5p,
RREB1	10	hsa-miR-137,hsa-miR-218-5p,hsa-miR-370-3p,hsa-miR-410-3p,hsa-miR-431-5p,hsa-miR-485-3p,hsa-miR-539-3p,hsa-miR-543,hsa-miR-582-5p,hsa-miR-889-3p,
RWDD1	10	hsa-let-7a-5p,hsa-let-7b-5p,hsa-let-7c-5p,hsa-let-7e-5p,hsa-let-7f-5p,hsa-let-7g-5p,hsa-let-7i-5p,hsa-miR-411-5p,hsa-miR-7-5p,hsa-miR-98-5p,
SAR1A	10	hsa-let-7a-5p,hsa-let-7b-5p,hsa-let-7c-5p,hsa-let-7e-5p,hsa-let-7f-5p,hsa-let-7g-5p,hsa-let-7i-5p,hsa-miR-125b-2-3p,hsa-miR-7641,hsa-miR-98-5p,
SLC11A2	10	hsa-let-7a-5p,hsa-let-7b-5p,hsa-let-7c-5p,hsa-let-7e-5p,hsa-let-7f-5p,hsa-let-7g-5p,hsa-let-7i-5p,hsa-miR-218-5p,hsa-miR-582-5p,hsa-miR-98-5p,
SMC1A	10	hsa-let-7a-5p,hsa-let-7b-5p,hsa-let-7c-5p,hsa-let-7e-5p,hsa-let-7f-5p,hsa-let-7g-5p,hsa-let-7i-5p,hsa-miR-328-3p,hsa-miR-98-5p,hsa-miR-99a-3p,
SMCR7L	10	hsa-let-7a-5p,hsa-let-7b-5p,hsa-let-7c-5p,hsa-let-7e-5p,hsa-let-7f-5p,hsa-let-7g-5p,hsa-let-7i-5p,hsa-miR-124-3p,hsa-miR-495-3p,hsa-miR-98-5p,
TMED5	10	hsa-let-7a-5p,hsa-let-7b-5p,hsa-let-7c-5p,hsa-let-7e-5p,hsa-let-7f-5p,hsa-let-7g-5p,hsa-let-7i-5p,hsa-miR-124-3p,hsa-miR-301a-3p,hsa-miR-98-5p,
TNFSF9	10	hsa-let-7a-5p,hsa-let-7b-5p,hsa-let-7c-5p,hsa-let-7e-5p,hsa-let-7f-5p,hsa-let-7g-5p,hsa-let-7i-5p,hsa-miR-369-3p,hsa-miR-410-3p,hsa-miR-98-5p,
TXLNG	10	hsa-let-7a-5p,hsa-let-7b-5p,hsa-let-7c-5p,hsa-let-7e-5p,hsa-let-7f-5p,hsa-let-7g-5p,hsa-let-7i-5p,hsa-miR-181a-2-3p,hsa-miR-670-3p,hsa-miR-98-5p,
UBN2	10	hsa-let-7e-5p,hsa-miR-100-5p,hsa-miR-125b-2-3p,hsa-miR-181a-2-3p,hsa-miR-208b-3p,hsa-miR-218-5p,hsa-miR-301a-3p,hsa-miR-301b-3p,hsa-miR-382-3p,hsa-miR-431-5p,
XIAP	10	hsa-let-7e-5p,hsa-miR-124-5p,hsa-miR-125b-5p,hsa-miR-181a-2-3p,hsa-miR-181a-5p,hsa-miR-181b-5p,hsa-miR-301a-3p,hsa-miR-301b-3p,hsa-miR-7-5p,hsa-miR-889-3p,
ZBTB37	10	hsa-let-7a-5p,hsa-let-7b-5p,hsa-let-7c-5p,hsa-let-7e-5p,hsa-let-7f-5p,hsa-let-7g-5p,hsa-let-7i-5p,hsa-miR-125b-2-3p,hsa-miR-495-3p,hsa-miR-98-5p,
ZNF584	10	hsa-let-7a-5p,hsa-let-7b-5p,hsa-let-7c-5p,hsa-let-7e-5p,hsa-let-7f-5p,hsa-let-7g-5p,hsa-let-7i-5p,hsa-miR-199a-5p,hsa-miR-411-5p,hsa-miR-98-5p,
ACTA1	9	hsa-let-7a-5p,hsa-let-7b-5p,hsa-let-7c-5p,hsa-let-7e-5p,hsa-let-7f-5p,hsa-let-7g-5p,hsa-let-7i-5p,hsa-miR-495-3p,hsa-miR-98-5p,
ADH5	9	hsa-let-7a-5p,hsa-let-7b-5p,hsa-let-7c-5p,hsa-let-7e-5p,hsa-let-7f-5p,hsa-let-7g-5p,hsa-let-7i-5p,hsa-miR-218-5p,hsa-miR-98-5p,
AHCYL2	9	hsa-let-7a-5p,hsa-let-7b-5p,hsa-let-7c-5p,hsa-let-7e-5p,hsa-let-7f-5p,hsa-let-7g-5p,hsa-let-7i-5p,hsa-miR-670-3p,hsa-miR-98-5p,
AKAP8	9	hsa-let-7a-5p,hsa-let-7b-5p,hsa-let-7c-5p,hsa-let-7e-5p,hsa-let-7f-5p,hsa-let-7g-5p,hsa-let-7i-5p,hsa-miR-218-5p,hsa-miR-98-5p,
AREL1	9	hsa-let-7a-5p,hsa-let-7b-5p,hsa-let-7c-5p,hsa-let-7e-5p,hsa-let-7f-5p,hsa-let-7g-5p,hsa-let-7i-5p,hsa-miR-495-3p,hsa-miR-98-5p,
ARF6	9	hsa-miR-132-3p,hsa-miR-181a-5p,hsa-miR-181b-5p,hsa-miR-181c-5p,hsa-miR-181d-5p,hsa-miR-219a-2-3p,hsa-miR-376c-3p,hsa-miR-488-3p,hsa-miR-670-3p,
ARL6IP1	9	hsa-let-7b-5p,hsa-let-7c-5p,hsa-let-7f-5p,hsa-miR-1251-5p,hsa-miR-216b-5p,hsa-miR-218-5p,hsa-miR-219a-2-3p,hsa-miR-328-3p,hsa-miR-543,
ARL8B	9	hsa-let-7a-5p,hsa-let-7b-5p,hsa-let-7c-5p,hsa-let-7e-5p,hsa-let-7f-5p,hsa-let-7g-5p,hsa-let-7i-5p,hsa-miR-9-5p,hsa-miR-98-5p,
ATG9A	9	hsa-let-7a-5p,hsa-let-7b-5p,hsa-let-7c-5p,hsa-let-7e-5p,hsa-let-7f-5p,hsa-let-7g-5p,hsa-let-7i-5p,hsa-miR-7-5p,hsa-miR-98-5p,
ATP6V1G1	9	hsa-let-7a-5p,hsa-let-7b-5p,hsa-let-7c-5p,hsa-let-7e-5p,hsa-let-7f-5p,hsa-let-7g-5p,hsa-let-7i-5p,hsa-miR-410-3p,hsa-miR-98-5p,
ATXN2	9	hsa-let-7a-5p,hsa-let-7b-5p,hsa-let-7c-5p,hsa-let-7e-5p,hsa-let-7f-5p,hsa-let-7g-5p,hsa-let-7i-5p,hsa-miR-299-3p,hsa-miR-98-5p,
ATXN7L3	9	hsa-let-7a-5p,hsa-let-7b-5p,hsa-let-7c-5p,hsa-let-7e-5p,hsa-let-7f-5p,hsa-let-7g-5p,hsa-let-7i-5p,hsa-miR-125a-5p,hsa-miR-98-5p,
BMPR2	9	hsa-miR-100-5p,hsa-miR-125b-1-3p,hsa-miR-135a-5p,hsa-miR-135b-5p,hsa-miR-181a-5p,hsa-miR-181b-5p,hsa-miR-181c-5p,hsa-miR-181d-5p,hsa-miR-7-5p,
BRI3BP	9	hsa-let-7a-5p,hsa-let-7b-5p,hsa-let-7c-5p,hsa-let-7e-5p,hsa-let-7f-5p,hsa-let-7g-5p,hsa-let-7i-5p,hsa-miR-381-3p,hsa-miR-98-5p,
BTF3L4	9	hsa-miR-136-5p,hsa-miR-218-5p,hsa-miR-301a-3p,hsa-miR-301b-3p,hsa-miR-323b-3p,hsa-miR-376a-3p,hsa-miR-376b-3p,hsa-miR-495-3p,hsa-miR-654-3p,
C1orf210	9	hsa-let-7a-5p,hsa-let-7b-5p,hsa-let-7c-5p,hsa-let-7e-5p,hsa-let-7f-5p,hsa-let-7g-5p,hsa-let-7i-5p,hsa-miR-219a-2-3p,hsa-miR-98-5p,
C9orf156	9	hsa-let-7a-5p,hsa-let-7b-5p,hsa-let-7c-5p,hsa-let-7e-5p,hsa-let-7f-5p,hsa-let-7g-5p,hsa-let-7i-5p,hsa-miR-134-5p,hsa-miR-98-5p,
CAPRIN2	9	hsa-let-7f-5p,hsa-miR-124-3p,hsa-miR-181a-5p,hsa-miR-181b-5p,hsa-miR-181c-5p,hsa-miR-181d-5p,hsa-miR-301a-3p,hsa-miR-301b-3p,hsa-miR-582-5p,
CBX5	9	hsa-let-7a-5p,hsa-let-7b-5p,hsa-let-7c-5p,hsa-let-7e-5p,hsa-let-7f-5p,hsa-let-7g-5p,hsa-let-7i-5p,hsa-miR-488-3p,hsa-miR-98-5p,
CCNT2	9	hsa-let-7a-5p,hsa-let-7b-5p,hsa-let-7c-5p,hsa-let-7e-5p,hsa-let-7f-5p,hsa-let-7g-5p,hsa-let-7i-5p,hsa-miR-7-5p,hsa-miR-98-5p,
CDK6	9	hsa-let-7a-5p,hsa-let-7b-5p,hsa-miR-124-3p,hsa-miR-137,hsa-miR-216b-5p,hsa-miR-218-5p,hsa-miR-219a-2-3p,hsa-miR-494-3p,hsa-miR-670-3p,
CDV3	9	hsa-let-7a-5p,hsa-let-7b-5p,hsa-let-7c-5p,hsa-let-7e-5p,hsa-let-7f-5p,hsa-let-7g-5p,hsa-let-7i-5p,hsa-miR-124-3p,hsa-miR-98-5p,
CELF1	9	hsa-let-7a-5p,hsa-let-7b-5p,hsa-let-7c-5p,hsa-let-7e-5p,hsa-let-7f-5p,hsa-let-7g-5p,hsa-let-7i-5p,hsa-miR-208b-3p,hsa-miR-98-5p,
CEP120	9	hsa-let-7a-5p,hsa-let-7b-5p,hsa-let-7c-5p,hsa-let-7e-5p,hsa-let-7f-5p,hsa-let-7g-5p,hsa-let-7i-5p,hsa-miR-199a-5p,hsa-miR-98-5p,
CLTC	9	hsa-let-7e-5p,hsa-miR-376a-5p,hsa-miR-377-3p,hsa-miR-381-3p,hsa-miR-485-3p,hsa-miR-487a-3p,hsa-miR-539-3p,hsa-miR-543,hsa-miR-99a-3p,
CPA4	9	hsa-let-7a-5p,hsa-let-7b-5p,hsa-let-7c-5p,hsa-let-7e-5p,hsa-let-7f-5p,hsa-let-7g-5p,hsa-let-7i-5p,hsa-miR-9-5p,hsa-miR-98-5p,
DIABLO	9	hsa-let-7a-5p,hsa-let-7b-5p,hsa-let-7c-5p,hsa-let-7e-5p,hsa-let-7f-5p,hsa-let-7g-5p,hsa-let-7i-5p,hsa-miR-218-5p,hsa-miR-98-5p,
DTX3L	9	hsa-let-7a-5p,hsa-let-7b-5p,hsa-let-7c-5p,hsa-let-7e-5p,hsa-let-7f-5p,hsa-let-7g-5p,hsa-let-7i-5p,hsa-miR-488-3p,hsa-miR-98-5p,
DVL3	9	hsa-let-7a-5p,hsa-let-7b-5p,hsa-let-7c-5p,hsa-let-7e-5p,hsa-let-7f-5p,hsa-let-7g-5p,hsa-let-7i-5p,hsa-miR-136-3p,hsa-miR-98-5p,
EPHA4	9	hsa-let-7a-5p,hsa-let-7b-5p,hsa-let-7c-5p,hsa-let-7e-5p,hsa-let-7f-5p,hsa-let-7g-5p,hsa-let-7i-5p,hsa-miR-132-3p,hsa-miR-98-5p,
ESPL1	9	hsa-let-7a-5p,hsa-let-7b-5p,hsa-let-7c-5p,hsa-let-7e-5p,hsa-let-7f-5p,hsa-let-7g-5p,hsa-let-7i-5p,hsa-miR-432-5p,hsa-miR-98-5p,
ETS1	9	hsa-miR-125b-5p,hsa-miR-181a-5p,hsa-miR-181b-5p,hsa-miR-181c-5p,hsa-miR-181d-5p,hsa-miR-377-3p,hsa-miR-543,hsa-miR-654-3p,hsa-miR-9-5p,
FAM104A	9	hsa-let-7a-5p,hsa-let-7b-5p,hsa-let-7c-5p,hsa-let-7e-5p,hsa-let-7f-5p,hsa-let-7g-5p,hsa-let-7i-5p,hsa-miR-218-5p,hsa-miR-98-5p,
FAM83G	9	hsa-let-7a-5p,hsa-let-7b-5p,hsa-let-7c-5p,hsa-let-7e-5p,hsa-let-7f-5p,hsa-let-7g-5p,hsa-let-7i-5p,hsa-miR-379-5p,hsa-miR-98-5p,
FBXW2	9	hsa-let-7a-5p,hsa-let-7b-5p,hsa-let-7c-5p,hsa-let-7e-5p,hsa-let-7f-5p,hsa-let-7g-5p,hsa-let-7i-5p,hsa-miR-218-5p,hsa-miR-98-5p,
FMNL3	9	hsa-let-7a-5p,hsa-let-7b-5p,hsa-let-7c-5p,hsa-let-7e-5p,hsa-let-7f-5p,hsa-let-7g-5p,hsa-let-7i-5p,hsa-miR-125b-5p,hsa-miR-98-5p,
FMO4	9	hsa-let-7a-5p,hsa-let-7b-5p,hsa-let-7c-5p,hsa-let-7e-5p,hsa-let-7f-5p,hsa-let-7g-5p,hsa-let-7i-5p,hsa-miR-134-5p,hsa-miR-98-5p,
FNDC3B	9	hsa-miR-124-3p,hsa-miR-181a-5p,hsa-miR-181b-5p,hsa-miR-181c-5p,hsa-miR-181d-5p,hsa-miR-218-5p,hsa-miR-495-3p,hsa-miR-9-3p,hsa-miR-98-5p,
FPR1	9	hsa-let-7a-5p,hsa-let-7b-5p,hsa-let-7c-5p,hsa-let-7e-5p,hsa-let-7f-5p,hsa-let-7g-5p,hsa-let-7i-5p,hsa-miR-382-3p,hsa-miR-98-5p,
FUT10	9	hsa-let-7a-5p,hsa-let-7b-5p,hsa-let-7c-5p,hsa-let-7e-5p,hsa-let-7f-5p,hsa-let-7g-5p,hsa-let-7i-5p,hsa-miR-488-3p,hsa-miR-98-5p,
FZD9	9	hsa-let-7a-5p,hsa-let-7b-5p,hsa-let-7c-5p,hsa-let-7e-5p,hsa-let-7f-5p,hsa-let-7g-5p,hsa-let-7i-5p,hsa-miR-216b-5p,hsa-miR-98-5p,
GNG5	9	hsa-let-7a-5p,hsa-let-7b-5p,hsa-let-7c-5p,hsa-let-7e-5p,hsa-let-7f-5p,hsa-let-7g-5p,hsa-let-7i-5p,hsa-miR-100-5p,hsa-miR-98-5p,
HIST1H2BK	9	hsa-let-7a-5p,hsa-let-7b-5p,hsa-let-7c-5p,hsa-let-7e-5p,hsa-let-7f-5p,hsa-let-7g-5p,hsa-let-7i-5p,hsa-miR-218-5p,hsa-miR-98-5p,
HSPA1B	9	hsa-let-7b-5p,hsa-miR-125b-5p,hsa-miR-132-3p,hsa-miR-181a-5p,hsa-miR-181b-5p,hsa-miR-181c-5p,hsa-miR-181d-5p,hsa-miR-328-3p,hsa-miR-495-3p,
IKZF3	9	hsa-let-7a-5p,hsa-let-7b-5p,hsa-let-7c-5p,hsa-let-7e-5p,hsa-let-7f-5p,hsa-let-7g-5p,hsa-let-7i-5p,hsa-miR-125b-5p,hsa-miR-98-5p,
INTS7	9	hsa-let-7a-5p,hsa-let-7b-5p,hsa-let-7c-5p,hsa-let-7e-5p,hsa-let-7f-5p,hsa-let-7g-5p,hsa-let-7i-5p,hsa-miR-134-5p,hsa-miR-98-5p,
IPO9	9	hsa-let-7a-5p,hsa-let-7b-5p,hsa-let-7c-5p,hsa-let-7e-5p,hsa-let-7f-5p,hsa-let-7g-5p,hsa-let-7i-5p,hsa-miR-411-5p,hsa-miR-98-5p,
KIAA0391	9	hsa-let-7a-5p,hsa-let-7b-5p,hsa-let-7c-5p,hsa-let-7e-5p,hsa-let-7f-5p,hsa-let-7g-5p,hsa-let-7i-5p,hsa-miR-431-5p,hsa-miR-98-5p,
KPNA5	9	hsa-let-7a-5p,hsa-let-7b-5p,hsa-let-7c-5p,hsa-let-7e-5p,hsa-let-7f-5p,hsa-let-7g-5p,hsa-let-7i-5p,hsa-miR-411-5p,hsa-miR-98-5p,
LIMD2	9	hsa-let-7a-5p,hsa-let-7b-5p,hsa-let-7c-5p,hsa-let-7e-5p,hsa-let-7f-5p,hsa-let-7g-5p,hsa-let-7i-5p,hsa-miR-124-3p,hsa-miR-98-5p,
MAPK1	9	hsa-let-7b-5p,hsa-miR-132-3p,hsa-miR-181a-5p,hsa-miR-216b-5p,hsa-miR-301a-3p,hsa-miR-301b-3p,hsa-miR-487a-3p,hsa-miR-494-3p,hsa-miR-7641,
MFSD8	9	hsa-let-7a-5p,hsa-let-7b-5p,hsa-let-7c-5p,hsa-let-7e-5p,hsa-let-7f-5p,hsa-let-7g-5p,hsa-let-7i-5p,hsa-miR-7641,hsa-miR-98-5p,
MXD1	9	hsa-let-7a-5p,hsa-let-7b-5p,hsa-let-7c-5p,hsa-let-7e-5p,hsa-let-7f-5p,hsa-let-7g-5p,hsa-let-7i-5p,hsa-miR-125b-5p,hsa-miR-98-5p,
MYLIP	9	hsa-miR-124-3p,hsa-miR-216a-5p,hsa-miR-301a-3p,hsa-miR-301b-3p,hsa-miR-323a-3p,hsa-miR-369-3p,hsa-miR-382-3p,hsa-miR-654-3p,hsa-miR-889-3p,
NPM3	9	hsa-miR-124-3p,hsa-miR-181a-5p,hsa-miR-181b-5p,hsa-miR-181c-5p,hsa-miR-181d-5p,hsa-miR-369-3p,hsa-miR-488-3p,hsa-miR-495-3p,hsa-miR-99a-5p,
NUP155	9	hsa-let-7a-5p,hsa-let-7b-5p,hsa-let-7c-5p,hsa-let-7e-5p,hsa-let-7f-5p,hsa-let-7g-5p,hsa-let-7i-5p,hsa-miR-9-5p,hsa-miR-98-5p,
ONECUT2	9	hsa-let-7a-5p,hsa-let-7b-5p,hsa-let-7c-5p,hsa-let-7e-5p,hsa-let-7f-5p,hsa-let-7g-5p,hsa-let-7i-5p,hsa-miR-9-5p,hsa-miR-98-5p,
PANK3	9	hsa-miR-100-5p,hsa-miR-1185-1-3p,hsa-miR-1185-2-3p,hsa-miR-199a-5p,hsa-miR-218-5p,hsa-miR-369-3p,hsa-miR-485-3p,hsa-miR-487a-3p,hsa-miR-539-3p,
PGM2L1	9	hsa-let-7a-5p,hsa-let-7b-5p,hsa-let-7c-5p,hsa-let-7e-5p,hsa-let-7f-5p,hsa-let-7g-5p,hsa-let-7i-5p,hsa-miR-323a-3p,hsa-miR-98-5p,
PHACTR4	9	hsa-let-7a-5p,hsa-let-7b-5p,hsa-let-7c-5p,hsa-let-7e-5p,hsa-let-7f-5p,hsa-let-7g-5p,hsa-let-7i-5p,hsa-miR-181a-5p,hsa-miR-98-5p,
POLR3D	9	hsa-let-7a-5p,hsa-let-7b-5p,hsa-let-7c-5p,hsa-let-7e-5p,hsa-let-7f-5p,hsa-let-7g-5p,hsa-let-7i-5p,hsa-miR-136-3p,hsa-miR-98-5p,
PRSS22	9	hsa-let-7a-5p,hsa-let-7b-5p,hsa-let-7c-5p,hsa-let-7e-5p,hsa-let-7f-5p,hsa-let-7g-5p,hsa-let-7i-5p,hsa-miR-132-3p,hsa-miR-98-5p,
RAB11FIP4	9	hsa-let-7a-5p,hsa-let-7b-5p,hsa-let-7c-5p,hsa-let-7e-5p,hsa-let-7f-5p,hsa-let-7g-5p,hsa-let-7i-5p,hsa-miR-431-5p,hsa-miR-98-5p,
RABL2A	9	hsa-let-7a-5p,hsa-let-7b-5p,hsa-let-7c-5p,hsa-let-7e-5p,hsa-let-7f-5p,hsa-let-7g-5p,hsa-let-7i-5p,hsa-miR-136-5p,hsa-miR-98-5p,
RABL2B	9	hsa-let-7a-5p,hsa-let-7b-5p,hsa-let-7c-5p,hsa-let-7e-5p,hsa-let-7f-5p,hsa-let-7g-5p,hsa-let-7i-5p,hsa-miR-136-5p,hsa-miR-98-5p,
RDX	9	hsa-let-7a-5p,hsa-let-7b-5p,hsa-let-7c-5p,hsa-let-7e-5p,hsa-let-7f-5p,hsa-let-7g-5p,hsa-let-7i-5p,hsa-miR-409-3p,hsa-miR-98-5p,
RLIM	9	hsa-miR-100-5p,hsa-miR-136-5p,hsa-miR-181a-5p,hsa-miR-181b-5p,hsa-miR-181c-5p,hsa-miR-181d-5p,hsa-miR-301a-3p,hsa-miR-301b-3p,hsa-miR-338-3p,
RNF44	9	hsa-let-7a-5p,hsa-let-7b-5p,hsa-let-7c-5p,hsa-let-7e-5p,hsa-let-7f-5p,hsa-let-7g-5p,hsa-let-7i-5p,hsa-miR-9-5p,hsa-miR-98-5p,
RORA	9	hsa-miR-1185-1-3p,hsa-miR-1185-2-3p,hsa-miR-127-5p,hsa-miR-137,hsa-miR-218-5p,hsa-miR-377-3p,hsa-miR-381-3p,hsa-miR-670-3p,hsa-miR-758-3p,
RRAD	9	hsa-let-7a-5p,hsa-let-7b-5p,hsa-let-7c-5p,hsa-let-7e-5p,hsa-let-7f-5p,hsa-let-7g-5p,hsa-let-7i-5p,hsa-miR-411-5p,hsa-miR-98-5p,
RRM1	9	hsa-let-7a-5p,hsa-let-7b-5p,hsa-let-7c-5p,hsa-let-7e-5p,hsa-let-7f-5p,hsa-let-7g-5p,hsa-let-7i-5p,hsa-miR-379-5p,hsa-miR-98-5p,
SIRT1	9	hsa-let-7c-5p,hsa-miR-124-3p,hsa-miR-132-3p,hsa-miR-181a-5p,hsa-miR-181b-5p,hsa-miR-181c-5p,hsa-miR-199a-5p,hsa-miR-216a-5p,hsa-miR-9-5p,
SLC20A1	9	hsa-let-7a-5p,hsa-let-7b-5p,hsa-let-7c-5p,hsa-let-7e-5p,hsa-let-7f-5p,hsa-let-7g-5p,hsa-let-7i-5p,hsa-miR-379-5p,hsa-miR-98-5p,
SLC38A7	9	hsa-let-7a-5p,hsa-let-7b-5p,hsa-let-7c-5p,hsa-let-7e-5p,hsa-let-7f-5p,hsa-let-7g-5p,hsa-let-7i-5p,hsa-miR-411-5p,hsa-miR-98-5p,
SLC5A6	9	hsa-let-7a-5p,hsa-let-7b-5p,hsa-let-7c-5p,hsa-let-7e-5p,hsa-let-7f-5p,hsa-let-7g-5p,hsa-let-7i-5p,hsa-miR-379-5p,hsa-miR-98-5p,
SNX17	9	hsa-let-7a-5p,hsa-let-7b-5p,hsa-let-7c-5p,hsa-let-7e-5p,hsa-let-7f-5p,hsa-let-7g-5p,hsa-let-7i-5p,hsa-miR-124-3p,hsa-miR-98-5p,
SP1	9	hsa-let-7a-5p,hsa-let-7b-5p,hsa-let-7f-5p,hsa-miR-124-3p,hsa-miR-125a-5p,hsa-miR-218-5p,hsa-miR-369-3p,hsa-miR-410-3p,hsa-miR-670-3p,
STAT2	9	hsa-let-7a-5p,hsa-let-7b-5p,hsa-let-7c-5p,hsa-let-7e-5p,hsa-let-7f-5p,hsa-let-7g-5p,hsa-let-7i-5p,hsa-miR-125a-5p,hsa-miR-98-5p,
SUOX	9	hsa-let-7a-5p,hsa-let-7b-5p,hsa-let-7c-5p,hsa-let-7e-5p,hsa-let-7f-5p,hsa-let-7g-5p,hsa-let-7i-5p,hsa-miR-490-3p,hsa-miR-98-5p,
TBC1D19	9	hsa-let-7a-5p,hsa-let-7b-5p,hsa-let-7c-5p,hsa-let-7e-5p,hsa-let-7f-5p,hsa-let-7g-5p,hsa-let-7i-5p,hsa-miR-379-5p,hsa-miR-98-5p,
TFRC	9	hsa-miR-125a-5p,hsa-miR-136-5p,hsa-miR-181a-5p,hsa-miR-181b-5p,hsa-miR-181c-5p,hsa-miR-181d-5p,hsa-miR-218-5p,hsa-miR-7-5p,hsa-miR-9-5p,
TGFBR1	9	hsa-let-7b-5p,hsa-let-7c-5p,hsa-let-7f-5p,hsa-let-7g-5p,hsa-miR-135b-5p,hsa-miR-181a-5p,hsa-miR-376c-3p,hsa-miR-379-5p,hsa-miR-98-5p,
THEM6	9	hsa-let-7a-5p,hsa-let-7b-5p,hsa-let-7c-5p,hsa-let-7e-5p,hsa-let-7f-5p,hsa-let-7g-5p,hsa-let-7i-5p,hsa-miR-124-3p,hsa-miR-98-5p,
THYN1	9	hsa-let-7a-5p,hsa-let-7b-5p,hsa-let-7c-5p,hsa-let-7e-5p,hsa-let-7f-5p,hsa-let-7g-5p,hsa-let-7i-5p,hsa-miR-181a-2-3p,hsa-miR-98-5p,
TMEM30A	9	hsa-miR-100-5p,hsa-miR-136-5p,hsa-miR-181a-5p,hsa-miR-181b-5p,hsa-miR-181c-5p,hsa-miR-181d-5p,hsa-miR-301a-3p,hsa-miR-301b-3p,hsa-miR-99a-5p,
TMTC3	9	hsa-let-7a-5p,hsa-let-7b-5p,hsa-let-7c-5p,hsa-let-7e-5p,hsa-let-7f-5p,hsa-let-7g-5p,hsa-let-7i-5p,hsa-miR-136-5p,hsa-miR-98-5p,
TRIM4	9	hsa-miR-124-3p,hsa-miR-124-5p,hsa-miR-135a-5p,hsa-miR-135b-5p,hsa-miR-301a-3p,hsa-miR-301b-3p,hsa-miR-323b-3p,hsa-miR-410-3p,hsa-miR-411-5p,
USP38	9	hsa-let-7a-5p,hsa-let-7b-5p,hsa-let-7c-5p,hsa-let-7e-5p,hsa-let-7f-5p,hsa-let-7g-5p,hsa-let-7i-5p,hsa-miR-124-3p,hsa-miR-98-5p,
VCL	9	hsa-let-7a-5p,hsa-let-7b-5p,hsa-let-7c-5p,hsa-let-7e-5p,hsa-let-7f-5p,hsa-let-7g-5p,hsa-let-7i-5p,hsa-miR-125b-5p,hsa-miR-98-5p,
ZBTB4	9	hsa-miR-181a-5p,hsa-miR-181b-5p,hsa-miR-181c-5p,hsa-miR-181d-5p,hsa-miR-301a-3p,hsa-miR-301b-3p,hsa-miR-381-3p,hsa-miR-431-5p,hsa-miR-99a-5p,
ZBTB8OS	9	hsa-let-7a-5p,hsa-let-7b-5p,hsa-let-7c-5p,hsa-let-7e-5p,hsa-let-7f-5p,hsa-let-7g-5p,hsa-let-7i-5p,hsa-miR-340-3p,hsa-miR-98-5p,
ZFAND4	9	hsa-let-7a-5p,hsa-let-7b-5p,hsa-let-7c-5p,hsa-let-7e-5p,hsa-let-7f-5p,hsa-let-7g-5p,hsa-let-7i-5p,hsa-miR-7-5p,hsa-miR-98-5p,
ZNF107	9	hsa-miR-135a-5p,hsa-miR-135b-5p,hsa-miR-181a-5p,hsa-miR-181b-5p,hsa-miR-181c-5p,hsa-miR-181d-5p,hsa-miR-301a-3p,hsa-miR-301b-3p,hsa-miR-670-3p,
ZNF578	9	hsa-let-7a-5p,hsa-let-7b-5p,hsa-let-7c-5p,hsa-let-7e-5p,hsa-let-7f-5p,hsa-let-7g-5p,hsa-let-7i-5p,hsa-miR-654-3p,hsa-miR-98-5p,
ZNF611	9	hsa-let-7a-5p,hsa-let-7b-5p,hsa-let-7c-5p,hsa-let-7e-5p,hsa-let-7f-5p,hsa-let-7g-5p,hsa-let-7i-5p,hsa-miR-199a-5p,hsa-miR-98-5p,
ZNF799	9	hsa-let-7a-5p,hsa-let-7b-5p,hsa-let-7c-5p,hsa-let-7e-5p,hsa-let-7f-5p,hsa-let-7g-5p,hsa-let-7i-5p,hsa-miR-7641,hsa-miR-98-5p,
ZNF8	9	hsa-let-7a-5p,hsa-let-7b-5p,hsa-let-7c-5p,hsa-let-7e-5p,hsa-let-7f-5p,hsa-let-7g-5p,hsa-let-7i-5p,hsa-miR-411-5p,hsa-miR-98-5p,
ZNF844	9	hsa-miR-181a-5p,hsa-miR-181b-5p,hsa-miR-181c-5p,hsa-miR-181d-5p,hsa-miR-199a-5p,hsa-miR-208b-3p,hsa-miR-376a-3p,hsa-miR-376b-3p,hsa-miR-670-3p,
ABHD17C	8	hsa-let-7a-5p,hsa-let-7b-5p,hsa-let-7c-5p,hsa-let-7e-5p,hsa-let-7f-5p,hsa-let-7g-5p,hsa-let-7i-5p,hsa-miR-98-5p,
ACER2	8	hsa-let-7a-5p,hsa-let-7b-5p,hsa-let-7c-5p,hsa-let-7e-5p,hsa-let-7f-5p,hsa-let-7g-5p,hsa-let-7i-5p,hsa-miR-98-5p,
AGO2	8	hsa-let-7a-5p,hsa-let-7b-5p,hsa-let-7e-5p,hsa-miR-124-3p,hsa-miR-376a-3p,hsa-miR-382-3p,hsa-miR-495-3p,hsa-miR-99a-5p,
AGO3	8	hsa-miR-301a-3p,hsa-miR-301b-3p,hsa-miR-323a-3p,hsa-miR-381-3p,hsa-miR-382-3p,hsa-miR-410-3p,hsa-miR-485-3p,hsa-miR-539-3p,
AK4	8	hsa-let-7a-5p,hsa-let-7b-5p,hsa-let-7c-5p,hsa-let-7e-5p,hsa-let-7f-5p,hsa-let-7g-5p,hsa-let-7i-5p,hsa-miR-98-5p,
ANKRD46	8	hsa-let-7a-5p,hsa-let-7b-5p,hsa-let-7c-5p,hsa-let-7e-5p,hsa-let-7f-5p,hsa-let-7g-5p,hsa-let-7i-5p,hsa-miR-98-5p,
AP1S1	8	hsa-let-7a-5p,hsa-let-7b-5p,hsa-let-7c-5p,hsa-let-7e-5p,hsa-let-7f-5p,hsa-let-7g-5p,hsa-let-7i-5p,hsa-miR-98-5p,
ARHGAP12	8	hsa-miR-125a-5p,hsa-miR-181a-5p,hsa-miR-199a-5p,hsa-miR-208b-3p,hsa-miR-301a-3p,hsa-miR-301b-3p,hsa-miR-377-3p,hsa-miR-494-3p,
ARIH1	8	hsa-let-7a-5p,hsa-let-7b-5p,hsa-let-7c-5p,hsa-let-7e-5p,hsa-let-7f-5p,hsa-let-7g-5p,hsa-let-7i-5p,hsa-miR-98-5p,
ATG12	8	hsa-let-7a-5p,hsa-let-7b-5p,hsa-let-7c-5p,hsa-let-7e-5p,hsa-let-7f-5p,hsa-let-7g-5p,hsa-let-7i-5p,hsa-miR-98-5p,
ATP6V1F	8	hsa-let-7a-5p,hsa-let-7b-5p,hsa-let-7c-5p,hsa-let-7e-5p,hsa-let-7f-5p,hsa-let-7g-5p,hsa-let-7i-5p,hsa-miR-98-5p,
ATXN1	8	hsa-miR-125a-5p,hsa-miR-125b-5p,hsa-miR-136-5p,hsa-miR-218-5p,hsa-miR-369-3p,hsa-miR-494-3p,hsa-miR-7-5p,hsa-miR-758-3p,
C11ORF57	8	hsa-let-7b-5p,hsa-let-7c-5p,hsa-let-7e-5p,hsa-let-7f-5p,hsa-let-7g-5p,hsa-let-7i-5p,hsa-miR-301a-3p,hsa-miR-301b-3p,
C12orf4	8	hsa-let-7a-5p,hsa-let-7b-5p,hsa-let-7c-5p,hsa-let-7e-5p,hsa-let-7f-5p,hsa-let-7g-5p,hsa-let-7i-5p,hsa-miR-98-5p,
C19orf47	8	hsa-let-7a-5p,hsa-let-7b-5p,hsa-let-7c-5p,hsa-let-7e-5p,hsa-let-7f-5p,hsa-let-7g-5p,hsa-let-7i-5p,hsa-miR-98-5p,
C19orf53	8	hsa-let-7a-5p,hsa-let-7b-5p,hsa-let-7c-5p,hsa-let-7e-5p,hsa-let-7f-5p,hsa-let-7g-5p,hsa-let-7i-5p,hsa-miR-98-5p,
C1ORF21	8	hsa-let-7a-5p,hsa-let-7b-5p,hsa-let-7c-5p,hsa-let-7e-5p,hsa-let-7f-5p,hsa-let-7g-5p,hsa-let-7i-5p,hsa-miR-98-5p,
C1RL	8	hsa-let-7a-5p,hsa-let-7b-5p,hsa-let-7c-5p,hsa-let-7e-5p,hsa-let-7f-5p,hsa-let-7g-5p,hsa-let-7i-5p,hsa-miR-98-5p,
CAPZA2	8	hsa-miR-1185-1-3p,hsa-miR-1185-2-3p,hsa-miR-135a-5p,hsa-miR-135b-5p,hsa-miR-136-5p,hsa-miR-379-3p,hsa-miR-380-3p,hsa-miR-411-3p,
CDKAL1	8	hsa-let-7a-5p,hsa-let-7b-5p,hsa-let-7c-5p,hsa-let-7e-5p,hsa-let-7f-5p,hsa-let-7g-5p,hsa-let-7i-5p,hsa-miR-98-5p,
CHD9	8	hsa-let-7e-5p,hsa-miR-181a-5p,hsa-miR-181b-5p,hsa-miR-181c-5p,hsa-miR-181d-5p,hsa-miR-376a-5p,hsa-miR-7-5p,hsa-miR-7641,
CHTOP	8	hsa-let-7a-5p,hsa-let-7b-5p,hsa-let-7c-5p,hsa-let-7e-5p,hsa-let-7f-5p,hsa-let-7g-5p,hsa-let-7i-5p,hsa-miR-98-5p,
COL8A1	8	hsa-let-7a-5p,hsa-let-7b-5p,hsa-let-7c-5p,hsa-let-7e-5p,hsa-let-7f-5p,hsa-let-7g-5p,hsa-let-7i-5p,hsa-miR-98-5p,
CRK	8	hsa-let-7c-5p,hsa-let-7e-5p,hsa-miR-125a-5p,hsa-miR-127-5p,hsa-miR-132-3p,hsa-miR-370-3p,hsa-miR-410-3p,hsa-miR-9-3p,
CRY2	8	hsa-let-7a-5p,hsa-let-7b-5p,hsa-let-7c-5p,hsa-let-7e-5p,hsa-let-7f-5p,hsa-let-7g-5p,hsa-let-7i-5p,hsa-miR-98-5p,
CSNK2A1	8	hsa-let-7a-5p,hsa-let-7b-5p,hsa-let-7c-5p,hsa-miR-1185-5p,hsa-miR-125a-5p,hsa-miR-125b-5p,hsa-miR-136-5p,hsa-miR-216b-5p,
CTPS1	8	hsa-let-7a-5p,hsa-let-7b-5p,hsa-let-7c-5p,hsa-let-7e-5p,hsa-let-7f-5p,hsa-let-7g-5p,hsa-let-7i-5p,hsa-miR-98-5p,
DNA2	8	hsa-let-7a-5p,hsa-let-7b-5p,hsa-let-7c-5p,hsa-let-7e-5p,hsa-let-7f-5p,hsa-let-7g-5p,hsa-let-7i-5p,hsa-miR-98-5p,
DNAH9	8	hsa-let-7a-5p,hsa-let-7b-5p,hsa-let-7c-5p,hsa-let-7e-5p,hsa-let-7f-5p,hsa-let-7g-5p,hsa-let-7i-5p,hsa-miR-98-5p,
DNAJC28	8	hsa-let-7a-5p,hsa-let-7b-5p,hsa-let-7c-5p,hsa-let-7e-5p,hsa-let-7f-5p,hsa-let-7g-5p,hsa-let-7i-5p,hsa-miR-98-5p,
DUSP1	8	hsa-let-7a-5p,hsa-let-7b-5p,hsa-let-7c-5p,hsa-let-7e-5p,hsa-let-7f-5p,hsa-let-7g-5p,hsa-let-7i-5p,hsa-miR-98-5p,
DYRK2	8	hsa-let-7e-5p,hsa-let-7f-5p,hsa-miR-125a-5p,hsa-miR-125b-5p,hsa-miR-379-3p,hsa-miR-411-3p,hsa-miR-582-5p,hsa-miR-98-5p,
ECHDC1	8	hsa-let-7a-5p,hsa-let-7b-5p,hsa-let-7c-5p,hsa-let-7e-5p,hsa-let-7f-5p,hsa-let-7g-5p,hsa-let-7i-5p,hsa-miR-98-5p,
EIF4A3	8	hsa-let-7a-5p,hsa-let-7b-5p,hsa-let-7c-5p,hsa-let-7e-5p,hsa-let-7f-5p,hsa-let-7g-5p,hsa-let-7i-5p,hsa-miR-98-5p,
EMILIN2	8	hsa-let-7a-5p,hsa-let-7b-5p,hsa-let-7c-5p,hsa-let-7e-5p,hsa-let-7f-5p,hsa-let-7g-5p,hsa-let-7i-5p,hsa-miR-98-5p,
FAM43A	8	hsa-let-7a-5p,hsa-let-7b-5p,hsa-let-7c-5p,hsa-let-7e-5p,hsa-let-7f-5p,hsa-let-7g-5p,hsa-let-7i-5p,hsa-miR-98-5p,
FIGN	8	hsa-let-7a-5p,hsa-let-7b-5p,hsa-let-7c-5p,hsa-let-7e-5p,hsa-let-7f-5p,hsa-let-7g-5p,hsa-let-7i-5p,hsa-miR-98-5p,
G3BP2	8	hsa-miR-124-3p,hsa-miR-136-5p,hsa-miR-181a-5p,hsa-miR-181b-5p,hsa-miR-181c-3p,hsa-miR-181c-5p,hsa-miR-181d-5p,hsa-miR-219a-2-3p,
GGA3	8	hsa-let-7a-5p,hsa-let-7b-5p,hsa-let-7c-5p,hsa-let-7e-5p,hsa-let-7f-5p,hsa-let-7g-5p,hsa-let-7i-5p,hsa-miR-98-5p,
GOLGA4	8	hsa-let-7a-5p,hsa-let-7b-5p,hsa-let-7c-5p,hsa-let-7e-5p,hsa-let-7f-5p,hsa-let-7g-5p,hsa-let-7i-5p,hsa-miR-98-5p,
GSG2	8	hsa-let-7a-5p,hsa-let-7b-5p,hsa-let-7c-5p,hsa-let-7e-5p,hsa-let-7f-5p,hsa-let-7g-5p,hsa-let-7i-5p,hsa-miR-98-5p,
HAND1	8	hsa-let-7a-5p,hsa-let-7b-5p,hsa-let-7c-5p,hsa-let-7e-5p,hsa-let-7f-5p,hsa-let-7g-5p,hsa-let-7i-5p,hsa-miR-98-5p,
HERPUD1	8	hsa-let-7a-5p,hsa-let-7b-5p,hsa-let-7c-5p,hsa-let-7e-5p,hsa-let-7f-5p,hsa-let-7g-5p,hsa-let-7i-5p,hsa-miR-98-5p,
HMGB1	8	hsa-let-7b-5p,hsa-let-7e-5p,hsa-let-7g-5p,hsa-miR-100-5p,hsa-miR-181d-5p,hsa-miR-218-5p,hsa-miR-328-3p,hsa-miR-670-3p,
IGDCC4	8	hsa-let-7a-5p,hsa-let-7b-5p,hsa-let-7c-5p,hsa-let-7e-5p,hsa-let-7f-5p,hsa-let-7g-5p,hsa-let-7i-5p,hsa-miR-98-5p,
IGF2BP1	8	hsa-let-7a-5p,hsa-let-7b-5p,hsa-let-7c-5p,hsa-let-7e-5p,hsa-let-7f-5p,hsa-let-7g-5p,hsa-let-7i-5p,hsa-miR-98-5p,
IGF2BP3	8	hsa-let-7a-5p,hsa-let-7b-5p,hsa-let-7c-5p,hsa-let-7e-5p,hsa-let-7f-5p,hsa-let-7g-5p,hsa-let-7i-5p,hsa-miR-98-5p,
INO80D	8	hsa-miR-124-3p,hsa-miR-181a-5p,hsa-miR-181b-5p,hsa-miR-181c-5p,hsa-miR-181d-5p,hsa-miR-323a-3p,hsa-miR-369-3p,hsa-miR-582-5p,
KCTD21	8	hsa-let-7a-5p,hsa-let-7b-5p,hsa-let-7c-5p,hsa-let-7e-5p,hsa-let-7f-5p,hsa-let-7g-5p,hsa-let-7i-5p,hsa-miR-98-5p,
KIAA1328	8	hsa-let-7a-5p,hsa-let-7b-5p,hsa-let-7c-5p,hsa-let-7e-5p,hsa-let-7f-5p,hsa-let-7g-5p,hsa-let-7i-5p,hsa-miR-98-5p,
KIF27	8	hsa-let-7a-5p,hsa-let-7b-5p,hsa-let-7c-5p,hsa-let-7e-5p,hsa-let-7f-5p,hsa-let-7g-5p,hsa-let-7i-5p,hsa-miR-98-5p,
KLHDC8B	8	hsa-let-7a-5p,hsa-let-7b-5p,hsa-let-7c-5p,hsa-let-7e-5p,hsa-let-7f-5p,hsa-let-7g-5p,hsa-let-7i-5p,hsa-miR-98-5p,
KRAS	8	hsa-let-7a-5p,hsa-let-7g-5p,hsa-miR-124-5p,hsa-miR-134-5p,hsa-miR-181a-5p,hsa-miR-181c-5p,hsa-miR-216b-5p,hsa-miR-487b-3p,
LHFPL2	8	hsa-let-7a-5p,hsa-let-7e-5p,hsa-miR-125b-2-3p,hsa-miR-134-5p,hsa-miR-137,hsa-miR-369-3p,hsa-miR-758-3p,hsa-miR-9-5p,
LRRC20	8	hsa-let-7a-5p,hsa-let-7b-5p,hsa-let-7c-5p,hsa-let-7e-5p,hsa-let-7f-5p,hsa-let-7g-5p,hsa-let-7i-5p,hsa-miR-98-5p,
LYN	8	hsa-let-7a-5p,hsa-let-7b-5p,hsa-let-7c-5p,hsa-let-7e-5p,hsa-let-7f-5p,hsa-let-7g-5p,hsa-let-7i-5p,hsa-miR-98-5p,
MBD2	8	hsa-let-7a-5p,hsa-let-7b-5p,hsa-let-7c-5p,hsa-let-7e-5p,hsa-let-7f-5p,hsa-let-7g-5p,hsa-let-7i-5p,hsa-miR-98-5p,
MCF2L2	8	hsa-let-7a-5p,hsa-let-7b-5p,hsa-let-7c-5p,hsa-let-7e-5p,hsa-let-7f-5p,hsa-let-7g-5p,hsa-let-7i-5p,hsa-miR-98-5p,
MEIS3P1	8	hsa-let-7a-5p,hsa-let-7b-5p,hsa-let-7c-5p,hsa-let-7e-5p,hsa-let-7f-5p,hsa-let-7g-5p,hsa-let-7i-5p,hsa-miR-98-5p,
MPL	8	hsa-let-7a-5p,hsa-let-7c-5p,hsa-let-7e-5p,hsa-let-7f-5p,hsa-miR-135a-5p,hsa-miR-135b-5p,hsa-miR-708-3p,hsa-miR-98-5p,
NAA20	8	hsa-let-7a-5p,hsa-let-7b-5p,hsa-let-7c-5p,hsa-let-7e-5p,hsa-let-7f-5p,hsa-let-7g-5p,hsa-let-7i-5p,hsa-miR-98-5p,
NAA30	8	hsa-let-7a-5p,hsa-let-7b-5p,hsa-let-7c-5p,hsa-let-7e-5p,hsa-let-7f-5p,hsa-let-7g-5p,hsa-let-7i-5p,hsa-miR-98-5p,
NAA50	8	hsa-let-7b-5p,hsa-miR-181a-5p,hsa-miR-181b-5p,hsa-miR-181c-5p,hsa-miR-181d-5p,hsa-miR-301a-3p,hsa-miR-301b-3p,hsa-miR-543,
NARS	8	hsa-let-7f-5p,hsa-miR-136-5p,hsa-miR-301a-3p,hsa-miR-301b-3p,hsa-miR-323b-3p,hsa-miR-377-3p,hsa-miR-411-5p,hsa-miR-543,
NAT8L	8	hsa-let-7a-5p,hsa-let-7b-5p,hsa-let-7c-5p,hsa-let-7e-5p,hsa-let-7f-5p,hsa-let-7g-5p,hsa-let-7i-5p,hsa-miR-98-5p,
NDUFA4P1	8	hsa-let-7a-5p,hsa-let-7b-5p,hsa-let-7c-5p,hsa-let-7e-5p,hsa-let-7f-5p,hsa-let-7g-5p,hsa-let-7i-5p,hsa-miR-98-5p,
NHLRC2	8	hsa-let-7a-5p,hsa-let-7b-5p,hsa-let-7c-5p,hsa-let-7e-5p,hsa-let-7f-5p,hsa-let-7g-5p,hsa-let-7i-5p,hsa-miR-98-5p,
NRAS	8	hsa-let-7a-5p,hsa-let-7b-5p,hsa-let-7c-5p,hsa-miR-124-3p,hsa-miR-218-5p,hsa-miR-543,hsa-miR-7-5p,hsa-miR-98-5p,
NRF1	8	hsa-miR-124-3p,hsa-miR-377-3p,hsa-miR-379-3p,hsa-miR-380-3p,hsa-miR-411-3p,hsa-miR-485-3p,hsa-miR-539-3p,hsa-miR-708-5p,
PAFAH2	8	hsa-let-7a-5p,hsa-let-7b-5p,hsa-let-7c-5p,hsa-let-7e-5p,hsa-let-7f-5p,hsa-let-7g-5p,hsa-let-7i-5p,hsa-miR-98-5p,
PCTP	8	hsa-miR-1185-1-3p,hsa-miR-1185-2-3p,hsa-miR-125a-5p,hsa-miR-125b-5p,hsa-miR-135a-5p,hsa-miR-135b-5p,hsa-miR-382-3p,hsa-miR-98-5p,
PGRMC1	8	hsa-let-7a-5p,hsa-let-7b-5p,hsa-let-7c-5p,hsa-let-7e-5p,hsa-let-7f-5p,hsa-let-7g-5p,hsa-let-7i-5p,hsa-miR-98-5p,
PLCG2	8	hsa-let-7a-5p,hsa-let-7b-5p,hsa-let-7c-5p,hsa-let-7e-5p,hsa-let-7f-5p,hsa-let-7g-5p,hsa-let-7i-5p,hsa-miR-98-5p,
PLEKHO1	8	hsa-let-7a-5p,hsa-let-7b-5p,hsa-let-7c-5p,hsa-let-7e-5p,hsa-let-7f-5p,hsa-let-7g-5p,hsa-let-7i-5p,hsa-miR-98-5p,
PMPCA	8	hsa-let-7a-5p,hsa-let-7b-5p,hsa-let-7c-5p,hsa-let-7e-5p,hsa-let-7f-5p,hsa-let-7g-5p,hsa-let-7i-5p,hsa-miR-98-5p,
PPAP2B	8	hsa-miR-124-3p,hsa-miR-181a-5p,hsa-miR-181b-5p,hsa-miR-181c-5p,hsa-miR-181d-5p,hsa-miR-340-3p,hsa-miR-7-5p,hsa-miR-98-5p,
PRIM2	8	hsa-let-7a-5p,hsa-let-7b-5p,hsa-let-7c-5p,hsa-let-7e-5p,hsa-let-7f-5p,hsa-let-7g-5p,hsa-let-7i-5p,hsa-miR-98-5p,
PRRC2C	8	hsa-miR-100-5p,hsa-miR-181a-5p,hsa-miR-181b-5p,hsa-miR-181c-5p,hsa-miR-181d-5p,hsa-miR-218-5p,hsa-miR-410-3p,hsa-miR-98-5p,
QKI	8	hsa-let-7a-5p,hsa-let-7b-5p,hsa-let-7c-5p,hsa-miR-100-5p,hsa-miR-124-3p,hsa-miR-301a-3p,hsa-miR-301b-3p,hsa-miR-369-3p,
RAB19	8	hsa-let-7a-5p,hsa-let-7b-5p,hsa-let-7c-5p,hsa-let-7e-5p,hsa-let-7f-5p,hsa-let-7g-5p,hsa-let-7i-5p,hsa-miR-98-5p,
RAB40C	8	hsa-let-7a-5p,hsa-let-7b-5p,hsa-let-7c-5p,hsa-let-7e-5p,hsa-let-7f-5p,hsa-let-7g-5p,hsa-let-7i-5p,hsa-miR-98-5p,
RAD18	8	hsa-let-7a-5p,hsa-let-7b-5p,hsa-let-7c-5p,hsa-let-7e-5p,hsa-let-7f-5p,hsa-let-7g-5p,hsa-let-7i-5p,hsa-miR-98-5p,
RHD	8	hsa-let-7a-5p,hsa-let-7b-5p,hsa-let-7c-5p,hsa-let-7e-5p,hsa-let-7f-5p,hsa-let-7g-5p,hsa-let-7i-5p,hsa-miR-98-5p,
SDR42E1	8	hsa-let-7a-5p,hsa-let-7b-5p,hsa-let-7c-5p,hsa-let-7e-5p,hsa-let-7f-5p,hsa-let-7g-5p,hsa-let-7i-5p,hsa-miR-98-5p,
SLC16A9	8	hsa-let-7a-5p,hsa-let-7b-5p,hsa-let-7c-5p,hsa-let-7e-5p,hsa-let-7f-5p,hsa-let-7g-5p,hsa-let-7i-5p,hsa-miR-98-5p,
SMARCAD1	8	hsa-let-7a-5p,hsa-let-7b-5p,hsa-let-7c-5p,hsa-let-7e-5p,hsa-let-7f-5p,hsa-let-7g-5p,hsa-let-7i-5p,hsa-miR-98-5p,
SORT1	8	hsa-miR-1185-5p,hsa-miR-125b-5p,hsa-miR-181a-5p,hsa-miR-181b-5p,hsa-miR-181c-5p,hsa-miR-181d-5p,hsa-miR-218-5p,hsa-miR-376a-3p,
STK4	8	hsa-let-7a-5p,hsa-let-7b-5p,hsa-let-7c-5p,hsa-let-7e-5p,hsa-let-7f-5p,hsa-let-7g-5p,hsa-let-7i-5p,hsa-miR-98-5p,
STRN	8	hsa-let-7a-5p,hsa-let-7b-5p,hsa-let-7c-5p,hsa-let-7e-5p,hsa-let-7f-5p,hsa-let-7g-5p,hsa-let-7i-5p,hsa-miR-98-5p,
TM9SF3	8	hsa-miR-100-5p,hsa-miR-124-3p,hsa-miR-181a-5p,hsa-miR-216b-5p,hsa-miR-410-3p,hsa-miR-412-5p,hsa-miR-889-3p,hsa-miR-9-3p,
TNPO1	8	hsa-let-7b-5p,hsa-miR-124-3p,hsa-miR-181a-5p,hsa-miR-181b-5p,hsa-miR-181c-5p,hsa-miR-181d-5p,hsa-miR-410-3p,hsa-miR-495-3p,
UBE2D3	8	hsa-let-7b-5p,hsa-miR-136-5p,hsa-miR-218-5p,hsa-miR-301a-3p,hsa-miR-301b-3p,hsa-miR-376c-3p,hsa-miR-493-3p,hsa-miR-98-5p,
VEGFA	8	hsa-miR-125a-5p,hsa-miR-134-5p,hsa-miR-199a-5p,hsa-miR-299-3p,hsa-miR-369-3p,hsa-miR-410-3p,hsa-miR-495-3p,hsa-miR-9-5p,
YAE1D1	8	hsa-let-7a-5p,hsa-let-7b-5p,hsa-let-7c-5p,hsa-let-7e-5p,hsa-let-7f-5p,hsa-let-7g-5p,hsa-let-7i-5p,hsa-miR-98-5p,
ZBTB5	8	hsa-let-7a-5p,hsa-let-7b-5p,hsa-let-7c-5p,hsa-let-7e-5p,hsa-let-7f-5p,hsa-let-7g-5p,hsa-let-7i-5p,hsa-miR-98-5p,
ZCCHC3	8	hsa-let-7a-5p,hsa-let-7b-5p,hsa-let-7c-5p,hsa-let-7e-5p,hsa-let-7f-5p,hsa-let-7g-5p,hsa-let-7i-5p,hsa-miR-98-5p,
ZFP36L1	8	hsa-let-7a-5p,hsa-miR-124-3p,hsa-miR-181a-5p,hsa-miR-181b-5p,hsa-miR-181c-5p,hsa-miR-181d-5p,hsa-miR-376a-5p,hsa-miR-98-5p,
ZNF200	8	hsa-let-7a-5p,hsa-let-7b-5p,hsa-let-7c-5p,hsa-let-7e-5p,hsa-let-7f-5p,hsa-let-7g-5p,hsa-let-7i-5p,hsa-miR-98-5p,
ZNF28	8	hsa-let-7a-5p,hsa-let-7b-5p,hsa-let-7c-5p,hsa-let-7e-5p,hsa-let-7f-5p,hsa-let-7g-5p,hsa-let-7i-5p,hsa-miR-98-5p,
ZNF443	8	hsa-let-7a-5p,hsa-let-7b-5p,hsa-let-7c-5p,hsa-let-7e-5p,hsa-let-7f-5p,hsa-let-7g-5p,hsa-let-7i-5p,hsa-miR-98-5p,
ZNF449	8	hsa-miR-181a-5p,hsa-miR-181b-5p,hsa-miR-181c-5p,hsa-miR-181d-5p,hsa-miR-379-3p,hsa-miR-380-3p,hsa-miR-411-3p,hsa-miR-411-5p,
ZNF587	8	hsa-let-7a-5p,hsa-let-7b-5p,hsa-let-7c-5p,hsa-let-7e-5p,hsa-let-7f-5p,hsa-let-7g-5p,hsa-let-7i-5p,hsa-miR-98-5p,
ZNF644	8	hsa-let-7a-5p,hsa-let-7b-5p,hsa-let-7c-5p,hsa-let-7e-5p,hsa-let-7f-5p,hsa-let-7g-5p,hsa-let-7i-5p,hsa-miR-98-5p,
ZNF738	8	hsa-let-7a-5p,hsa-let-7b-5p,hsa-let-7c-5p,hsa-let-7e-5p,hsa-let-7f-5p,hsa-let-7g-5p,hsa-let-7i-5p,hsa-miR-98-5p,
ZNF774	8	hsa-let-7a-5p,hsa-let-7b-5p,hsa-let-7c-5p,hsa-let-7e-5p,hsa-let-7f-5p,hsa-let-7g-5p,hsa-let-7i-5p,hsa-miR-98-5p,
AASDHPPT	7	hsa-miR-1185-1-3p,hsa-miR-1185-2-3p,hsa-miR-132-3p,hsa-miR-377-3p,hsa-miR-381-3p,hsa-miR-409-3p,hsa-miR-98-5p,
ABCC1	7	hsa-let-7b-5p,hsa-miR-125b-5p,hsa-miR-134-5p,hsa-miR-199a-5p,hsa-miR-7-5p,hsa-miR-9-5p,hsa-miR-98-5p,
ARSJ	7	hsa-miR-181a-5p,hsa-miR-181b-5p,hsa-miR-181c-5p,hsa-miR-181d-5p,hsa-miR-410-3p,hsa-miR-494-3p,hsa-miR-98-5p,
BAZ2A	7	hsa-let-7a-5p,hsa-let-7b-5p,hsa-miR-181a-5p,hsa-miR-181b-5p,hsa-miR-181c-5p,hsa-miR-181d-5p,hsa-miR-328-3p,
BCL2L11	7	hsa-let-7a-5p,hsa-miR-125b-2-3p,hsa-miR-181a-5p,hsa-miR-301a-3p,hsa-miR-494-3p,hsa-miR-708-3p,hsa-miR-9-5p,
BCOR	7	hsa-let-7a-5p,hsa-let-7b-5p,hsa-let-7c-5p,hsa-let-7f-5p,hsa-miR-125b-5p,hsa-miR-328-3p,hsa-miR-410-3p,
BTBD3	7	hsa-miR-125b-5p,hsa-miR-181a-5p,hsa-miR-181c-5p,hsa-miR-301a-3p,hsa-miR-301b-3p,hsa-miR-369-3p,hsa-miR-98-5p,
BTG2	7	hsa-let-7b-5p,hsa-miR-1197,hsa-miR-125a-5p,hsa-miR-125b-2-3p,hsa-miR-125b-5p,hsa-miR-218-5p,hsa-miR-7-5p,
CBX4	7	hsa-miR-181a-5p,hsa-miR-181b-5p,hsa-miR-181c-5p,hsa-miR-181d-5p,hsa-miR-328-3p,hsa-miR-376c-3p,hsa-miR-495-3p,
CDK4	7	hsa-miR-124-3p,hsa-miR-216a-5p,hsa-miR-216b-5p,hsa-miR-301a-3p,hsa-miR-301b-3p,hsa-miR-431-5p,hsa-miR-7641,
CENPO	7	hsa-miR-181a-5p,hsa-miR-181b-5p,hsa-miR-181c-5p,hsa-miR-181d-5p,hsa-miR-199a-5p,hsa-miR-218-5p,hsa-miR-543,
CNBP	7	hsa-let-7a-5p,hsa-let-7e-5p,hsa-miR-323a-3p,hsa-miR-369-3p,hsa-miR-490-3p,hsa-miR-495-3p,hsa-miR-889-3p,
COL4A1	7	hsa-miR-100-5p,hsa-miR-124-3p,hsa-miR-125a-5p,hsa-miR-218-5p,hsa-miR-495-3p,hsa-miR-758-3p,hsa-miR-99a-5p,
CPOX	7	hsa-miR-124-3p,hsa-miR-181a-5p,hsa-miR-181b-5p,hsa-miR-181c-5p,hsa-miR-181d-5p,hsa-miR-218-5p,hsa-miR-98-5p,
DDX52	7	hsa-miR-124-3p,hsa-miR-181a-5p,hsa-miR-181b-5p,hsa-miR-181c-5p,hsa-miR-181d-5p,hsa-miR-369-3p,hsa-miR-410-3p,
DST	7	hsa-miR-127-5p,hsa-miR-136-5p,hsa-miR-218-5p,hsa-miR-370-3p,hsa-miR-432-5p,hsa-miR-485-3p,hsa-miR-539-3p,
DYNC1LI2	7	hsa-let-7f-5p,hsa-miR-181a-5p,hsa-miR-181b-5p,hsa-miR-181c-5p,hsa-miR-181d-5p,hsa-miR-301a-3p,hsa-miR-301b-3p,
EFCAB14	7	hsa-let-7b-5p,hsa-miR-124-3p,hsa-miR-181a-5p,hsa-miR-181b-5p,hsa-miR-181c-5p,hsa-miR-181d-5p,hsa-miR-9-5p,
ELK4	7	hsa-let-7b-5p,hsa-miR-181a-5p,hsa-miR-181b-5p,hsa-miR-181c-5p,hsa-miR-181d-5p,hsa-miR-379-3p,hsa-miR-411-3p,
EOGT	7	hsa-miR-124-3p,hsa-miR-132-3p,hsa-miR-137,hsa-miR-301a-3p,hsa-miR-301b-3p,hsa-miR-410-3p,hsa-miR-9-5p,
EZH2	7	hsa-let-7a-5p,hsa-let-7c-5p,hsa-let-7e-5p,hsa-miR-124-3p,hsa-miR-199a-5p,hsa-miR-708-5p,hsa-miR-98-5p,
FAM73B	7	hsa-miR-181a-5p,hsa-miR-181b-5p,hsa-miR-181c-5p,hsa-miR-181d-5p,hsa-miR-301a-3p,hsa-miR-301b-3p,hsa-miR-9-5p,
FKBP14	7	hsa-miR-124-3p,hsa-miR-181a-5p,hsa-miR-181b-5p,hsa-miR-181c-5p,hsa-miR-181d-5p,hsa-miR-411-5p,hsa-miR-7641,
FOXO1	7	hsa-miR-1251-5p,hsa-miR-132-3p,hsa-miR-132-5p,hsa-miR-370-3p,hsa-miR-376a-3p,hsa-miR-9-5p,hsa-miR-98-5p,
FSD1L	7	hsa-miR-181a-5p,hsa-miR-181b-5p,hsa-miR-181c-5p,hsa-miR-181d-5p,hsa-miR-379-3p,hsa-miR-380-3p,hsa-miR-411-3p,
FZD6	7	hsa-miR-132-3p,hsa-miR-301a-3p,hsa-miR-301b-3p,hsa-miR-369-3p,hsa-miR-376c-3p,hsa-miR-379-3p,hsa-miR-411-3p,
GDE1	7	hsa-let-7b-5p,hsa-miR-100-5p,hsa-miR-216a-5p,hsa-miR-218-5p,hsa-miR-411-5p,hsa-miR-431-5p,hsa-miR-99a-5p,
GIGYF1	7	hsa-miR-137,hsa-miR-181a-5p,hsa-miR-181b-5p,hsa-miR-181c-5p,hsa-miR-181d-5p,hsa-miR-377-3p,hsa-miR-9-5p,
GSK3B	7	hsa-miR-1185-1-3p,hsa-miR-1185-2-3p,hsa-miR-199a-5p,hsa-miR-369-3p,hsa-miR-377-3p,hsa-miR-409-3p,hsa-miR-410-3p,
HMGB2	7	hsa-miR-127-5p,hsa-miR-135a-5p,hsa-miR-135b-5p,hsa-miR-181a-5p,hsa-miR-218-5p,hsa-miR-381-3p,hsa-miR-582-5p,
HUWE1	7	hsa-let-7a-5p,hsa-let-7b-5p,hsa-let-7c-5p,hsa-miR-125b-5p,hsa-miR-181a-5p,hsa-miR-181b-5p,hsa-miR-410-3p,
ID4	7	hsa-miR-124-3p,hsa-miR-181a-5p,hsa-miR-181b-5p,hsa-miR-181c-5p,hsa-miR-181d-5p,hsa-miR-432-5p,hsa-miR-9-5p,
IGFBP5	7	hsa-miR-301a-3p,hsa-miR-301b-3p,hsa-miR-323b-3p,hsa-miR-379-3p,hsa-miR-380-3p,hsa-miR-411-3p,hsa-miR-7-5p,
INCENP	7	hsa-miR-181a-5p,hsa-miR-181b-5p,hsa-miR-181c-5p,hsa-miR-181d-5p,hsa-miR-216a-5p,hsa-miR-219a-2-3p,hsa-miR-299-3p,
IRF2BP2	7	hsa-let-7b-5p,hsa-let-7c-5p,hsa-miR-1185-1-3p,hsa-miR-1185-2-3p,hsa-miR-381-3p,hsa-miR-431-5p,hsa-miR-432-5p,
KIAA1804	7	hsa-miR-124-3p,hsa-miR-124-5p,hsa-miR-216b-5p,hsa-miR-218-5p,hsa-miR-369-3p,hsa-miR-493-3p,hsa-miR-543,
KIF2C	7	hsa-miR-124-3p,hsa-miR-1251-5p,hsa-miR-181a-5p,hsa-miR-181b-5p,hsa-miR-181c-5p,hsa-miR-181d-5p,hsa-miR-494-3p,
KLF6	7	hsa-miR-124-3p,hsa-miR-181a-5p,hsa-miR-181c-5p,hsa-miR-301a-3p,hsa-miR-301b-3p,hsa-miR-410-3p,hsa-miR-9-5p,
KPNA2	7	hsa-miR-100-5p,hsa-miR-181b-5p,hsa-miR-411-5p,hsa-miR-485-3p,hsa-miR-495-3p,hsa-miR-539-3p,hsa-miR-582-5p,
LBR	7	hsa-let-7b-5p,hsa-miR-181a-5p,hsa-miR-181b-5p,hsa-miR-181c-5p,hsa-miR-181d-5p,hsa-miR-410-3p,hsa-miR-488-3p,
LCLAT1	7	hsa-miR-124-3p,hsa-miR-181a-5p,hsa-miR-181b-5p,hsa-miR-181c-5p,hsa-miR-181d-5p,hsa-miR-301a-3p,hsa-miR-301b-3p,
LIN28A	7	hsa-let-7a-5p,hsa-let-7b-5p,hsa-let-7e-5p,hsa-miR-124-3p,hsa-miR-125a-5p,hsa-miR-125b-5p,hsa-miR-370-3p,
LIN28B	7	hsa-let-7b-5p,hsa-miR-100-5p,hsa-miR-125a-5p,hsa-miR-125b-5p,hsa-miR-369-3p,hsa-miR-379-5p,hsa-miR-410-3p,
MAP3K3	7	hsa-miR-124-3p,hsa-miR-132-3p,hsa-miR-181a-5p,hsa-miR-181b-5p,hsa-miR-181c-5p,hsa-miR-181d-5p,hsa-miR-9-5p,
MAP3K9	7	hsa-miR-125b-2-3p,hsa-miR-199a-5p,hsa-miR-218-5p,hsa-miR-301a-3p,hsa-miR-301b-3p,hsa-miR-377-3p,hsa-miR-490-3p,
NCOA7	7	hsa-miR-1185-1-3p,hsa-miR-1185-2-3p,hsa-miR-181a-5p,hsa-miR-181b-5p,hsa-miR-181c-5p,hsa-miR-181d-5p,hsa-miR-543,
NRBF2	7	hsa-miR-1185-1-3p,hsa-miR-1185-2-3p,hsa-miR-301a-3p,hsa-miR-301b-3p,hsa-miR-382-3p,hsa-miR-670-3p,hsa-miR-98-5p,
PARD6B	7	hsa-miR-125a-5p,hsa-miR-181d-5p,hsa-miR-369-3p,hsa-miR-376a-3p,hsa-miR-376b-3p,hsa-miR-670-3p,hsa-miR-9-3p,
PDIA6	7	hsa-miR-181a-5p,hsa-miR-181b-5p,hsa-miR-181c-5p,hsa-miR-181d-5p,hsa-miR-218-5p,hsa-miR-376a-5p,hsa-miR-543,
PHC3	7	hsa-miR-181a-5p,hsa-miR-181b-5p,hsa-miR-181c-5p,hsa-miR-181d-5p,hsa-miR-218-5p,hsa-miR-323a-3p,hsa-miR-411-5p,
PRDM1	7	hsa-let-7a-5p,hsa-let-7b-5p,hsa-let-7f-5p,hsa-miR-125a-5p,hsa-miR-125b-5p,hsa-miR-127-3p,hsa-miR-9-5p,
PRKCD	7	hsa-miR-181a-5p,hsa-miR-181b-5p,hsa-miR-181c-5p,hsa-miR-181d-5p,hsa-miR-369-3p,hsa-miR-410-3p,hsa-miR-654-3p,
PTEN	7	hsa-miR-181b-5p,hsa-miR-216a-5p,hsa-miR-301a-3p,hsa-miR-376a-5p,hsa-miR-377-3p,hsa-miR-494-3p,hsa-miR-543,
PTGS2	7	hsa-let-7b-5p,hsa-miR-124-3p,hsa-miR-132-3p,hsa-miR-137,hsa-miR-181a-5p,hsa-miR-199a-5p,hsa-miR-379-3p,
RAB11FIP1	7	hsa-miR-301a-3p,hsa-miR-301b-3p,hsa-miR-379-3p,hsa-miR-380-3p,hsa-miR-410-3p,hsa-miR-411-3p,hsa-miR-7641,
REL	7	hsa-miR-136-3p,hsa-miR-380-3p,hsa-miR-381-3p,hsa-miR-382-3p,hsa-miR-582-5p,hsa-miR-7641,hsa-miR-98-5p,
REST	7	hsa-miR-124-3p,hsa-miR-125a-5p,hsa-miR-125b-5p,hsa-miR-410-3p,hsa-miR-494-3p,hsa-miR-9-3p,hsa-miR-9-5p,
RHOG	7	hsa-let-7b-5p,hsa-miR-124-3p,hsa-miR-181a-5p,hsa-miR-181b-5p,hsa-miR-181c-5p,hsa-miR-181d-5p,hsa-miR-216b-5p,
RNF11	7	hsa-miR-1185-1-3p,hsa-miR-1185-2-3p,hsa-miR-199a-5p,hsa-miR-301a-3p,hsa-miR-301b-3p,hsa-miR-381-3p,hsa-miR-7-5p,
RNF41	7	hsa-miR-124-3p,hsa-miR-377-3p,hsa-miR-495-3p,hsa-miR-7-5p,hsa-miR-708-5p,hsa-miR-758-3p,hsa-miR-9-3p,
RNMT	7	hsa-let-7b-5p,hsa-let-7e-5p,hsa-miR-181a-5p,hsa-miR-181b-5p,hsa-miR-181c-5p,hsa-miR-181d-5p,hsa-miR-218-5p,
SCAMP2	7	hsa-miR-124-3p,hsa-miR-181a-5p,hsa-miR-181b-5p,hsa-miR-181c-5p,hsa-miR-181d-5p,hsa-miR-328-3p,hsa-miR-7-5p,
SCD	7	hsa-let-7b-5p,hsa-let-7e-5p,hsa-miR-181a-5p,hsa-miR-181b-5p,hsa-miR-181c-5p,hsa-miR-181d-5p,hsa-miR-328-3p,
SCML2	7	hsa-let-7b-5p,hsa-miR-338-3p,hsa-miR-379-3p,hsa-miR-380-3p,hsa-miR-411-3p,hsa-miR-670-3p,hsa-miR-889-3p,
2002-09-01	7	hsa-miR-124-3p,hsa-miR-181a-5p,hsa-miR-181b-5p,hsa-miR-181c-5p,hsa-miR-181d-5p,hsa-miR-543,hsa-miR-7-5p,
SLC7A1	7	hsa-miR-124-3p,hsa-miR-125b-5p,hsa-miR-181a-5p,hsa-miR-181b-5p,hsa-miR-181c-5p,hsa-miR-181d-5p,hsa-miR-328-3p,
SPIRE1	7	hsa-miR-181a-5p,hsa-miR-181b-5p,hsa-miR-181c-5p,hsa-miR-181d-5p,hsa-miR-218-5p,hsa-miR-369-3p,hsa-miR-99a-5p,
SRSF2	7	hsa-let-7a-5p,hsa-let-7e-5p,hsa-miR-134-5p,hsa-miR-301a-3p,hsa-miR-301b-3p,hsa-miR-485-3p,hsa-miR-539-3p,
TAOK1	7	hsa-miR-124-5p,hsa-miR-181a-2-3p,hsa-miR-301a-3p,hsa-miR-301b-3p,hsa-miR-411-5p,hsa-miR-7641,hsa-miR-9-5p,
TBL1XR1	7	hsa-miR-181a-2-3p,hsa-miR-181a-5p,hsa-miR-181b-5p,hsa-miR-181c-3p,hsa-miR-181c-5p,hsa-miR-181d-5p,hsa-miR-670-3p,
TEF	7	hsa-miR-125a-5p,hsa-miR-125b-5p,hsa-miR-137,hsa-miR-181a-5p,hsa-miR-181b-5p,hsa-miR-181c-5p,hsa-miR-181d-5p,
TLDC1	7	hsa-miR-181a-5p,hsa-miR-181b-5p,hsa-miR-181c-5p,hsa-miR-181d-5p,hsa-miR-377-3p,hsa-miR-670-3p,hsa-miR-98-5p,
TNRC6A	7	hsa-miR-301a-3p,hsa-miR-301b-3p,hsa-miR-369-3p,hsa-miR-382-3p,hsa-miR-409-3p,hsa-miR-582-5p,hsa-miR-7-5p,
TP53INP1	7	hsa-miR-1185-1-3p,hsa-miR-1185-2-3p,hsa-miR-124-3p,hsa-miR-125a-5p,hsa-miR-125b-5p,hsa-miR-134-5p,hsa-miR-495-3p,
TRPS1	7	hsa-miR-124-3p,hsa-miR-125a-5p,hsa-miR-218-5p,hsa-miR-323a-3p,hsa-miR-369-3p,hsa-miR-380-3p,hsa-miR-889-3p,
TXNIP	7	hsa-miR-134-5p,hsa-miR-135a-5p,hsa-miR-135b-5p,hsa-miR-301a-3p,hsa-miR-301b-3p,hsa-miR-323a-3p,hsa-miR-495-3p,
UHMK1	7	hsa-miR-124-3p,hsa-miR-136-3p,hsa-miR-382-3p,hsa-miR-410-3p,hsa-miR-494-3p,hsa-miR-495-3p,hsa-miR-9-5p,
UNC5B	7	hsa-miR-124-3p,hsa-miR-181a-5p,hsa-miR-181b-5p,hsa-miR-181c-5p,hsa-miR-181d-5p,hsa-miR-218-5p,hsa-miR-432-5p,
WNK1	7	hsa-let-7b-5p,hsa-miR-1185-1-3p,hsa-miR-1185-2-3p,hsa-miR-125b-5p,hsa-miR-181a-2-3p,hsa-miR-199a-5p,hsa-miR-381-3p,
ZFP69B	7	hsa-miR-124-3p,hsa-miR-181a-5p,hsa-miR-181b-5p,hsa-miR-181c-5p,hsa-miR-181d-5p,hsa-miR-376a-3p,hsa-miR-376b-3p,
ZMAT3	7	hsa-miR-219a-2-3p,hsa-miR-301a-3p,hsa-miR-301b-3p,hsa-miR-369-3p,hsa-miR-409-3p,hsa-miR-488-3p,hsa-miR-654-3p,
ZNF136	7	hsa-miR-1185-1-3p,hsa-miR-1185-2-3p,hsa-miR-181a-5p,hsa-miR-181b-5p,hsa-miR-181c-5p,hsa-miR-181d-5p,hsa-miR-381-3p,
ZNF669	7	hsa-miR-181a-5p,hsa-miR-181b-5p,hsa-miR-181c-5p,hsa-miR-181d-5p,hsa-miR-199a-5p,hsa-miR-376a-3p,hsa-miR-376b-3p,
ZNF678	7	hsa-miR-124-3p,hsa-miR-137,hsa-miR-301a-3p,hsa-miR-301b-3p,hsa-miR-493-3p,hsa-miR-582-5p,hsa-miR-889-3p,
ZNF781	7	hsa-miR-181a-5p,hsa-miR-181b-5p,hsa-miR-181c-5p,hsa-miR-181d-5p,hsa-miR-376a-3p,hsa-miR-376b-3p,hsa-miR-377-3p,
ZNF791	7	hsa-miR-181a-5p,hsa-miR-181b-5p,hsa-miR-181c-5p,hsa-miR-181d-5p,hsa-miR-199a-5p,hsa-miR-376a-3p,hsa-miR-376b-3p,
ZNF846	7	hsa-miR-135a-5p,hsa-miR-135b-5p,hsa-miR-181a-5p,hsa-miR-181b-5p,hsa-miR-181c-5p,hsa-miR-181d-5p,hsa-miR-199a-5p,
ABCG2	6	hsa-miR-181a-2-3p,hsa-miR-181a-5p,hsa-miR-328-3p,hsa-miR-369-3p,hsa-miR-487a-3p,hsa-miR-889-3p,
ADCY9	6	hsa-miR-124-3p,hsa-miR-181b-5p,hsa-miR-410-3p,hsa-miR-7-5p,hsa-miR-98-5p,hsa-miR-99a-5p,
ADM	6	hsa-miR-125b-5p,hsa-miR-127-5p,hsa-miR-379-3p,hsa-miR-380-3p,hsa-miR-411-3p,hsa-miR-670-3p,
ALDH9A1	6	hsa-miR-100-5p,hsa-miR-124-3p,hsa-miR-181a-5p,hsa-miR-181b-5p,hsa-miR-181c-5p,hsa-miR-181d-5p,
ALG9	6	hsa-miR-338-3p,hsa-miR-376a-5p,hsa-miR-379-3p,hsa-miR-380-3p,hsa-miR-411-3p,hsa-miR-7-5p,
APOL6	6	hsa-miR-181a-5p,hsa-miR-181b-5p,hsa-miR-181c-5p,hsa-miR-181d-5p,hsa-miR-410-3p,hsa-miR-670-3p,
ATP6	6	hsa-let-7a-5p,hsa-let-7b-5p,hsa-let-7c-5p,hsa-let-7e-5p,hsa-miR-181b-5p,hsa-miR-181d-5p,
BAZ1B	6	hsa-let-7a-5p,hsa-let-7b-5p,hsa-let-7c-5p,hsa-let-7e-5p,hsa-let-7f-5p,hsa-miR-100-5p,
BLCAP	6	hsa-miR-218-5p,hsa-miR-301a-3p,hsa-miR-301b-3p,hsa-miR-370-3p,hsa-miR-431-5p,hsa-miR-432-5p,
BTG1	6	hsa-miR-1185-1-3p,hsa-miR-1185-2-3p,hsa-miR-127-5p,hsa-miR-301a-3p,hsa-miR-301b-3p,hsa-miR-381-3p,
CANX	6	hsa-miR-136-3p,hsa-miR-323a-3p,hsa-miR-370-3p,hsa-miR-431-5p,hsa-miR-539-3p,hsa-miR-7-5p,
CCDC6	6	hsa-miR-181a-5p,hsa-miR-218-5p,hsa-miR-299-3p,hsa-miR-708-3p,hsa-miR-708-5p,hsa-miR-99a-5p,
CCND2	6	hsa-let-7a-5p,hsa-let-7b-5p,hsa-miR-124-3p,hsa-miR-301a-3p,hsa-miR-301b-3p,hsa-miR-340-3p,
CCNK	6	hsa-let-7b-5p,hsa-miR-181a-5p,hsa-miR-181b-5p,hsa-miR-181c-5p,hsa-miR-181d-5p,hsa-miR-377-3p,
CD55	6	hsa-let-7a-5p,hsa-miR-124-3p,hsa-miR-132-3p,hsa-miR-136-5p,hsa-miR-410-3p,hsa-miR-670-3p,
CDKN1B	6	hsa-miR-1185-1-3p,hsa-miR-1185-2-3p,hsa-miR-1185-5p,hsa-miR-181a-5p,hsa-miR-218-5p,hsa-miR-98-5p,
CHMP2B	6	hsa-miR-124-3p,hsa-miR-181a-5p,hsa-miR-181b-5p,hsa-miR-181c-5p,hsa-miR-181d-5p,hsa-miR-9-5p,
CLCC1	6	hsa-miR-181a-5p,hsa-miR-181b-5p,hsa-miR-181c-5p,hsa-miR-181d-5p,hsa-miR-323a-3p,hsa-miR-490-3p,
COX2	6	hsa-let-7a-5p,hsa-let-7b-5p,hsa-let-7c-5p,hsa-miR-100-5p,hsa-miR-137,hsa-miR-99a-5p,
COX20	6	hsa-miR-125b-1-3p,hsa-miR-137,hsa-miR-299-3p,hsa-miR-301a-3p,hsa-miR-301b-3p,hsa-miR-7641,
CREB1	6	hsa-miR-1185-1-3p,hsa-miR-1185-2-3p,hsa-miR-181b-5p,hsa-miR-376a-5p,hsa-miR-381-3p,hsa-miR-9-5p,
CREBBP	6	hsa-let-7e-5p,hsa-miR-100-5p,hsa-miR-1251-5p,hsa-miR-125b-5p,hsa-miR-218-5p,hsa-miR-543,
CSDE1	6	hsa-miR-376a-5p,hsa-miR-409-3p,hsa-miR-410-3p,hsa-miR-432-5p,hsa-miR-493-3p,hsa-miR-543,
CTC1	6	hsa-let-7e-5p,hsa-miR-100-5p,hsa-miR-124-3p,hsa-miR-181a-3p,hsa-miR-181d-5p,hsa-miR-99a-5p,
CUL3	6	hsa-let-7b-5p,hsa-miR-218-5p,hsa-miR-301a-3p,hsa-miR-301b-3p,hsa-miR-379-5p,hsa-miR-99a-5p,
CUL5	6	hsa-miR-100-5p,hsa-miR-181a-5p,hsa-miR-181b-5p,hsa-miR-181c-5p,hsa-miR-181d-5p,hsa-miR-7-5p,
DDIT4	6	hsa-miR-124-3p,hsa-miR-181a-5p,hsa-miR-181b-5p,hsa-miR-181c-5p,hsa-miR-181d-5p,hsa-miR-495-3p,
DENND5B	6	hsa-miR-1251-5p,hsa-miR-323b-3p,hsa-miR-493-3p,hsa-miR-582-5p,hsa-miR-670-3p,hsa-miR-708-3p,
DIP2A	6	hsa-miR-1185-1-3p,hsa-miR-1185-2-3p,hsa-miR-125a-5p,hsa-miR-125b-2-3p,hsa-miR-132-5p,hsa-miR-7641,
DRAM1	6	hsa-miR-124-3p,hsa-miR-181a-5p,hsa-miR-181b-5p,hsa-miR-181c-5p,hsa-miR-181d-5p,hsa-miR-199a-5p,
DSG2	6	hsa-let-7b-5p,hsa-miR-1185-1-3p,hsa-miR-1185-2-3p,hsa-miR-124-3p,hsa-miR-381-3p,hsa-miR-494-3p,
DUSP6	6	hsa-miR-1185-1-3p,hsa-miR-1185-2-3p,hsa-miR-125b-5p,hsa-miR-181a-5p,hsa-miR-377-3p,hsa-miR-381-3p,
EEF1A1	6	hsa-let-7b-5p,hsa-let-7g-5p,hsa-miR-100-5p,hsa-miR-125a-5p,hsa-miR-125b-5p,hsa-miR-340-3p,
EGFR	6	hsa-let-7a-5p,hsa-miR-125a-5p,hsa-miR-218-5p,hsa-miR-219a-5p,hsa-miR-301b-3p,hsa-miR-7-5p,
ELMSAN1	6	hsa-let-7e-5p,hsa-miR-181a-5p,hsa-miR-181b-5p,hsa-miR-181c-5p,hsa-miR-181d-5p,hsa-miR-218-5p,
ERBB2	6	hsa-miR-124-3p,hsa-miR-125a-5p,hsa-miR-125b-5p,hsa-miR-134-5p,hsa-miR-199a-5p,hsa-miR-670-3p,
FBXO28	6	hsa-miR-124-3p,hsa-miR-132-3p,hsa-miR-181a-5p,hsa-miR-301a-3p,hsa-miR-301b-3p,hsa-miR-9-3p,
FGF2	6	hsa-miR-181c-3p,hsa-miR-376a-3p,hsa-miR-376b-3p,hsa-miR-495-3p,hsa-miR-582-5p,hsa-miR-708-3p,
FOXK1	6	hsa-let-7b-5p,hsa-miR-127-5p,hsa-miR-137,hsa-miR-218-5p,hsa-miR-376a-3p,hsa-miR-376b-3p,
FXR1	6	hsa-miR-124-3p,hsa-miR-125b-5p,hsa-miR-132-3p,hsa-miR-379-3p,hsa-miR-411-3p,hsa-miR-7-5p,
GBF1	6	hsa-let-7a-5p,hsa-let-7b-5p,hsa-let-7f-5p,hsa-miR-377-3p,hsa-miR-485-3p,hsa-miR-7-5p,
GJB7	6	hsa-miR-125a-5p,hsa-miR-125b-5p,hsa-miR-181a-5p,hsa-miR-181b-5p,hsa-miR-181c-5p,hsa-miR-181d-5p,
GNAS	6	hsa-let-7b-5p,hsa-miR-136-5p,hsa-miR-218-5p,hsa-miR-376a-3p,hsa-miR-376b-3p,hsa-miR-432-5p,
GNB1	6	hsa-let-7b-5p,hsa-miR-132-3p,hsa-miR-218-5p,hsa-miR-493-3p,hsa-miR-582-5p,hsa-miR-889-3p,
GOLGA1	6	hsa-miR-125a-5p,hsa-miR-125b-5p,hsa-miR-181a-5p,hsa-miR-181b-5p,hsa-miR-181c-5p,hsa-miR-181d-5p,
GOLGA8B	6	hsa-miR-125a-5p,hsa-miR-125b-5p,hsa-miR-181a-5p,hsa-miR-181b-5p,hsa-miR-181c-5p,hsa-miR-181d-5p,
HFM1	6	hsa-miR-124-3p,hsa-miR-181a-5p,hsa-miR-181b-5p,hsa-miR-181c-5p,hsa-miR-181d-5p,hsa-miR-218-5p,
HSPA13	6	hsa-miR-181a-5p,hsa-miR-369-3p,hsa-miR-381-3p,hsa-miR-409-3p,hsa-miR-410-3p,hsa-miR-758-3p,
IER3IP1	6	hsa-miR-132-3p,hsa-miR-216a-5p,hsa-miR-218-5p,hsa-miR-301a-3p,hsa-miR-301b-3p,hsa-miR-431-5p,
KDM5A	6	hsa-miR-136-3p,hsa-miR-136-5p,hsa-miR-181a-5p,hsa-miR-181b-5p,hsa-miR-181c-5p,hsa-miR-181d-5p,
LONRF1	6	hsa-miR-1197,hsa-miR-181a-5p,hsa-miR-181b-5p,hsa-miR-181c-5p,hsa-miR-181d-5p,hsa-miR-301a-3p,
LRRC1	6	hsa-miR-1185-1-3p,hsa-miR-1185-2-3p,hsa-miR-124-3p,hsa-miR-125b-2-3p,hsa-miR-127-5p,hsa-miR-432-5p,
LRRC58	6	hsa-miR-124-3p,hsa-miR-124-5p,hsa-miR-376a-3p,hsa-miR-376b-3p,hsa-miR-379-5p,hsa-miR-411-5p,
MAP1B	6	hsa-miR-132-3p,hsa-miR-380-3p,hsa-miR-411-5p,hsa-miR-487a-3p,hsa-miR-7-5p,hsa-miR-9-5p,
MID1	6	hsa-miR-135b-5p,hsa-miR-216b-5p,hsa-miR-218-5p,hsa-miR-338-3p,hsa-miR-381-3p,hsa-miR-670-3p,
MTPN	6	hsa-let-7b-5p,hsa-miR-1185-5p,hsa-miR-124-3p,hsa-miR-136-5p,hsa-miR-301a-3p,hsa-miR-301b-3p,
NFIB	6	hsa-miR-1197,hsa-miR-124-3p,hsa-miR-301a-3p,hsa-miR-301b-3p,hsa-miR-370-3p,hsa-miR-379-5p,
NIN	6	hsa-miR-125a-5p,hsa-miR-181a-5p,hsa-miR-181b-5p,hsa-miR-181c-5p,hsa-miR-181d-5p,hsa-miR-9-5p,
NOLC1	6	hsa-let-7a-5p,hsa-let-7b-5p,hsa-let-7e-5p,hsa-miR-381-3p,hsa-miR-889-3p,hsa-miR-98-5p,
NR3C1	6	hsa-miR-124-3p,hsa-miR-125b-1-3p,hsa-miR-127-5p,hsa-miR-137,hsa-miR-369-3p,hsa-miR-377-3p,
OTUD1	6	hsa-miR-124-3p,hsa-miR-181a-5p,hsa-miR-181b-5p,hsa-miR-181c-5p,hsa-miR-181d-5p,hsa-miR-543,
OTUD3	6	hsa-miR-125b-2-3p,hsa-miR-216a-5p,hsa-miR-301a-3p,hsa-miR-301b-3p,hsa-miR-379-3p,hsa-miR-411-3p,
PAFAH1B2	6	hsa-miR-137,hsa-miR-301a-3p,hsa-miR-301b-3p,hsa-miR-369-3p,hsa-miR-369-5p,hsa-miR-379-5p,
PAPD5	6	hsa-miR-181a-5p,hsa-miR-181b-5p,hsa-miR-181c-5p,hsa-miR-181d-5p,hsa-miR-380-3p,hsa-miR-410-3p,
PARP1	6	hsa-miR-125b-5p,hsa-miR-301a-3p,hsa-miR-301b-3p,hsa-miR-379-5p,hsa-miR-7-5p,hsa-miR-708-5p,
PDK3	6	hsa-miR-181a-5p,hsa-miR-181b-5p,hsa-miR-181c-5p,hsa-miR-181d-5p,hsa-miR-369-3p,hsa-miR-377-3p,
PHACTR2	6	hsa-miR-124-3p,hsa-miR-136-5p,hsa-miR-181a-5p,hsa-miR-369-3p,hsa-miR-410-3p,hsa-miR-708-3p,
PHOX2B	6	hsa-miR-181a-5p,hsa-miR-181b-5p,hsa-miR-181c-5p,hsa-miR-181d-5p,hsa-miR-543,hsa-miR-9-3p,
POU2F1	6	hsa-miR-1185-5p,hsa-miR-410-3p,hsa-miR-654-3p,hsa-miR-889-3p,hsa-miR-9-5p,hsa-miR-98-5p,
PRNP	6	hsa-miR-125b-1-3p,hsa-miR-301a-3p,hsa-miR-301b-3p,hsa-miR-409-3p,hsa-miR-490-3p,hsa-miR-495-3p,
PRPF8	6	hsa-let-7b-5p,hsa-let-7c-5p,hsa-let-7e-5p,hsa-miR-218-5p,hsa-miR-381-3p,hsa-miR-409-3p,
PTBP3	6	hsa-miR-124-3p,hsa-miR-181a-5p,hsa-miR-181b-5p,hsa-miR-181c-5p,hsa-miR-181d-5p,hsa-miR-377-3p,
PTP4A1	6	hsa-let-7a-5p,hsa-miR-100-5p,hsa-miR-124-3p,hsa-miR-218-5p,hsa-miR-299-3p,hsa-miR-543,
RAN	6	hsa-miR-181a-5p,hsa-miR-181b-5p,hsa-miR-181c-5p,hsa-miR-181d-5p,hsa-miR-301a-3p,hsa-miR-301b-3p,
RCOR1	6	hsa-miR-181a-5p,hsa-miR-181b-5p,hsa-miR-181c-5p,hsa-miR-181d-5p,hsa-miR-432-5p,hsa-miR-9-3p,
RGS16	6	hsa-miR-181a-5p,hsa-miR-181b-5p,hsa-miR-181c-5p,hsa-miR-181d-5p,hsa-miR-494-3p,hsa-miR-98-5p,
RHOBTB3	6	hsa-miR-377-3p,hsa-miR-379-5p,hsa-miR-381-3p,hsa-miR-411-5p,hsa-miR-432-5p,hsa-miR-98-5p,
RNF6	6	hsa-miR-136-5p,hsa-miR-181a-5p,hsa-miR-181b-5p,hsa-miR-181c-5p,hsa-miR-181d-5p,hsa-miR-543,
RPRD2	6	hsa-let-7e-5p,hsa-miR-181a-2-3p,hsa-miR-219a-2-3p,hsa-miR-301a-3p,hsa-miR-301b-3p,hsa-miR-7-5p,
RPS15A	6	hsa-let-7a-5p,hsa-miR-100-5p,hsa-miR-216a-5p,hsa-miR-301a-3p,hsa-miR-301b-3p,hsa-miR-488-3p,
RPS6KA3	6	hsa-miR-181a-5p,hsa-miR-181b-5p,hsa-miR-181c-5p,hsa-miR-181d-5p,hsa-miR-218-5p,hsa-miR-9-3p,
RSF1	6	hsa-miR-181a-5p,hsa-miR-181b-5p,hsa-miR-181c-5p,hsa-miR-181d-5p,hsa-miR-218-5p,hsa-miR-410-3p,
SAMD8	6	hsa-miR-301a-3p,hsa-miR-301b-3p,hsa-miR-376a-3p,hsa-miR-376b-3p,hsa-miR-487a-3p,hsa-miR-495-3p,
SESN3	6	hsa-miR-1185-1-3p,hsa-miR-1185-2-3p,hsa-miR-219a-2-3p,hsa-miR-323a-3p,hsa-miR-409-3p,hsa-miR-431-5p,
SIGLEC14	6	hsa-miR-125b-2-3p,hsa-miR-490-3p,hsa-miR-495-3p,hsa-miR-543,hsa-miR-670-3p,hsa-miR-7-5p,
SIKE1	6	hsa-let-7b-5p,hsa-miR-208b-3p,hsa-miR-218-5p,hsa-miR-379-3p,hsa-miR-380-3p,hsa-miR-411-3p,
SKIL	6	hsa-miR-124-3p,hsa-miR-135a-5p,hsa-miR-135b-5p,hsa-miR-376c-3p,hsa-miR-485-3p,hsa-miR-539-3p,
SLC16A1	6	hsa-miR-124-3p,hsa-miR-376a-3p,hsa-miR-376a-5p,hsa-miR-379-5p,hsa-miR-431-5p,hsa-miR-488-3p,
SLC35G2	6	hsa-miR-181a-5p,hsa-miR-181b-5p,hsa-miR-181c-5p,hsa-miR-181d-5p,hsa-miR-376a-3p,hsa-miR-376b-3p,
SLC38A1	6	hsa-let-7b-5p,hsa-miR-125b-2-3p,hsa-miR-136-5p,hsa-miR-218-5p,hsa-miR-369-3p,hsa-miR-889-3p,
SMAD4	6	hsa-miR-125a-5p,hsa-miR-125b-5p,hsa-miR-199a-5p,hsa-miR-301a-3p,hsa-miR-301b-3p,hsa-miR-670-3p,
SPTY2D1	6	hsa-miR-124-3p,hsa-miR-379-3p,hsa-miR-411-3p,hsa-miR-490-3p,hsa-miR-543,hsa-miR-7-5p,
SRCAP	6	hsa-let-7b-5p,hsa-let-7c-5p,hsa-miR-370-3p,hsa-miR-485-3p,hsa-miR-539-3p,hsa-miR-9-3p,
STC2	6	hsa-miR-1185-5p,hsa-miR-124-3p,hsa-miR-125b-5p,hsa-miR-127-5p,hsa-miR-670-3p,hsa-miR-98-5p,
STX7	6	hsa-miR-1185-1-3p,hsa-miR-1185-2-3p,hsa-miR-377-3p,hsa-miR-382-3p,hsa-miR-410-3p,hsa-miR-543,
SYPL1	6	hsa-miR-124-3p,hsa-miR-379-3p,hsa-miR-380-3p,hsa-miR-411-3p,hsa-miR-487a-3p,hsa-miR-9-5p,
TAB2	6	hsa-let-7a-5p,hsa-let-7b-5p,hsa-let-7f-5p,hsa-miR-181a-5p,hsa-miR-495-3p,hsa-miR-98-5p,
TFDP1	6	hsa-miR-369-3p,hsa-miR-379-3p,hsa-miR-380-3p,hsa-miR-410-3p,hsa-miR-411-3p,hsa-miR-758-3p,
TMEM2	6	hsa-let-7b-5p,hsa-miR-125b-5p,hsa-miR-301a-3p,hsa-miR-301b-3p,hsa-miR-495-3p,hsa-miR-98-5p,
TOR1AIP2	6	hsa-miR-124-5p,hsa-miR-125a-5p,hsa-miR-340-3p,hsa-miR-379-5p,hsa-miR-381-3p,hsa-miR-582-5p,
TRIM2	6	hsa-miR-1197,hsa-miR-181a-5p,hsa-miR-181c-5p,hsa-miR-369-3p,hsa-miR-410-3p,hsa-miR-411-5p,
TSPAN3	6	hsa-let-7a-5p,hsa-let-7b-5p,hsa-let-7f-5p,hsa-miR-301a-3p,hsa-miR-301b-3p,hsa-miR-323a-3p,
TUBB	6	hsa-let-7b-5p,hsa-miR-181a-5p,hsa-miR-181b-5p,hsa-miR-181c-5p,hsa-miR-181d-5p,hsa-miR-708-5p,
VGLL4	6	hsa-let-7a-5p,hsa-let-7e-5p,hsa-miR-124-5p,hsa-miR-379-5p,hsa-miR-409-3p,hsa-miR-495-3p,
YTHDF1	6	hsa-miR-1251-5p,hsa-miR-208b-3p,hsa-miR-218-5p,hsa-miR-301a-3p,hsa-miR-369-3p,hsa-miR-376c-3p,
ZBED3	6	hsa-miR-124-3p,hsa-miR-127-5p,hsa-miR-369-3p,hsa-miR-410-3p,hsa-miR-431-5p,hsa-miR-9-5p,
ZFP36L2	6	hsa-miR-124-3p,hsa-miR-181a-5p,hsa-miR-181b-5p,hsa-miR-181c-5p,hsa-miR-181d-5p,hsa-miR-582-5p,
ZNF148	6	hsa-let-7b-5p,hsa-miR-132-3p,hsa-miR-136-5p,hsa-miR-181a-5p,hsa-miR-369-3p,hsa-miR-9-3p,
ZNF253	6	hsa-miR-181a-5p,hsa-miR-181b-5p,hsa-miR-181c-5p,hsa-miR-181d-5p,hsa-miR-376a-3p,hsa-miR-376b-3p,
ZNF266	6	hsa-miR-181a-5p,hsa-miR-181b-5p,hsa-miR-181c-5p,hsa-miR-181d-5p,hsa-miR-376a-3p,hsa-miR-376b-3p,
ZNF439	6	hsa-miR-181a-5p,hsa-miR-181b-5p,hsa-miR-181c-5p,hsa-miR-181d-5p,hsa-miR-376a-3p,hsa-miR-376b-3p,
ZNF487P	6	hsa-miR-181a-5p,hsa-miR-181b-5p,hsa-miR-181c-5p,hsa-miR-181d-5p,hsa-miR-376a-3p,hsa-miR-376b-3p,
ZNF621	6	hsa-miR-134-5p,hsa-miR-136-5p,hsa-miR-369-3p,hsa-miR-411-5p,hsa-miR-488-3p,hsa-miR-99a-3p,
ZNF667	6	hsa-miR-181a-5p,hsa-miR-181b-5p,hsa-miR-181c-5p,hsa-miR-181d-5p,hsa-miR-376a-3p,hsa-miR-376b-3p,
ZNF699	6	hsa-miR-181a-5p,hsa-miR-181b-5p,hsa-miR-181c-5p,hsa-miR-181d-5p,hsa-miR-376a-3p,hsa-miR-376b-3p,
ZNF780B	6	hsa-miR-181a-5p,hsa-miR-181b-5p,hsa-miR-181c-5p,hsa-miR-181d-5p,hsa-miR-376a-3p,hsa-miR-376b-3p,
ZNF83	6	hsa-miR-181a-5p,hsa-miR-181b-5p,hsa-miR-181c-5p,hsa-miR-181d-5p,hsa-miR-219a-2-3p,hsa-miR-488-3p,
ZWINT	6	hsa-miR-124-3p,hsa-miR-127-3p,hsa-miR-216b-5p,hsa-miR-323b-3p,hsa-miR-338-3p,hsa-miR-369-5p,
ACSL4	5	hsa-miR-132-3p,hsa-miR-301a-3p,hsa-miR-301b-3p,hsa-miR-369-3p,hsa-miR-410-3p,
ACVR1B	5	hsa-let-7a-5p,hsa-let-7c-5p,hsa-miR-135b-5p,hsa-miR-199a-5p,hsa-miR-7-5p,
ACVR1C	5	hsa-miR-323a-3p,hsa-miR-376a-3p,hsa-miR-376a-5p,hsa-miR-376b-3p,hsa-miR-376c-3p,
ADAM17	5	hsa-miR-181a-5p,hsa-miR-181b-5p,hsa-miR-181c-5p,hsa-miR-181d-5p,hsa-miR-218-5p,
AFF4	5	hsa-let-7b-5p,hsa-miR-181a-5p,hsa-miR-181b-5p,hsa-miR-181c-5p,hsa-miR-181d-5p,
AKAP2	5	hsa-miR-125b-5p,hsa-miR-299-3p,hsa-miR-432-5p,hsa-miR-98-5p,hsa-miR-99a-5p,
AKT2	5	hsa-let-7b-5p,hsa-let-7g-5p,hsa-miR-124-3p,hsa-miR-137,hsa-miR-708-5p,
ANAPC16	5	hsa-miR-125a-5p,hsa-miR-125b-5p,hsa-miR-340-3p,hsa-miR-381-3p,hsa-miR-488-3p,
ANKRD33B	5	hsa-miR-125a-5p,hsa-miR-125b-5p,hsa-miR-410-3p,hsa-miR-485-3p,hsa-miR-539-3p,
AP3M2	5	hsa-miR-1197,hsa-miR-181a-5p,hsa-miR-181b-5p,hsa-miR-181c-5p,hsa-miR-181d-5p,
AP5M1	5	hsa-miR-134-5p,hsa-miR-181a-5p,hsa-miR-181b-5p,hsa-miR-181c-5p,hsa-miR-181d-5p,
ARCN1	5	hsa-let-7b-5p,hsa-let-7e-5p,hsa-miR-1185-1-3p,hsa-miR-1185-2-3p,hsa-miR-98-5p,
ARRDC3	5	hsa-let-7a-5p,hsa-miR-181a-5p,hsa-miR-181b-5p,hsa-miR-181c-5p,hsa-miR-181d-5p,
ASAP1	5	hsa-miR-136-3p,hsa-miR-136-5p,hsa-miR-432-5p,hsa-miR-493-3p,hsa-miR-98-5p,
ASB1	5	hsa-miR-124-5p,hsa-miR-181a-5p,hsa-miR-181b-5p,hsa-miR-181c-5p,hsa-miR-181d-5p,
ASCC3	5	hsa-let-7a-5p,hsa-let-7b-5p,hsa-let-7f-5p,hsa-miR-124-3p,hsa-miR-98-5p,
ATP1B3	5	hsa-miR-100-5p,hsa-miR-1197,hsa-miR-379-3p,hsa-miR-411-3p,hsa-miR-7-5p,
ATP2A2	5	hsa-let-7a-5p,hsa-let-7b-5p,hsa-let-7c-5p,hsa-let-7f-5p,hsa-miR-100-5p,
ATP2B1	5	hsa-let-7a-5p,hsa-miR-181a-5p,hsa-miR-181b-5p,hsa-miR-181c-5p,hsa-miR-181d-5p,
ATXN2L	5	hsa-let-7a-5p,hsa-let-7b-5p,hsa-let-7e-5p,hsa-let-7f-5p,hsa-miR-124-3p,
ATXN7	5	hsa-miR-181a-5p,hsa-miR-181b-5p,hsa-miR-181c-5p,hsa-miR-181d-5p,hsa-miR-9-5p,
AURKB	5	hsa-let-7a-5p,hsa-let-7b-5p,hsa-let-7e-5p,hsa-miR-124-3p,hsa-miR-125b-5p,
BECN1	5	hsa-miR-100-5p,hsa-miR-199a-5p,hsa-miR-216a-5p,hsa-miR-216b-5p,hsa-miR-376b-3p,
BIRC5	5	hsa-let-7b-5p,hsa-miR-135a-5p,hsa-miR-135b-5p,hsa-miR-218-5p,hsa-miR-708-5p,
BRMS1L	5	hsa-miR-1185-1-3p,hsa-miR-1185-2-3p,hsa-miR-181a-5p,hsa-miR-431-5p,hsa-miR-488-3p,
C8orf33	5	hsa-miR-1185-5p,hsa-miR-124-3p,hsa-miR-132-3p,hsa-miR-219a-5p,hsa-miR-369-3p,
C8orf37	5	hsa-miR-216b-5p,hsa-miR-382-3p,hsa-miR-411-5p,hsa-miR-670-3p,hsa-miR-7-5p,
CAND1	5	hsa-miR-1185-1-3p,hsa-miR-1185-2-3p,hsa-miR-136-3p,hsa-miR-487a-3p,hsa-miR-539-3p,
CARM1	5	hsa-let-7e-5p,hsa-miR-181a-5p,hsa-miR-181b-5p,hsa-miR-181c-5p,hsa-miR-181d-5p,
CCDC88C	5	hsa-miR-181a-5p,hsa-miR-181b-5p,hsa-miR-181c-5p,hsa-miR-181d-5p,hsa-miR-218-5p,
CCNA2	5	hsa-let-7b-5p,hsa-miR-132-3p,hsa-miR-301a-3p,hsa-miR-301b-3p,hsa-miR-98-5p,
CCNF	5	hsa-let-7b-5p,hsa-let-7c-5p,hsa-miR-218-5p,hsa-miR-582-5p,hsa-miR-98-5p,
CD164	5	hsa-miR-124-3p,hsa-miR-132-3p,hsa-miR-376a-3p,hsa-miR-376b-3p,hsa-miR-495-3p,
CD226	5	hsa-miR-132-3p,hsa-miR-323b-3p,hsa-miR-379-3p,hsa-miR-380-3p,hsa-miR-411-3p,
CD44	5	hsa-miR-199a-5p,hsa-miR-216a-5p,hsa-miR-218-5p,hsa-miR-328-3p,hsa-miR-708-5p,
CENPN	5	hsa-miR-135a-5p,hsa-miR-135b-5p,hsa-miR-136-5p,hsa-miR-216b-5p,hsa-miR-99a-3p,
CHCHD7	5	hsa-miR-124-3p,hsa-miR-181a-5p,hsa-miR-181b-5p,hsa-miR-181c-5p,hsa-miR-181d-5p,
COL4A3BP	5	hsa-miR-1185-1-3p,hsa-miR-1185-2-3p,hsa-miR-379-3p,hsa-miR-411-3p,hsa-miR-490-3p,
COX1	5	hsa-let-7a-5p,hsa-let-7b-5p,hsa-let-7c-5p,hsa-let-7e-5p,hsa-miR-708-5p,
CREBRF	5	hsa-miR-124-3p,hsa-miR-136-3p,hsa-miR-369-3p,hsa-miR-381-3p,hsa-miR-9-3p,
CSNK1A1	5	hsa-miR-136-5p,hsa-miR-181a-5p,hsa-miR-181b-5p,hsa-miR-181c-5p,hsa-miR-181d-5p,
CYP20A1	5	hsa-miR-132-3p,hsa-miR-301a-3p,hsa-miR-301b-3p,hsa-miR-377-3p,hsa-miR-490-3p,
DAPK1	5	hsa-miR-124-3p,hsa-miR-218-5p,hsa-miR-301a-3p,hsa-miR-301b-3p,hsa-miR-376c-3p,
DCAF7	5	hsa-let-7b-5p,hsa-let-7c-5p,hsa-miR-494-3p,hsa-miR-670-3p,hsa-miR-7-5p,
DHX33	5	hsa-let-7b-5p,hsa-miR-124-3p,hsa-miR-125a-5p,hsa-miR-125b-5p,hsa-miR-370-3p,
DHX57	5	hsa-let-7a-5p,hsa-let-7b-5p,hsa-let-7e-5p,hsa-miR-125b-5p,hsa-miR-98-5p,
DNAJB9	5	hsa-miR-1185-5p,hsa-miR-1251-5p,hsa-miR-216b-5p,hsa-miR-410-3p,hsa-miR-411-5p,
DSTYK	5	hsa-miR-301a-3p,hsa-miR-301b-3p,hsa-miR-381-3p,hsa-miR-432-5p,hsa-miR-670-3p,
E2F3	5	hsa-let-7b-5p,hsa-miR-125b-5p,hsa-miR-199a-5p,hsa-miR-376a-3p,hsa-miR-376b-3p,
E2F7	5	hsa-let-7b-5p,hsa-miR-125a-5p,hsa-miR-125b-5p,hsa-miR-376a-5p,hsa-miR-9-5p,
EIF2S3	5	hsa-miR-132-3p,hsa-miR-218-5p,hsa-miR-7-5p,hsa-miR-758-3p,hsa-miR-98-5p,
EIF3C	5	hsa-let-7a-5p,hsa-let-7b-5p,hsa-let-7c-5p,hsa-let-7f-5p,hsa-miR-181b-5p,
EIF4A2	5	hsa-let-7b-5p,hsa-miR-208b-3p,hsa-miR-218-5p,hsa-miR-381-3p,hsa-miR-543,
EIF4E	5	hsa-miR-124-3p,hsa-miR-125a-5p,hsa-miR-125b-5p,hsa-miR-7-5p,hsa-miR-7641,
EIF4EBP2	5	hsa-let-7e-5p,hsa-miR-127-5p,hsa-miR-134-5p,hsa-miR-338-3p,hsa-miR-7-5p,
ENPP5	5	hsa-miR-301a-3p,hsa-miR-301b-3p,hsa-miR-323a-3p,hsa-miR-376c-3p,hsa-miR-670-3p,
EPS8	5	hsa-miR-181a-5p,hsa-miR-181b-5p,hsa-miR-181c-5p,hsa-miR-181d-5p,hsa-miR-543,
ERO1LB	5	hsa-miR-1185-1-3p,hsa-miR-1185-2-3p,hsa-miR-376a-3p,hsa-miR-376c-3p,hsa-miR-432-5p,
EXOC8	5	hsa-miR-370-3p,hsa-miR-382-3p,hsa-miR-410-3p,hsa-miR-889-3p,hsa-miR-99a-3p,
FAM13A	5	hsa-miR-181a-5p,hsa-miR-181b-5p,hsa-miR-181c-5p,hsa-miR-181d-5p,hsa-miR-543,
FAM3C	5	hsa-miR-181a-5p,hsa-miR-181b-5p,hsa-miR-181c-5p,hsa-miR-181d-5p,hsa-miR-543,
FAM63B	5	hsa-miR-124-3p,hsa-miR-409-3p,hsa-miR-411-5p,hsa-miR-494-3p,hsa-miR-7-5p,
FAM96A	5	hsa-let-7b-5p,hsa-miR-181a-5p,hsa-miR-181b-5p,hsa-miR-181c-5p,hsa-miR-181d-5p,
FKBP1C	5	hsa-miR-181a-5p,hsa-miR-181b-5p,hsa-miR-181c-5p,hsa-miR-181d-5p,hsa-miR-543,
FNIP1	5	hsa-let-7a-5p,hsa-miR-136-5p,hsa-miR-137,hsa-miR-218-5p,hsa-miR-379-3p,
FOS	5	hsa-miR-181a-5p,hsa-miR-181b-5p,hsa-miR-323b-3p,hsa-miR-338-3p,hsa-miR-543,
FOXJ3	5	hsa-let-7a-5p,hsa-miR-376c-3p,hsa-miR-377-3p,hsa-miR-494-3p,hsa-miR-708-5p,
FOXL1	5	hsa-miR-181a-5p,hsa-miR-181b-5p,hsa-miR-181c-5p,hsa-miR-181d-5p,hsa-miR-410-3p,
FOXN2	5	hsa-miR-100-5p,hsa-miR-218-5p,hsa-miR-379-3p,hsa-miR-380-3p,hsa-miR-411-3p,
G2E3	5	hsa-let-7a-5p,hsa-miR-125a-5p,hsa-miR-582-5p,hsa-miR-708-3p,hsa-miR-9-3p,
G6PC	5	hsa-miR-136-3p,hsa-miR-301a-3p,hsa-miR-301b-3p,hsa-miR-485-3p,hsa-miR-539-3p,
GID4	5	hsa-miR-132-3p,hsa-miR-381-3p,hsa-miR-485-3p,hsa-miR-487a-3p,hsa-miR-539-3p,
GK5	5	hsa-miR-124-3p,hsa-miR-181a-5p,hsa-miR-181b-5p,hsa-miR-181c-5p,hsa-miR-181d-5p,
GNS	5	hsa-miR-181a-5p,hsa-miR-181b-5p,hsa-miR-181c-5p,hsa-miR-181d-5p,hsa-miR-340-3p,
GOT1	5	hsa-miR-181a-5p,hsa-miR-181b-5p,hsa-miR-181c-5p,hsa-miR-181d-5p,hsa-miR-7641,
GRHL1	5	hsa-miR-100-5p,hsa-miR-125a-5p,hsa-miR-485-3p,hsa-miR-539-3p,hsa-miR-99a-5p,
GRIN2A	5	hsa-miR-1185-5p,hsa-miR-125b-5p,hsa-miR-136-5p,hsa-miR-216a-5p,hsa-miR-216b-5p,
GTPBP3	5	hsa-let-7b-5p,hsa-miR-181a-5p,hsa-miR-181b-5p,hsa-miR-181c-5p,hsa-miR-181d-5p,
GXYLT1	5	hsa-miR-124-3p,hsa-miR-208b-3p,hsa-miR-219a-5p,hsa-miR-9-3p,hsa-miR-99a-5p,
HEPHL1	5	hsa-miR-124-3p,hsa-miR-181a-5p,hsa-miR-181b-5p,hsa-miR-181c-5p,hsa-miR-181d-5p,
HIST1H3D	5	hsa-miR-181a-5p,hsa-miR-181b-5p,hsa-miR-181c-5p,hsa-miR-181d-5p,hsa-miR-98-5p,
HNRNPA1	5	hsa-miR-125b-2-3p,hsa-miR-218-5p,hsa-miR-219a-2-3p,hsa-miR-323a-3p,hsa-miR-370-3p,
HNRNPC	5	hsa-let-7e-5p,hsa-miR-136-3p,hsa-miR-485-3p,hsa-miR-539-3p,hsa-miR-708-5p,
HOXA9	5	hsa-miR-1185-1-3p,hsa-miR-1185-2-3p,hsa-miR-136-3p,hsa-miR-181c-3p,hsa-miR-670-3p,
HOXB3	5	hsa-miR-124-3p,hsa-miR-218-5p,hsa-miR-301a-3p,hsa-miR-301b-3p,hsa-miR-7-5p,
HSP90AA1	5	hsa-let-7b-5p,hsa-miR-219a-2-3p,hsa-miR-495-3p,hsa-miR-582-5p,hsa-miR-889-3p,
HSP90B1	5	hsa-miR-181a-5p,hsa-miR-181b-5p,hsa-miR-181c-5p,hsa-miR-181d-5p,hsa-miR-218-5p,
IGF2R	5	hsa-miR-218-5p,hsa-miR-301a-3p,hsa-miR-301b-3p,hsa-miR-377-3p,hsa-miR-9-5p,
IPO5	5	hsa-miR-181a-5p,hsa-miR-181b-5p,hsa-miR-181c-5p,hsa-miR-181d-5p,hsa-miR-218-5p,
IPO7	5	hsa-let-7a-5p,hsa-let-7b-5p,hsa-let-7c-5p,hsa-miR-582-5p,hsa-miR-9-5p,
IRS2	5	hsa-let-7b-5p,hsa-let-7e-5p,hsa-miR-135a-5p,hsa-miR-7-5p,hsa-miR-98-5p,
JAG1	5	hsa-let-7b-5p,hsa-miR-124-3p,hsa-miR-137,hsa-miR-199a-5p,hsa-miR-98-5p,
JARID2	5	hsa-let-7c-5p,hsa-miR-218-5p,hsa-miR-301a-3p,hsa-miR-301b-3p,hsa-miR-7-5p,
KHSRP	5	hsa-let-7b-5p,hsa-miR-125b-5p,hsa-miR-219a-2-3p,hsa-miR-410-3p,hsa-miR-889-3p,
KIF13A	5	hsa-miR-1185-1-3p,hsa-miR-1185-2-3p,hsa-miR-124-3p,hsa-miR-301a-3p,hsa-miR-301b-3p,
KIF3B	5	hsa-miR-181a-5p,hsa-miR-181b-5p,hsa-miR-181c-5p,hsa-miR-181d-5p,hsa-miR-410-3p,
KLHL11	5	hsa-let-7b-5p,hsa-miR-127-5p,hsa-miR-132-3p,hsa-miR-708-5p,hsa-miR-9-3p,
KLHL24	5	hsa-miR-124-3p,hsa-miR-181a-5p,hsa-miR-181b-5p,hsa-miR-181c-5p,hsa-miR-181d-5p,
KPNA1	5	hsa-miR-132-3p,hsa-miR-181a-5p,hsa-miR-181b-5p,hsa-miR-181c-5p,hsa-miR-181d-5p,
KPNA6	5	hsa-let-7a-5p,hsa-let-7b-5p,hsa-miR-381-3p,hsa-miR-7-5p,hsa-miR-98-5p,
KRBOX4	5	hsa-let-7e-5p,hsa-miR-181a-5p,hsa-miR-181b-5p,hsa-miR-181c-5p,hsa-miR-181d-5p,
LARP1	5	hsa-let-7a-5p,hsa-let-7b-5p,hsa-let-7f-5p,hsa-miR-124-3p,hsa-miR-410-3p,
LMAN1	5	hsa-miR-181a-5p,hsa-miR-181b-5p,hsa-miR-181c-5p,hsa-miR-181d-5p,hsa-miR-495-3p,
LNPEP	5	hsa-miR-1197,hsa-miR-218-5p,hsa-miR-379-5p,hsa-miR-485-3p,hsa-miR-539-3p,
LRIG2	5	hsa-miR-134-5p,hsa-miR-338-3p,hsa-miR-377-3p,hsa-miR-490-3p,hsa-miR-758-3p,
LTA4H	5	hsa-let-7a-5p,hsa-let-7b-5p,hsa-let-7c-5p,hsa-miR-124-3p,hsa-miR-125b-5p,
LZIC	5	hsa-let-7b-5p,hsa-miR-216b-5p,hsa-miR-301a-3p,hsa-miR-301b-3p,hsa-miR-582-5p,
MCC	5	hsa-miR-301a-3p,hsa-miR-301b-3p,hsa-miR-379-5p,hsa-miR-494-3p,hsa-miR-9-5p,
MCL1	5	hsa-miR-125b-5p,hsa-miR-181a-5p,hsa-miR-181b-5p,hsa-miR-495-3p,hsa-miR-582-5p,
MED28	5	hsa-let-7b-5p,hsa-miR-124-3p,hsa-miR-134-5p,hsa-miR-216a-5p,hsa-miR-216b-5p,
MKLN1	5	hsa-miR-100-5p,hsa-miR-124-3p,hsa-miR-485-3p,hsa-miR-539-3p,hsa-miR-889-3p,
MMP13	5	hsa-miR-100-5p,hsa-miR-125b-5p,hsa-miR-127-3p,hsa-miR-132-3p,hsa-miR-9-5p,
MON1B	5	hsa-miR-125a-5p,hsa-miR-125b-5p,hsa-miR-216a-5p,hsa-miR-216b-5p,hsa-miR-99a-5p,
MPP5	5	hsa-miR-181a-5p,hsa-miR-181b-5p,hsa-miR-181c-5p,hsa-miR-181d-5p,hsa-miR-7-5p,
MRPL34	5	hsa-miR-181a-5p,hsa-miR-181b-5p,hsa-miR-181c-5p,hsa-miR-181d-5p,hsa-miR-432-5p,
MRPS14	5	hsa-miR-181a-5p,hsa-miR-181b-5p,hsa-miR-181c-5p,hsa-miR-181d-5p,hsa-miR-543,
MSMO1	5	hsa-let-7e-5p,hsa-miR-301a-3p,hsa-miR-301b-3p,hsa-miR-381-3p,hsa-miR-582-5p,
MTMR3	5	hsa-miR-125b-5p,hsa-miR-181a-5p,hsa-miR-218-5p,hsa-miR-490-3p,hsa-miR-99a-5p,
MTMR4	5	hsa-miR-124-5p,hsa-miR-125b-5p,hsa-miR-136-5p,hsa-miR-218-5p,hsa-miR-376a-5p,
MTOR	5	hsa-let-7c-5p,hsa-miR-100-5p,hsa-miR-181b-5p,hsa-miR-218-5p,hsa-miR-99a-5p,
MTRNR2L1	5	hsa-miR-127-5p,hsa-miR-376c-3p,hsa-miR-431-3p,hsa-miR-490-3p,hsa-miR-495-3p,
MTRNR2L8	5	hsa-miR-127-5p,hsa-miR-376c-3p,hsa-miR-381-3p,hsa-miR-485-3p,hsa-miR-539-3p,
MYH9	5	hsa-let-7f-5p,hsa-miR-124-3p,hsa-miR-338-3p,hsa-miR-490-3p,hsa-miR-9-5p,
NAA15	5	hsa-let-7b-5p,hsa-miR-124-3p,hsa-miR-199a-5p,hsa-miR-218-5p,hsa-miR-98-5p,
ND2	5	hsa-let-7a-5p,hsa-let-7b-5p,hsa-let-7c-5p,hsa-let-7e-5p,hsa-miR-181a-5p,
ND5	5	hsa-let-7a-5p,hsa-let-7b-5p,hsa-let-7c-5p,hsa-let-7e-5p,hsa-let-7f-5p,
NGDN	5	hsa-miR-124-3p,hsa-miR-485-3p,hsa-miR-487a-3p,hsa-miR-495-3p,hsa-miR-539-3p,
NHS	5	hsa-miR-135a-5p,hsa-miR-135b-5p,hsa-miR-369-3p,hsa-miR-494-3p,hsa-miR-9-3p,
NME4	5	hsa-let-7a-5p,hsa-let-7b-5p,hsa-let-7c-5p,hsa-let-7e-5p,hsa-miR-124-3p,
NTRK3	5	hsa-miR-125a-5p,hsa-miR-125b-5p,hsa-miR-410-3p,hsa-miR-485-3p,hsa-miR-9-5p,
NUCKS1	5	hsa-let-7b-5p,hsa-miR-136-5p,hsa-miR-219a-2-3p,hsa-miR-301a-3p,hsa-miR-654-3p,
PAK1	5	hsa-let-7a-5p,hsa-let-7b-5p,hsa-miR-216a-5p,hsa-miR-377-3p,hsa-miR-7-5p,
PAPD7	5	hsa-miR-137,hsa-miR-218-5p,hsa-miR-299-3p,hsa-miR-411-5p,hsa-miR-582-5p,
PCBP2	5	hsa-let-7b-5p,hsa-let-7e-5p,hsa-miR-100-5p,hsa-miR-125b-5p,hsa-miR-218-5p,
PDE4DIP	5	hsa-let-7a-5p,hsa-miR-432-5p,hsa-miR-493-3p,hsa-miR-582-5p,hsa-miR-670-3p,
PEBP1	5	hsa-miR-181a-5p,hsa-miR-181b-5p,hsa-miR-181c-5p,hsa-miR-181d-5p,hsa-miR-370-3p,
PER2	5	hsa-miR-181a-5p,hsa-miR-181b-5p,hsa-miR-181c-5p,hsa-miR-181d-5p,hsa-miR-495-3p,
PFKFB2	5	hsa-miR-1185-1-3p,hsa-miR-1185-2-3p,hsa-miR-181a-5p,hsa-miR-376a-3p,hsa-miR-377-3p,
PHKA1	5	hsa-let-7b-5p,hsa-let-7e-5p,hsa-miR-1185-1-3p,hsa-miR-1185-2-3p,hsa-miR-98-5p,
PLAG1	5	hsa-miR-181a-5p,hsa-miR-181b-5p,hsa-miR-323a-3p,hsa-miR-889-3p,hsa-miR-98-5p,
PLEKHA1	5	hsa-miR-124-3p,hsa-miR-124-5p,hsa-miR-125b-2-3p,hsa-miR-338-3p,hsa-miR-411-5p,
PLEKHA6	5	hsa-miR-1185-5p,hsa-miR-136-5p,hsa-miR-377-3p,hsa-miR-410-3p,hsa-miR-487a-3p,
PMEPA1	5	hsa-miR-369-3p,hsa-miR-410-3p,hsa-miR-487a-3p,hsa-miR-654-3p,hsa-miR-7-5p,
PNRC1	5	hsa-let-7a-5p,hsa-miR-100-5p,hsa-miR-301a-3p,hsa-miR-301b-3p,hsa-miR-98-5p,
PNRC2	5	hsa-miR-181a-5p,hsa-miR-181b-5p,hsa-miR-181c-5p,hsa-miR-181d-5p,hsa-miR-9-5p,
POLA2	5	hsa-miR-1185-1-3p,hsa-miR-1185-2-3p,hsa-miR-134-5p,hsa-miR-199a-5p,hsa-miR-381-3p,
PPP1CC	5	hsa-miR-218-5p,hsa-miR-323a-3p,hsa-miR-493-3p,hsa-miR-494-3p,hsa-miR-582-5p,
PPP2R1B	5	hsa-miR-124-3p,hsa-miR-379-3p,hsa-miR-380-3p,hsa-miR-411-3p,hsa-miR-7-5p,
PRKAA1	5	hsa-miR-299-3p,hsa-miR-301a-3p,hsa-miR-301b-3p,hsa-miR-487a-3p,hsa-miR-582-5p,
PRKCH	5	hsa-miR-216b-5p,hsa-miR-376a-3p,hsa-miR-376c-3p,hsa-miR-432-5p,hsa-miR-493-3p,
PTP4A2	5	hsa-let-7b-5p,hsa-let-7c-5p,hsa-miR-124-3p,hsa-miR-218-5p,hsa-miR-7-5p,
PTPDC1	5	hsa-miR-181a-5p,hsa-miR-181b-5p,hsa-miR-181c-5p,hsa-miR-181d-5p,hsa-miR-543,
PUM1	5	hsa-let-7b-5p,hsa-miR-181a-5p,hsa-miR-219a-5p,hsa-miR-99a-3p,hsa-miR-99a-5p,
RAB32	5	hsa-miR-124-3p,hsa-miR-181c-3p,hsa-miR-299-3p,hsa-miR-369-3p,hsa-miR-7-5p,
RAB34	5	hsa-let-7c-5p,hsa-miR-124-3p,hsa-miR-301a-3p,hsa-miR-301b-3p,hsa-miR-9-5p,
RAB3GAP2	5	hsa-let-7b-5p,hsa-miR-135a-5p,hsa-miR-135b-5p,hsa-miR-136-3p,hsa-miR-323a-3p,
RAB5B	5	hsa-let-7c-5p,hsa-miR-132-3p,hsa-miR-181c-3p,hsa-miR-301a-3p,hsa-miR-301b-3p,
RAC1	5	hsa-miR-124-3p,hsa-miR-136-5p,hsa-miR-369-3p,hsa-miR-381-3p,hsa-miR-582-5p,
RANBP2	5	hsa-let-7a-5p,hsa-let-7e-5p,hsa-let-7g-5p,hsa-miR-125b-5p,hsa-miR-708-5p,
RBM27	5	hsa-miR-137,hsa-miR-301a-3p,hsa-miR-301b-3p,hsa-miR-582-5p,hsa-miR-889-3p,
RBPJ	5	hsa-let-7b-5p,hsa-miR-124-3p,hsa-miR-218-5p,hsa-miR-490-3p,hsa-miR-7-5p,
RNF187	5	hsa-miR-181a-5p,hsa-miR-181b-5p,hsa-miR-181c-5p,hsa-miR-181d-5p,hsa-miR-99a-5p,
RPL35A	5	hsa-let-7a-5p,hsa-miR-125a-5p,hsa-miR-125b-5p,hsa-miR-127-5p,hsa-miR-338-3p,
RPS4X	5	hsa-let-7a-5p,hsa-let-7b-5p,hsa-miR-382-3p,hsa-miR-485-3p,hsa-miR-487a-3p,
RPS6KA5	5	hsa-miR-301a-3p,hsa-miR-301b-3p,hsa-miR-376c-3p,hsa-miR-485-3p,hsa-miR-539-3p,
RSBN1L	5	hsa-miR-181a-5p,hsa-miR-181b-5p,hsa-miR-181c-5p,hsa-miR-181d-5p,hsa-miR-377-3p,
SCARB2	5	hsa-miR-125a-5p,hsa-miR-125b-5p,hsa-miR-136-5p,hsa-miR-7-5p,hsa-miR-99a-3p,
SCN8A	5	hsa-miR-181a-5p,hsa-miR-181b-5p,hsa-miR-181c-5p,hsa-miR-181d-5p,hsa-miR-377-3p,
SEC24A	5	hsa-miR-125b-5p,hsa-miR-218-5p,hsa-miR-381-3p,hsa-miR-758-3p,hsa-miR-9-3p,
SERINC3	5	hsa-miR-218-5p,hsa-miR-301a-3p,hsa-miR-301b-3p,hsa-miR-376a-3p,hsa-miR-376b-3p,
SERP1	5	hsa-miR-124-3p,hsa-miR-127-5p,hsa-miR-494-3p,hsa-miR-7-5p,hsa-miR-98-5p,
SGPL1	5	hsa-miR-124-3p,hsa-miR-125a-5p,hsa-miR-125b-5p,hsa-miR-218-5p,hsa-miR-7-5p,
SLC19A2	5	hsa-miR-181a-5p,hsa-miR-181b-5p,hsa-miR-181c-5p,hsa-miR-181d-5p,hsa-miR-98-5p,
SLC25A25	5	hsa-miR-181a-5p,hsa-miR-181b-5p,hsa-miR-181c-5p,hsa-miR-181d-5p,hsa-miR-670-3p,
SLC25A37	5	hsa-miR-181a-5p,hsa-miR-181b-5p,hsa-miR-181c-5p,hsa-miR-181d-5p,hsa-miR-7-5p,
SMIM13	5	hsa-miR-485-3p,hsa-miR-487a-3p,hsa-miR-494-3p,hsa-miR-539-3p,hsa-miR-758-3p,
SNAI2	5	hsa-miR-124-3p,hsa-miR-181a-5p,hsa-miR-218-5p,hsa-miR-670-3p,hsa-miR-9-5p,
SNAPIN	5	hsa-miR-218-5p,hsa-miR-301a-3p,hsa-miR-301b-3p,hsa-miR-328-3p,hsa-miR-7-5p,
SNTB2	5	hsa-miR-124-3p,hsa-miR-301a-3p,hsa-miR-301b-3p,hsa-miR-381-3p,hsa-miR-7641,
SNX5	5	hsa-miR-132-5p,hsa-miR-301a-3p,hsa-miR-301b-3p,hsa-miR-410-3p,hsa-miR-98-5p,
SOX9	5	hsa-let-7b-5p,hsa-miR-124-3p,hsa-miR-136-5p,hsa-miR-199a-5p,hsa-miR-495-3p,
SPAG9	5	hsa-let-7e-5p,hsa-miR-218-5p,hsa-miR-323b-3p,hsa-miR-381-3p,hsa-miR-9-5p,
SSX2IP	5	hsa-miR-181a-5p,hsa-miR-181b-5p,hsa-miR-181c-5p,hsa-miR-181d-5p,hsa-miR-338-3p,
STAG1	5	hsa-miR-132-3p,hsa-miR-181a-5p,hsa-miR-181b-5p,hsa-miR-181c-5p,hsa-miR-181d-5p,
STX2	5	hsa-miR-124-3p,hsa-miR-181a-5p,hsa-miR-181b-5p,hsa-miR-181c-5p,hsa-miR-181d-5p,
SULT1B1	5	hsa-miR-124-3p,hsa-miR-382-3p,hsa-miR-410-3p,hsa-miR-670-3p,hsa-miR-7-5p,
SZRD1	5	hsa-let-7b-5p,hsa-miR-218-5p,hsa-miR-328-3p,hsa-miR-670-3p,hsa-miR-7-5p,
TAF5L	5	hsa-let-7a-5p,hsa-let-7c-5p,hsa-miR-181b-5p,hsa-miR-218-5p,hsa-miR-98-5p,
TBC1D13	5	hsa-let-7b-5p,hsa-miR-181a-5p,hsa-miR-181b-5p,hsa-miR-181c-5p,hsa-miR-181d-5p,
TBC1D9	5	hsa-let-7g-5p,hsa-miR-132-3p,hsa-miR-381-3p,hsa-miR-495-3p,hsa-miR-9-5p,
TEAD1	5	hsa-miR-124-3p,hsa-miR-181a-2-3p,hsa-miR-377-3p,hsa-miR-494-3p,hsa-miR-98-5p,
TJAP1	5	hsa-miR-132-3p,hsa-miR-134-5p,hsa-miR-488-3p,hsa-miR-7-5p,hsa-miR-758-3p,
TMED10	5	hsa-miR-124-3p,hsa-miR-485-3p,hsa-miR-493-3p,hsa-miR-539-3p,hsa-miR-7-5p,
TMEM64	5	hsa-let-7a-5p,hsa-miR-181a-5p,hsa-miR-218-5p,hsa-miR-323b-3p,hsa-miR-494-3p,
TMF1	5	hsa-miR-181a-5p,hsa-miR-181b-5p,hsa-miR-181c-5p,hsa-miR-181d-5p,hsa-miR-411-5p,
TMOD3	5	hsa-miR-1185-5p,hsa-miR-301a-3p,hsa-miR-301b-3p,hsa-miR-328-3p,hsa-miR-494-3p,
TMTC1	5	hsa-miR-125b-2-3p,hsa-miR-301a-3p,hsa-miR-301b-3p,hsa-miR-369-3p,hsa-miR-670-3p,
TOPBP1	5	hsa-miR-124-3p,hsa-miR-181a-5p,hsa-miR-181b-5p,hsa-miR-181c-5p,hsa-miR-181d-5p,
TPP1	5	hsa-miR-124-3p,hsa-miR-219a-2-3p,hsa-miR-301a-3p,hsa-miR-301b-3p,hsa-miR-7-5p,
TRRAP	5	hsa-let-7a-5p,hsa-let-7c-5p,hsa-let-7e-5p,hsa-miR-181b-5p,hsa-miR-9-5p,
TSG101	5	hsa-miR-1185-5p,hsa-miR-181a-5p,hsa-miR-181b-5p,hsa-miR-181c-5p,hsa-miR-181d-5p,
UBAP2L	5	hsa-let-7a-5p,hsa-let-7b-5p,hsa-let-7e-5p,hsa-let-7f-5p,hsa-miR-125b-5p,
UBB	5	hsa-miR-100-5p,hsa-miR-181b-5p,hsa-miR-301a-3p,hsa-miR-301b-3p,hsa-miR-99a-5p,
UBE2D2	5	hsa-let-7b-5p,hsa-miR-301a-3p,hsa-miR-301b-3p,hsa-miR-376a-3p,hsa-miR-376b-3p,
USP22	5	hsa-let-7b-5p,hsa-miR-125b-2-3p,hsa-miR-127-5p,hsa-miR-218-5p,hsa-miR-376a-5p,
VCAM1	5	hsa-miR-136-5p,hsa-miR-181a-5p,hsa-miR-181b-5p,hsa-miR-181c-5p,hsa-miR-181d-5p,
XKR4	5	hsa-miR-369-3p,hsa-miR-382-3p,hsa-miR-409-3p,hsa-miR-490-3p,hsa-miR-670-3p,
XPNPEP3	5	hsa-miR-181a-5p,hsa-miR-181b-5p,hsa-miR-181c-5p,hsa-miR-181d-5p,hsa-miR-377-3p,
YY1	5	hsa-miR-219a-2-3p,hsa-miR-301a-3p,hsa-miR-301b-3p,hsa-miR-543,hsa-miR-7-5p,
ZADH2	5	hsa-let-7b-5p,hsa-miR-181a-5p,hsa-miR-181b-5p,hsa-miR-181c-5p,hsa-miR-181d-5p,
ZBTB18	5	hsa-miR-219a-5p,hsa-miR-301a-3p,hsa-miR-301b-3p,hsa-miR-495-3p,hsa-miR-889-3p,
ZBTB33	5	hsa-miR-181a-5p,hsa-miR-181b-5p,hsa-miR-181c-5p,hsa-miR-181d-5p,hsa-miR-411-5p,
ZBTB7A	5	hsa-miR-1185-1-3p,hsa-miR-1185-2-3p,hsa-miR-216a-5p,hsa-miR-216b-5p,hsa-miR-410-3p,
ZCCHC14	5	hsa-miR-218-5p,hsa-miR-377-3p,hsa-miR-432-5p,hsa-miR-493-3p,hsa-miR-7-5p,
ZDHHC15	5	hsa-miR-181a-5p,hsa-miR-181b-5p,hsa-miR-181c-5p,hsa-miR-181d-5p,hsa-miR-582-5p,
ZFX	5	hsa-miR-1185-1-3p,hsa-miR-1185-2-3p,hsa-miR-218-5p,hsa-miR-409-3p,hsa-miR-98-5p,
ZNF117	5	hsa-miR-1185-5p,hsa-miR-124-5p,hsa-miR-199a-5p,hsa-miR-323b-3p,hsa-miR-490-3p,
ZNF281	5	hsa-miR-136-5p,hsa-miR-376a-3p,hsa-miR-376b-3p,hsa-miR-488-3p,hsa-miR-98-5p,
ZNF415	5	hsa-miR-181a-5p,hsa-miR-181b-5p,hsa-miR-181c-5p,hsa-miR-181d-5p,hsa-miR-199a-5p,
ZNF426	5	hsa-let-7b-5p,hsa-miR-1185-5p,hsa-miR-181a-5p,hsa-miR-376a-3p,hsa-miR-376b-3p,
ZNF431	5	hsa-miR-216b-5p,hsa-miR-301a-3p,hsa-miR-301b-3p,hsa-miR-495-3p,hsa-miR-582-5p,
ZNF507	5	hsa-let-7b-5p,hsa-miR-124-3p,hsa-miR-410-3p,hsa-miR-493-3p,hsa-miR-7-5p,
ZNF616	5	hsa-miR-181a-5p,hsa-miR-181b-5p,hsa-miR-181c-5p,hsa-miR-181d-5p,hsa-miR-382-3p,
ZNF711	5	hsa-miR-132-3p,hsa-miR-218-5p,hsa-miR-301a-3p,hsa-miR-301b-3p,hsa-miR-543,
ZNF805	5	hsa-let-7b-5p,hsa-let-7e-5p,hsa-miR-135a-5p,hsa-miR-135b-5p,hsa-miR-7-5p,
ZNF829	5	hsa-miR-181a-5p,hsa-miR-181b-5p,hsa-miR-181c-5p,hsa-miR-181d-5p,hsa-miR-376c-3p,
ABCF1	4	hsa-let-7b-5p,hsa-miR-369-3p,hsa-miR-410-3p,hsa-miR-98-5p,
ABHD15	4	hsa-miR-125b-2-3p,hsa-miR-411-5p,hsa-miR-485-3p,hsa-miR-539-3p,
ABHD2	4	hsa-miR-127-5p,hsa-miR-218-5p,hsa-miR-340-3p,hsa-miR-493-3p,
ACTR3B	4	hsa-miR-127-3p,hsa-miR-379-3p,hsa-miR-487a-3p,hsa-miR-539-3p,
ACTR3C	4	hsa-miR-127-3p,hsa-miR-379-3p,hsa-miR-487a-3p,hsa-miR-539-3p,
ACVR1	4	hsa-let-7b-5p,hsa-miR-301a-3p,hsa-miR-301b-3p,hsa-miR-338-3p,
ACYP1	4	hsa-miR-181a-5p,hsa-miR-181b-5p,hsa-miR-181c-5p,hsa-miR-181d-5p,
ADRBK1	4	hsa-miR-181a-5p,hsa-miR-181b-5p,hsa-miR-181c-5p,hsa-miR-181d-5p,
AKR7A2	4	hsa-miR-134-5p,hsa-miR-216a-5p,hsa-miR-7-5p,hsa-miR-758-3p,
AKT1	4	hsa-miR-100-5p,hsa-miR-125b-5p,hsa-miR-654-3p,hsa-miR-708-5p,
ALDH1A3	4	hsa-miR-1185-1-3p,hsa-miR-1185-2-3p,hsa-miR-7-5p,hsa-miR-9-5p,
ALDH7A1	4	hsa-let-7a-5p,hsa-let-7b-5p,hsa-let-7f-5p,hsa-miR-377-3p,
ALG14	4	hsa-miR-124-3p,hsa-miR-582-5p,hsa-miR-7-5p,hsa-miR-7641,
ALG3	4	hsa-let-7b-5p,hsa-miR-100-5p,hsa-miR-7-5p,hsa-miR-98-5p,
AMMECR1	4	hsa-let-7a-5p,hsa-miR-124-3p,hsa-miR-181a-5p,hsa-miR-98-5p,
AMOTL2	4	hsa-miR-135a-5p,hsa-miR-135b-5p,hsa-miR-376a-3p,hsa-miR-376b-3p,
ANKRD17	4	hsa-let-7a-5p,hsa-let-7b-5p,hsa-let-7c-5p,hsa-miR-582-5p,
ANKRD50	4	hsa-miR-1185-5p,hsa-miR-181a-2-3p,hsa-miR-301a-3p,hsa-miR-301b-3p,
ARAP2	4	hsa-miR-1185-1-3p,hsa-miR-1185-2-3p,hsa-miR-381-3p,hsa-miR-582-5p,
ARRB2	4	hsa-miR-181a-5p,hsa-miR-181b-5p,hsa-miR-181c-5p,hsa-miR-181d-5p,
ASB16	4	hsa-miR-125a-5p,hsa-miR-125b-5p,hsa-miR-301a-3p,hsa-miR-301b-3p,
ATAT1	4	hsa-miR-100-5p,hsa-miR-1197,hsa-miR-338-3p,hsa-miR-376c-3p,
ATG2B	4	hsa-miR-181a-5p,hsa-miR-181b-5p,hsa-miR-181c-5p,hsa-miR-181d-5p,
ATP6V0E1	4	hsa-miR-124-3p,hsa-miR-132-3p,hsa-miR-181a-5p,hsa-miR-218-5p,
ATP6V1B2	4	hsa-let-7a-5p,hsa-miR-301a-3p,hsa-miR-301b-3p,hsa-miR-323b-3p,
ATP8B1	4	hsa-miR-181a-5p,hsa-miR-181b-5p,hsa-miR-181c-5p,hsa-miR-181d-5p,
ATXN1L	4	hsa-let-7b-5p,hsa-miR-1185-1-3p,hsa-miR-1185-2-3p,hsa-miR-543,
AZIN1	4	hsa-miR-124-5p,hsa-miR-379-3p,hsa-miR-380-3p,hsa-miR-411-3p,
BBS4	4	hsa-miR-127-5p,hsa-miR-376c-3p,hsa-miR-377-3p,hsa-miR-432-5p,
BCAT1	4	hsa-let-7a-5p,hsa-let-7b-5p,hsa-miR-137,hsa-miR-7-5p,
BLOC1S2	4	hsa-miR-181a-5p,hsa-miR-181b-5p,hsa-miR-181c-5p,hsa-miR-181d-5p,
BPTF	4	hsa-let-7a-5p,hsa-let-7c-5p,hsa-miR-181b-5p,hsa-miR-216a-5p,
BRD7	4	hsa-miR-218-5p,hsa-miR-381-3p,hsa-miR-382-3p,hsa-miR-99a-5p,
BRPF3	4	hsa-let-7b-5p,hsa-miR-1185-1-3p,hsa-miR-1185-2-3p,hsa-miR-381-3p,
BRWD1	4	hsa-miR-124-3p,hsa-miR-132-3p,hsa-miR-301a-3p,hsa-miR-301b-3p,
BSDC1	4	hsa-let-7a-5p,hsa-let-7c-5p,hsa-let-7e-5p,hsa-miR-654-3p,
C11orf30	4	hsa-miR-181a-5p,hsa-miR-181b-5p,hsa-miR-181c-5p,hsa-miR-181d-5p,
C11orf57	4	hsa-let-7a-5p,hsa-miR-216a-5p,hsa-miR-216b-5p,hsa-miR-98-5p,
C16orf72	4	hsa-miR-1185-5p,hsa-miR-124-5p,hsa-miR-377-3p,hsa-miR-543,
C1GALT1	4	hsa-let-7a-5p,hsa-let-7b-5p,hsa-miR-216b-5p,hsa-miR-98-5p,
C1orf21	4	hsa-miR-136-3p,hsa-miR-670-3p,hsa-miR-7-5p,hsa-miR-708-3p,
C8A	4	hsa-miR-127-5p,hsa-miR-181a-5p,hsa-miR-338-3p,hsa-miR-670-3p,
C8orf4	4	hsa-miR-379-3p,hsa-miR-380-3p,hsa-miR-411-3p,hsa-miR-98-5p,
CAMSAP2	4	hsa-miR-132-3p,hsa-miR-301a-3p,hsa-miR-301b-3p,hsa-miR-369-3p,
CAPN7	4	hsa-miR-1185-5p,hsa-miR-216a-5p,hsa-miR-216b-5p,hsa-miR-382-3p,
CAPZA1	4	hsa-miR-127-5p,hsa-miR-7-5p,hsa-miR-9-3p,hsa-miR-9-5p,
CAV1	4	hsa-miR-124-3p,hsa-miR-199a-5p,hsa-miR-670-3p,hsa-miR-7-5p,
CBX6	4	hsa-let-7b-5p,hsa-let-7c-5p,hsa-miR-328-3p,hsa-miR-670-3p,
CCBL2	4	hsa-let-7b-5p,hsa-miR-124-3p,hsa-miR-299-3p,hsa-miR-369-3p,
CCDC74A	4	hsa-miR-218-5p,hsa-miR-379-3p,hsa-miR-380-3p,hsa-miR-411-3p,
CCDC74B	4	hsa-miR-218-5p,hsa-miR-379-3p,hsa-miR-380-3p,hsa-miR-411-3p,
CCDC80	4	hsa-miR-218-5p,hsa-miR-369-3p,hsa-miR-409-3p,hsa-miR-410-3p,
CCL22	4	hsa-miR-181a-5p,hsa-miR-181b-5p,hsa-miR-181c-5p,hsa-miR-181d-5p,
CCNB2	4	hsa-let-7a-5p,hsa-let-7b-5p,hsa-let-7c-5p,hsa-let-7f-5p,
CD2AP	4	hsa-let-7a-5p,hsa-miR-124-3p,hsa-miR-376a-3p,hsa-miR-376b-3p,
CD99	4	hsa-let-7b-5p,hsa-miR-1185-1-3p,hsa-miR-1185-2-3p,hsa-miR-218-5p,
CDC42BPA	4	hsa-let-7c-5p,hsa-miR-216b-5p,hsa-miR-218-5p,hsa-miR-98-5p,
CDCA4	4	hsa-miR-219a-2-3p,hsa-miR-301a-3p,hsa-miR-301b-3p,hsa-miR-670-3p,
CDH2	4	hsa-miR-124-3p,hsa-miR-199a-5p,hsa-miR-218-5p,hsa-miR-411-5p,
CDK19	4	hsa-miR-301a-3p,hsa-miR-301b-3p,hsa-miR-382-3p,hsa-miR-490-3p,
CDX2	4	hsa-miR-181a-5p,hsa-miR-181b-5p,hsa-miR-181c-5p,hsa-miR-9-5p,
CEP170	4	hsa-miR-125b-5p,hsa-miR-301a-3p,hsa-miR-301b-3p,hsa-miR-7641,
CEP19	4	hsa-miR-219a-5p,hsa-miR-411-5p,hsa-miR-495-3p,hsa-miR-99a-3p,
CHD7	4	hsa-let-7b-5p,hsa-let-7e-5p,hsa-miR-219a-5p,hsa-miR-98-5p,
CHEK2	4	hsa-miR-124-3p,hsa-miR-301a-3p,hsa-miR-301b-3p,hsa-miR-376c-3p,
CHMP3	4	hsa-let-7b-5p,hsa-miR-125b-5p,hsa-miR-432-5p,hsa-miR-9-5p,
CIRH1A	4	hsa-let-7a-5p,hsa-miR-100-5p,hsa-miR-495-3p,hsa-miR-99a-5p,
CNEP1R1	4	hsa-let-7f-5p,hsa-miR-323a-3p,hsa-miR-543,hsa-miR-582-5p,
CNNM2	4	hsa-let-7c-5p,hsa-miR-124-3p,hsa-miR-216a-5p,hsa-miR-218-5p,
COPB2	4	hsa-miR-1185-1-3p,hsa-miR-1185-2-3p,hsa-miR-376a-5p,hsa-miR-381-3p,
COPS6	4	hsa-let-7c-5p,hsa-let-7f-5p,hsa-let-7i-5p,hsa-miR-328-3p,
COPS8	4	hsa-let-7c-5p,hsa-let-7f-5p,hsa-let-7i-5p,hsa-miR-410-3p,
COX10	4	hsa-let-7e-5p,hsa-miR-301a-3p,hsa-miR-301b-3p,hsa-miR-98-5p,
CSGALNACT1	4	hsa-miR-124-3p,hsa-miR-124-5p,hsa-miR-199a-5p,hsa-miR-670-3p,
CSTF2T	4	hsa-let-7c-5p,hsa-miR-132-3p,hsa-miR-136-5p,hsa-miR-99a-3p,
CUL2	4	hsa-let-7b-5p,hsa-miR-100-5p,hsa-miR-410-3p,hsa-miR-99a-5p,
CXCL5	4	hsa-miR-369-3p,hsa-miR-410-3p,hsa-miR-495-3p,hsa-miR-7-5p,
DCAF17	4	hsa-miR-132-3p,hsa-miR-376a-3p,hsa-miR-376b-3p,hsa-miR-7-5p,
DCAF4	4	hsa-miR-181a-5p,hsa-miR-181b-5p,hsa-miR-181c-5p,hsa-miR-181d-5p,
DCTN5	4	hsa-let-7c-5p,hsa-miR-376a-3p,hsa-miR-376b-3p,hsa-miR-377-3p,
DDI2	4	hsa-miR-124-3p,hsa-miR-137,hsa-miR-299-3p,hsa-miR-7-5p,
DDX17	4	hsa-let-7b-5p,hsa-miR-218-5p,hsa-miR-377-3p,hsa-miR-539-3p,
DDX18	4	hsa-let-7a-5p,hsa-let-7b-5p,hsa-let-7c-5p,hsa-miR-99a-5p,
DDX19B	4	hsa-miR-199a-5p,hsa-miR-379-5p,hsa-miR-411-5p,hsa-miR-431-3p,
DEPDC1	4	hsa-miR-124-3p,hsa-miR-301a-3p,hsa-miR-301b-3p,hsa-miR-323a-3p,
DFFA	4	hsa-let-7b-5p,hsa-miR-216a-5p,hsa-miR-376c-3p,hsa-miR-490-3p,
DGS2	4	hsa-miR-181a-5p,hsa-miR-181b-5p,hsa-miR-181c-5p,hsa-miR-181d-5p,
DIDO1	4	hsa-miR-181b-5p,hsa-miR-409-3p,hsa-miR-582-5p,hsa-miR-98-5p,
DLC1	4	hsa-let-7b-5p,hsa-miR-301a-3p,hsa-miR-301b-3p,hsa-miR-495-3p,
DNAJC3	4	hsa-miR-127-5p,hsa-miR-181a-2-3p,hsa-miR-376a-5p,hsa-miR-543,
DNMT1	4	hsa-let-7c-5p,hsa-miR-100-5p,hsa-miR-218-5p,hsa-miR-301b-3p,
DPP8	4	hsa-miR-135a-5p,hsa-miR-135b-5p,hsa-miR-411-5p,hsa-miR-708-3p,
DPYSL2	4	hsa-miR-181c-5p,hsa-miR-301a-3p,hsa-miR-301b-3p,hsa-miR-670-3p,
DR1	4	hsa-miR-125b-2-3p,hsa-miR-136-5p,hsa-miR-137,hsa-miR-431-5p,
DUSP18	4	hsa-miR-218-5p,hsa-miR-301a-3p,hsa-miR-301b-3p,hsa-miR-99a-3p,
DUSP5	4	hsa-miR-181a-5p,hsa-miR-181b-5p,hsa-miR-181c-5p,hsa-miR-181d-5p,
E2F2	4	hsa-let-7a-5p,hsa-miR-125b-5p,hsa-miR-7-5p,hsa-miR-98-5p,
E2F5	4	hsa-let-7b-5p,hsa-let-7c-5p,hsa-miR-124-3p,hsa-miR-181a-5p,
EED	4	hsa-miR-181a-5p,hsa-miR-181b-5p,hsa-miR-181c-5p,hsa-miR-181d-5p,
EGLN3	4	hsa-let-7i-5p,hsa-miR-301a-3p,hsa-miR-301b-3p,hsa-miR-98-5p,
EIF3L	4	hsa-miR-124-3p,hsa-miR-340-3p,hsa-miR-490-3p,hsa-miR-7-5p,
EIF4A1	4	hsa-let-7b-5p,hsa-let-7e-5p,hsa-miR-493-3p,hsa-miR-670-3p,
ELL2	4	hsa-miR-218-5p,hsa-miR-301a-3p,hsa-miR-301b-3p,hsa-miR-409-3p,
EML4	4	hsa-miR-1185-1-3p,hsa-miR-1185-2-3p,hsa-miR-132-3p,hsa-miR-377-3p,
ENAH	4	hsa-miR-124-3p,hsa-miR-181a-5p,hsa-miR-323b-3p,hsa-miR-488-3p,
EP300	4	hsa-let-7b-5p,hsa-miR-181b-5p,hsa-miR-181d-5p,hsa-miR-9-5p,
EPS15	4	hsa-miR-181a-5p,hsa-miR-181b-5p,hsa-miR-181c-5p,hsa-miR-181d-5p,
ERBB3	4	hsa-miR-125a-5p,hsa-miR-125b-5p,hsa-miR-199a-5p,hsa-miR-323b-3p,
ERRFI1	4	hsa-miR-125b-2-3p,hsa-miR-379-3p,hsa-miR-380-3p,hsa-miR-411-3p,
ESR1	4	hsa-miR-100-5p,hsa-miR-301a-3p,hsa-miR-301b-3p,hsa-miR-9-5p,
ETS2	4	hsa-miR-199a-5p,hsa-miR-218-5p,hsa-miR-410-3p,hsa-miR-582-5p,
EWSR1	4	hsa-let-7a-5p,hsa-let-7c-5p,hsa-miR-100-5p,hsa-miR-328-3p,
FADS6	4	hsa-miR-181a-2-3p,hsa-miR-216a-5p,hsa-miR-370-3p,hsa-miR-490-3p,
FAM160A2	4	hsa-miR-181a-5p,hsa-miR-181b-5p,hsa-miR-181c-5p,hsa-miR-181d-5p,
FAM192A	4	hsa-miR-181a-5p,hsa-miR-181b-5p,hsa-miR-181c-5p,hsa-miR-181d-5p,
FAM217B	4	hsa-miR-218-5p,hsa-miR-301a-3p,hsa-miR-301b-3p,hsa-miR-487a-3p,
FAM57A	4	hsa-let-7b-5p,hsa-miR-124-3p,hsa-miR-377-3p,hsa-miR-98-5p,
FAM58A	4	hsa-miR-181a-5p,hsa-miR-181b-5p,hsa-miR-181c-5p,hsa-miR-181d-5p,
FAM71F2	4	hsa-miR-323b-3p,hsa-miR-340-3p,hsa-miR-431-5p,hsa-miR-7641,
FBXO11	4	hsa-miR-181a-5p,hsa-miR-181b-5p,hsa-miR-181c-5p,hsa-miR-181d-5p,
FEM1A	4	hsa-miR-134-5p,hsa-miR-299-3p,hsa-miR-431-5p,hsa-miR-493-3p,
FKBP10	4	hsa-let-7c-5p,hsa-miR-132-3p,hsa-miR-181a-5p,hsa-miR-218-5p,
FLNB	4	hsa-let-7c-5p,hsa-miR-218-5p,hsa-miR-485-3p,hsa-miR-9-5p,
FLYWCH2	4	hsa-miR-301a-3p,hsa-miR-301b-3p,hsa-miR-670-3p,hsa-miR-7641,
FMNL2	4	hsa-miR-124-3p,hsa-miR-134-5p,hsa-miR-137,hsa-miR-889-3p,
FOXG1	4	hsa-miR-124-5p,hsa-miR-376a-3p,hsa-miR-376b-3p,hsa-miR-654-3p,
FYCO1	4	hsa-miR-218-5p,hsa-miR-340-3p,hsa-miR-494-3p,hsa-miR-7-5p,
FZD4	4	hsa-let-7f-5p,hsa-miR-125b-5p,hsa-miR-199a-5p,hsa-miR-493-3p,
FZD5	4	hsa-miR-216b-5p,hsa-miR-369-3p,hsa-miR-381-3p,hsa-miR-410-3p,
G3BP1	4	hsa-miR-124-3p,hsa-miR-376c-3p,hsa-miR-582-5p,hsa-miR-708-5p,
GALNT2	4	hsa-let-7b-5p,hsa-miR-432-5p,hsa-miR-7-5p,hsa-miR-98-5p,
GALNT4	4	hsa-miR-124-3p,hsa-miR-218-5p,hsa-miR-301a-3p,hsa-miR-301b-3p,
GANAB	4	hsa-miR-125b-5p,hsa-miR-136-5p,hsa-miR-181a-5p,hsa-miR-181b-5p,
GJD3	4	hsa-miR-181a-2-3p,hsa-miR-382-3p,hsa-miR-411-5p,hsa-miR-654-3p,
GNA12	4	hsa-miR-124-3p,hsa-miR-218-5p,hsa-miR-432-5p,hsa-miR-98-5p,
GNA13	4	hsa-miR-100-5p,hsa-miR-379-3p,hsa-miR-380-3p,hsa-miR-411-3p,
GPM6B	4	hsa-let-7a-5p,hsa-let-7b-5p,hsa-let-7e-5p,hsa-miR-124-3p,
GPRIN3	4	hsa-miR-1185-1-3p,hsa-miR-1185-2-3p,hsa-miR-181a-5p,hsa-miR-411-5p,
GRB2	4	hsa-miR-100-5p,hsa-miR-124-3p,hsa-miR-376c-3p,hsa-miR-7-5p,
GRIK3	4	hsa-miR-1185-1-3p,hsa-miR-1185-2-3p,hsa-miR-338-3p,hsa-miR-670-3p,
GSKIP	4	hsa-miR-181a-5p,hsa-miR-181b-5p,hsa-miR-181c-5p,hsa-miR-181d-5p,
GTF2I	4	hsa-let-7a-5p,hsa-let-7b-5p,hsa-let-7e-5p,hsa-miR-99a-5p,
GTF3C1	4	hsa-let-7a-5p,hsa-let-7b-5p,hsa-let-7c-5p,hsa-let-7e-5p,
HADHB	4	hsa-miR-124-3p,hsa-miR-301a-3p,hsa-miR-301b-3p,hsa-miR-99a-5p,
HAT1	4	hsa-miR-1185-1-3p,hsa-miR-1185-2-3p,hsa-miR-381-3p,hsa-miR-488-3p,
HBP1	4	hsa-miR-301a-3p,hsa-miR-301b-3p,hsa-miR-381-3p,hsa-miR-9-5p,
HECW2	4	hsa-miR-181a-5p,hsa-miR-181b-5p,hsa-miR-181c-5p,hsa-miR-181d-5p,
HERC2	4	hsa-miR-1185-1-3p,hsa-miR-1185-2-3p,hsa-miR-382-3p,hsa-miR-488-3p,
HIC2	4	hsa-miR-379-3p,hsa-miR-379-5p,hsa-miR-380-3p,hsa-miR-411-3p,
HIF1A	4	hsa-let-7b-5p,hsa-miR-199a-5p,hsa-miR-494-3p,hsa-miR-889-3p,
HIF1AN	4	hsa-let-7e-5p,hsa-miR-328-3p,hsa-miR-670-3p,hsa-miR-7641,
HIGD2A	4	hsa-miR-181a-5p,hsa-miR-181b-5p,hsa-miR-181c-5p,hsa-miR-181d-5p,
HIST1H3B	4	hsa-let-7b-5p,hsa-miR-208b-3p,hsa-miR-369-3p,hsa-miR-410-3p,
HIST1H3H	4	hsa-miR-299-3p,hsa-miR-379-3p,hsa-miR-380-3p,hsa-miR-411-3p,
HIST2H2BF	4	hsa-let-7a-5p,hsa-let-7e-5p,hsa-miR-125b-5p,hsa-miR-98-5p,
HIST2H4B	4	hsa-miR-100-5p,hsa-miR-181b-5p,hsa-miR-328-3p,hsa-miR-98-5p,
HNRNPA0	4	hsa-miR-299-3p,hsa-miR-376a-3p,hsa-miR-376b-3p,hsa-miR-410-3p,
HNRNPUL1	4	hsa-let-7a-5p,hsa-let-7b-5p,hsa-let-7e-5p,hsa-let-7f-5p,
HOXA10	4	hsa-miR-135a-5p,hsa-miR-379-3p,hsa-miR-411-3p,hsa-miR-494-3p,
HOXA13	4	hsa-miR-125b-5p,hsa-miR-485-3p,hsa-miR-539-3p,hsa-miR-889-3p,
HOXC4	4	hsa-let-7a-5p,hsa-miR-124-3p,hsa-miR-125a-5p,hsa-miR-132-3p,
HRAS	4	hsa-let-7a-5p,hsa-let-7b-5p,hsa-miR-181a-5p,hsa-miR-181d-5p,
HSPA4L	4	hsa-miR-1185-5p,hsa-miR-7641,hsa-miR-889-3p,hsa-miR-9-3p,
HSPE1-MOB4	4	hsa-miR-1185-1-3p,hsa-miR-1185-2-3p,hsa-miR-219a-5p,hsa-miR-409-3p,
IAPP	4	hsa-miR-1185-1-3p,hsa-miR-1185-2-3p,hsa-miR-376a-3p,hsa-miR-432-5p,
ID1	4	hsa-let-7c-5p,hsa-miR-100-5p,hsa-miR-124-3p,hsa-miR-381-3p,
IDS	4	hsa-miR-181a-5p,hsa-miR-485-3p,hsa-miR-539-3p,hsa-miR-9-5p,
IGF1	4	hsa-let-7e-5p,hsa-let-7i-5p,hsa-miR-299-3p,hsa-miR-7641,
IGF2	4	hsa-let-7a-5p,hsa-miR-100-5p,hsa-miR-125b-5p,hsa-miR-9-3p,
IL13	4	hsa-let-7f-5p,hsa-let-7g-5p,hsa-let-7i-5p,hsa-miR-98-5p,
IL1A	4	hsa-miR-181a-5p,hsa-miR-181b-5p,hsa-miR-181c-5p,hsa-miR-181d-5p,
IL6	4	hsa-let-7a-5p,hsa-let-7c-5p,hsa-miR-124-3p,hsa-miR-98-5p,
IL6R	4	hsa-miR-124-3p,hsa-miR-125b-5p,hsa-miR-7641,hsa-miR-98-5p,
IL7	4	hsa-miR-124-3p,hsa-miR-376a-3p,hsa-miR-376b-3p,hsa-miR-431-5p,
INO80C	4	hsa-miR-124-3p,hsa-miR-494-3p,hsa-miR-543,hsa-miR-9-3p,
IP6K1	4	hsa-let-7b-5p,hsa-let-7c-5p,hsa-miR-125a-5p,hsa-miR-125b-5p,
IPPK	4	hsa-miR-125a-5p,hsa-miR-125b-5p,hsa-miR-382-3p,hsa-miR-9-5p,
IQCG	4	hsa-miR-181a-5p,hsa-miR-181b-5p,hsa-miR-181c-5p,hsa-miR-181d-5p,
IRAK1BP1	4	hsa-miR-181a-5p,hsa-miR-181b-5p,hsa-miR-181c-5p,hsa-miR-181d-5p,
ITGB1	4	hsa-miR-124-3p,hsa-miR-134-5p,hsa-miR-218-5p,hsa-miR-9-3p,
ITGB3	4	hsa-let-7a-5p,hsa-let-7c-5p,hsa-miR-124-3p,hsa-miR-98-5p,
ITM2B	4	hsa-let-7a-5p,hsa-miR-100-5p,hsa-miR-670-3p,hsa-miR-99a-5p,
JAZF1	4	hsa-let-7a-5p,hsa-let-7e-5p,hsa-miR-377-3p,hsa-miR-379-3p,
KANSL1	4	hsa-miR-127-5p,hsa-miR-485-3p,hsa-miR-487a-3p,hsa-miR-539-3p,
KCTD10	4	hsa-miR-301a-3p,hsa-miR-301b-3p,hsa-miR-323a-3p,hsa-miR-487b-3p,
KIAA0195	4	hsa-miR-181a-5p,hsa-miR-181b-5p,hsa-miR-181c-5p,hsa-miR-181d-5p,
KIAA0196	4	hsa-miR-181a-5p,hsa-miR-181b-5p,hsa-miR-181c-5p,hsa-miR-181d-5p,
KIAA1462	4	hsa-miR-181a-5p,hsa-miR-181c-3p,hsa-miR-218-5p,hsa-miR-582-5p,
KIAA1551	4	hsa-miR-181a-5p,hsa-miR-181b-5p,hsa-miR-181c-5p,hsa-miR-181d-5p,
KIF1B	4	hsa-let-7c-5p,hsa-miR-124-3p,hsa-miR-431-5p,hsa-miR-9-5p,
KLF13	4	hsa-miR-125a-5p,hsa-miR-125b-5p,hsa-miR-490-3p,hsa-miR-98-5p,
KLF4	4	hsa-miR-124-3p,hsa-miR-135b-5p,hsa-miR-137,hsa-miR-7-5p,
KLHL42	4	hsa-miR-124-3p,hsa-miR-181a-5p,hsa-miR-380-3p,hsa-miR-490-3p,
KMT2E	4	hsa-miR-181a-5p,hsa-miR-181b-5p,hsa-miR-181c-5p,hsa-miR-181d-5p,
L2HGDH	4	hsa-miR-1251-5p,hsa-miR-216a-5p,hsa-miR-340-3p,hsa-miR-582-5p,
LAPTM4B	4	hsa-miR-181a-5p,hsa-miR-181b-5p,hsa-miR-181c-5p,hsa-miR-181d-5p,
LAX1	4	hsa-miR-135a-5p,hsa-miR-135b-5p,hsa-miR-199a-5p,hsa-miR-370-3p,
LCOR	4	hsa-miR-1185-1-3p,hsa-miR-1185-2-3p,hsa-miR-124-5p,hsa-miR-381-3p,
LDOC1L	4	hsa-miR-377-3p,hsa-miR-485-3p,hsa-miR-539-3p,hsa-miR-889-3p,
LIFR	4	hsa-miR-125a-5p,hsa-miR-132-3p,hsa-miR-493-3p,hsa-miR-98-5p,
LINS	4	hsa-miR-125a-5p,hsa-miR-125b-5p,hsa-miR-380-3p,hsa-miR-488-3p,
LMNA	4	hsa-let-7a-5p,hsa-let-7e-5p,hsa-miR-124-3p,hsa-miR-9-5p,
LONRF2	4	hsa-miR-125a-5p,hsa-miR-125b-5p,hsa-miR-490-3p,hsa-miR-670-3p,
LPCAT1	4	hsa-miR-181a-5p,hsa-miR-181b-5p,hsa-miR-181c-5p,hsa-miR-181d-5p,
LPCAT3	4	hsa-let-7b-5p,hsa-miR-124-3p,hsa-miR-328-3p,hsa-miR-98-5p,
LRIG1	4	hsa-let-7b-5p,hsa-miR-124-3p,hsa-miR-218-5p,hsa-miR-98-5p,
LRRC15	4	hsa-miR-124-3p,hsa-miR-135a-5p,hsa-miR-135b-5p,hsa-miR-9-5p,
LRRC41	4	hsa-let-7b-5p,hsa-let-7e-5p,hsa-miR-100-5p,hsa-miR-488-3p,
LRRC8D	4	hsa-miR-181a-5p,hsa-miR-181b-5p,hsa-miR-181c-5p,hsa-miR-181d-5p,
LYRM7	4	hsa-miR-136-5p,hsa-miR-340-3p,hsa-miR-411-5p,hsa-miR-432-5p,
LYSMD3	4	hsa-miR-124-3p,hsa-miR-181a-5p,hsa-miR-380-3p,hsa-miR-410-3p,
MAN1A2	4	hsa-miR-181a-5p,hsa-miR-181b-5p,hsa-miR-181c-5p,hsa-miR-181d-5p,
MAP2K1	4	hsa-miR-181a-5p,hsa-miR-181b-5p,hsa-miR-494-3p,hsa-miR-889-3p,
MAP3K1	4	hsa-let-7a-5p,hsa-let-7g-5p,hsa-miR-125a-5p,hsa-miR-323a-3p,
MAPK1IP1L	4	hsa-miR-100-5p,hsa-miR-124-3p,hsa-miR-181a-5p,hsa-miR-490-3p,
MARCKS	4	hsa-miR-135a-5p,hsa-miR-135b-5p,hsa-miR-218-5p,hsa-miR-495-3p,
MATR3	4	hsa-let-7e-5p,hsa-miR-125b-5p,hsa-miR-543,hsa-miR-7-5p,
MBNL2	4	hsa-miR-218-5p,hsa-miR-369-3p,hsa-miR-410-3p,hsa-miR-98-5p,
MECP2	4	hsa-miR-124-3p,hsa-miR-181c-5p,hsa-miR-199a-5p,hsa-miR-432-5p,
MED13L	4	hsa-let-7a-5p,hsa-let-7e-5p,hsa-miR-328-3p,hsa-miR-98-5p,
MEPCE	4	hsa-let-7a-5p,hsa-miR-125b-5p,hsa-miR-181b-5p,hsa-miR-7-5p,
MET	4	hsa-miR-137,hsa-miR-218-5p,hsa-miR-409-3p,hsa-miR-410-3p,
MITF	4	hsa-miR-137,hsa-miR-216a-5p,hsa-miR-218-5p,hsa-miR-98-5p,
MKI67	4	hsa-let-7e-5p,hsa-miR-1185-5p,hsa-miR-218-5p,hsa-miR-328-3p,
MKNK2	4	hsa-miR-125b-5p,hsa-miR-134-5p,hsa-miR-494-3p,hsa-miR-98-5p,
MLEC	4	hsa-miR-124-3p,hsa-miR-301a-3p,hsa-miR-301b-3p,hsa-miR-495-3p,
MMP16	4	hsa-miR-218-5p,hsa-miR-328-3p,hsa-miR-487a-3p,hsa-miR-99a-3p,
MMP2	4	hsa-miR-338-3p,hsa-miR-670-3p,hsa-miR-708-5p,hsa-miR-9-5p,
MOB4	4	hsa-miR-1185-1-3p,hsa-miR-1185-2-3p,hsa-miR-219a-5p,hsa-miR-409-3p,
MRPL35	4	hsa-miR-1185-1-3p,hsa-miR-1185-2-3p,hsa-miR-124-5p,hsa-miR-495-3p,
MRPS2	4	hsa-let-7a-5p,hsa-let-7e-5p,hsa-miR-218-5p,hsa-miR-98-5p,
MSANTD4	4	hsa-miR-125b-2-3p,hsa-miR-301a-3p,hsa-miR-301b-3p,hsa-miR-377-3p,
MSH6	4	hsa-miR-1185-1-3p,hsa-miR-1185-2-3p,hsa-miR-381-3p,hsa-miR-409-3p,
MTF2	4	hsa-miR-409-3p,hsa-miR-485-3p,hsa-miR-539-3p,hsa-miR-98-5p,
MTO1	4	hsa-miR-100-5p,hsa-miR-216a-5p,hsa-miR-431-5p,hsa-miR-7641,
MTRNR2L2	4	hsa-miR-376c-3p,hsa-miR-381-3p,hsa-miR-485-3p,hsa-miR-539-3p,
MYLK	4	hsa-miR-136-3p,hsa-miR-181a-2-3p,hsa-miR-7-5p,hsa-miR-9-5p,
NABP1	4	hsa-miR-124-5p,hsa-miR-301a-3p,hsa-miR-301b-3p,hsa-miR-410-3p,
NACC1	4	hsa-miR-216a-5p,hsa-miR-218-5p,hsa-miR-582-5p,hsa-miR-7-5p,
NAV1	4	hsa-miR-218-5p,hsa-miR-7-5p,hsa-miR-758-3p,hsa-miR-9-5p,
NBEA	4	hsa-miR-127-3p,hsa-miR-377-3p,hsa-miR-485-3p,hsa-miR-9-5p,
NCAPG	4	hsa-miR-181a-5p,hsa-miR-181b-5p,hsa-miR-181c-5p,hsa-miR-181d-5p,
ND1	4	hsa-let-7a-5p,hsa-let-7b-5p,hsa-let-7c-5p,hsa-let-7e-5p,
ND4	4	hsa-let-7b-5p,hsa-let-7c-5p,hsa-let-7e-5p,hsa-let-7f-5p,
NDE1	4	hsa-miR-100-5p,hsa-miR-124-3p,hsa-miR-181b-5p,hsa-miR-99a-5p,
NFE2L1	4	hsa-miR-218-5p,hsa-miR-301a-3p,hsa-miR-301b-3p,hsa-miR-99a-5p,
NIP7	4	hsa-miR-100-5p,hsa-miR-124-3p,hsa-miR-301a-3p,hsa-miR-301b-3p,
NIPBL	4	hsa-let-7a-5p,hsa-let-7b-5p,hsa-miR-136-5p,hsa-miR-369-3p,
NKIRAS2	4	hsa-let-7a-5p,hsa-miR-125b-5p,hsa-miR-127-5p,hsa-miR-708-5p,
NLK	4	hsa-miR-181a-5p,hsa-miR-181b-5p,hsa-miR-181c-5p,hsa-miR-216a-5p,
NMT2	4	hsa-miR-181a-5p,hsa-miR-181b-5p,hsa-miR-181c-5p,hsa-miR-181d-5p,
NNT	4	hsa-miR-125a-5p,hsa-miR-125b-5p,hsa-miR-216a-5p,hsa-miR-216b-5p,
NOTCH2	4	hsa-let-7c-5p,hsa-miR-181a-5p,hsa-miR-181c-5p,hsa-miR-543,
NPTN	4	hsa-let-7b-5p,hsa-miR-125b-5p,hsa-miR-218-5p,hsa-miR-494-3p,
NPTX1	4	hsa-let-7a-5p,hsa-let-7c-5p,hsa-miR-301a-3p,hsa-miR-301b-3p,
NR2F2	4	hsa-miR-1185-1-3p,hsa-miR-1185-2-3p,hsa-miR-409-3p,hsa-miR-582-5p,
NRD1	4	hsa-let-7b-5p,hsa-miR-125b-5p,hsa-miR-181b-5p,hsa-miR-181d-5p,
NRP1	4	hsa-miR-124-3p,hsa-miR-181a-5p,hsa-miR-218-5p,hsa-miR-338-3p,
NSA2	4	hsa-let-7b-5p,hsa-miR-135a-5p,hsa-miR-135b-5p,hsa-miR-216b-5p,
NUP214	4	hsa-let-7b-5p,hsa-miR-216b-5p,hsa-miR-218-5p,hsa-miR-328-3p,
NUS1	4	hsa-miR-301a-3p,hsa-miR-301b-3p,hsa-miR-369-3p,hsa-miR-490-3p,
OCLN	4	hsa-let-7b-5p,hsa-let-7e-5p,hsa-miR-132-3p,hsa-miR-299-3p,
OSBPL3	4	hsa-miR-181a-5p,hsa-miR-181b-5p,hsa-miR-181c-5p,hsa-miR-181d-5p,
OSBPL8	4	hsa-miR-124-3p,hsa-miR-132-3p,hsa-miR-181b-5p,hsa-miR-7-5p,
OXA1L	4	hsa-let-7b-5p,hsa-miR-100-5p,hsa-miR-301b-3p,hsa-miR-98-5p,
PABPC4	4	hsa-miR-124-3p,hsa-miR-125b-5p,hsa-miR-218-5p,hsa-miR-98-5p,
PACS1	4	hsa-miR-218-5p,hsa-miR-431-5p,hsa-miR-7-5p,hsa-miR-9-5p,
PAQR5	4	hsa-let-7a-5p,hsa-miR-208b-3p,hsa-miR-708-5p,hsa-miR-7641,
PBRM1	4	hsa-miR-181a-5p,hsa-miR-181b-5p,hsa-miR-181c-5p,hsa-miR-181d-5p,
PBX3	4	hsa-let-7c-5p,hsa-miR-181a-5p,hsa-miR-181b-5p,hsa-miR-495-3p,
PCMTD1	4	hsa-miR-1185-1-3p,hsa-miR-1185-2-3p,hsa-miR-137,hsa-miR-9-3p,
PDCD11	4	hsa-let-7b-5p,hsa-let-7e-5p,hsa-miR-216a-5p,hsa-miR-98-5p,
PDHX	4	hsa-let-7b-5p,hsa-miR-181b-5p,hsa-miR-181d-5p,hsa-miR-410-3p,
PDS5A	4	hsa-let-7b-5p,hsa-miR-125b-5p,hsa-miR-376a-3p,hsa-miR-376b-3p,
PGAP1	4	hsa-miR-181a-5p,hsa-miR-181b-5p,hsa-miR-181c-5p,hsa-miR-181d-5p,
PGGT1B	4	hsa-miR-1185-1-3p,hsa-miR-1185-2-3p,hsa-miR-124-3p,hsa-miR-582-5p,
PHF3	4	hsa-let-7e-5p,hsa-miR-338-3p,hsa-miR-582-5p,hsa-miR-670-3p,
PLEKHS1	4	hsa-miR-301a-3p,hsa-miR-301b-3p,hsa-miR-411-5p,hsa-miR-670-3p,
PLSCR1	4	hsa-miR-132-3p,hsa-miR-431-5p,hsa-miR-7641,hsa-miR-99a-5p,
PNISR	4	hsa-miR-323a-3p,hsa-miR-432-5p,hsa-miR-495-3p,hsa-miR-7-5p,
PNKD	4	hsa-miR-181a-5p,hsa-miR-181b-5p,hsa-miR-181c-5p,hsa-miR-181d-5p,
POC1B-GALNT4	4	hsa-miR-124-3p,hsa-miR-218-5p,hsa-miR-301a-3p,hsa-miR-301b-3p,
POGZ	4	hsa-miR-125b-2-3p,hsa-miR-301a-3p,hsa-miR-301b-3p,hsa-miR-9-5p,
POLR1B	4	hsa-let-7b-5p,hsa-miR-301a-3p,hsa-miR-301b-3p,hsa-miR-410-3p,
POM121	4	hsa-let-7b-5p,hsa-miR-218-5p,hsa-miR-328-3p,hsa-miR-98-5p,
POTED	4	hsa-miR-124-5p,hsa-miR-181c-3p,hsa-miR-670-3p,hsa-miR-7-5p,
PPM1A	4	hsa-miR-376a-3p,hsa-miR-376b-3p,hsa-miR-377-3p,hsa-miR-99a-5p,
PPP2CA	4	hsa-miR-125a-5p,hsa-miR-125b-5p,hsa-miR-340-3p,hsa-miR-889-3p,
PPP3R1	4	hsa-miR-369-3p,hsa-miR-376a-3p,hsa-miR-409-3p,hsa-miR-9-3p,
PPRC1	4	hsa-let-7b-5p,hsa-miR-124-3p,hsa-miR-7-5p,hsa-miR-98-5p,
PRKAA2	4	hsa-let-7b-5p,hsa-miR-382-3p,hsa-miR-494-3p,hsa-miR-98-5p,
PRKAG1	4	hsa-miR-124-3p,hsa-miR-125b-5p,hsa-miR-218-5p,hsa-miR-376a-5p,
PRRC2A	4	hsa-let-7b-5p,hsa-let-7c-5p,hsa-let-7e-5p,hsa-miR-218-5p,
PSD3	4	hsa-let-7b-5p,hsa-let-7e-5p,hsa-miR-216a-5p,hsa-miR-218-5p,
PSMA2	4	hsa-let-7a-5p,hsa-miR-100-5p,hsa-miR-132-3p,hsa-miR-99a-5p,
PSMB5	4	hsa-miR-124-3p,hsa-miR-301a-3p,hsa-miR-301b-3p,hsa-miR-488-3p,
PTAR1	4	hsa-miR-379-3p,hsa-miR-380-3p,hsa-miR-411-3p,hsa-miR-7-5p,
PTBP1	4	hsa-miR-124-3p,hsa-miR-125a-5p,hsa-miR-125b-5p,hsa-miR-127-5p,
PTGES2	4	hsa-let-7a-5p,hsa-let-7b-5p,hsa-let-7c-5p,hsa-miR-137,
PTK2	4	hsa-let-7c-5p,hsa-let-7e-5p,hsa-miR-543,hsa-miR-7-5p,
PTMA	4	hsa-miR-1197,hsa-miR-125b-2-3p,hsa-miR-376a-5p,hsa-miR-377-3p,
PTPN14	4	hsa-miR-124-3p,hsa-miR-218-5p,hsa-miR-299-3p,hsa-miR-494-3p,
PTPRS	4	hsa-miR-377-3p,hsa-miR-381-3p,hsa-miR-487a-3p,hsa-miR-539-3p,
PXDN	4	hsa-let-7b-5p,hsa-miR-377-3p,hsa-miR-9-5p,hsa-miR-98-5p,
RAB2B	4	hsa-miR-181a-5p,hsa-miR-181b-5p,hsa-miR-181c-5p,hsa-miR-181d-5p,
RAB30	4	hsa-miR-218-5p,hsa-miR-219a-5p,hsa-miR-412-5p,hsa-miR-98-5p,
RAB3B	4	hsa-miR-127-5p,hsa-miR-410-3p,hsa-miR-411-5p,hsa-miR-487a-3p,
RAB4A	4	hsa-miR-125a-5p,hsa-miR-125b-5p,hsa-miR-488-3p,hsa-miR-494-3p,
RACGAP1	4	hsa-let-7e-5p,hsa-miR-301a-3p,hsa-miR-301b-3p,hsa-miR-382-3p,
RAD51	4	hsa-miR-124-3p,hsa-miR-328-3p,hsa-miR-490-3p,hsa-miR-493-3p,
RAP2C	4	hsa-let-7b-5p,hsa-miR-100-5p,hsa-miR-323a-3p,hsa-miR-582-5p,
RB1	4	hsa-miR-100-5p,hsa-miR-132-3p,hsa-miR-494-3p,hsa-miR-99a-5p,
RBM23	4	hsa-miR-301a-3p,hsa-miR-301b-3p,hsa-miR-377-3p,hsa-miR-7-5p,
RBM25	4	hsa-miR-181a-5p,hsa-miR-181b-5p,hsa-miR-181c-5p,hsa-miR-181d-5p,
RFFL	4	hsa-let-7b-5p,hsa-miR-124-3p,hsa-miR-216a-5p,hsa-miR-7-5p,
RFT1	4	hsa-miR-124-3p,hsa-miR-218-5p,hsa-miR-301a-3p,hsa-miR-301b-3p,
RFWD3	4	hsa-let-7c-5p,hsa-miR-124-3p,hsa-miR-125b-5p,hsa-miR-218-5p,
RHOB	4	hsa-let-7b-5p,hsa-let-7c-5p,hsa-miR-218-5p,hsa-miR-494-3p,
RHOV	4	hsa-let-7c-5p,hsa-miR-124-3p,hsa-miR-125b-5p,hsa-miR-9-5p,
RLF	4	hsa-miR-181a-5p,hsa-miR-181b-5p,hsa-miR-181c-5p,hsa-miR-181d-5p,
RNF115	4	hsa-let-7b-5p,hsa-miR-199a-5p,hsa-miR-494-3p,hsa-miR-7641,
RNF141	4	hsa-miR-124-3p,hsa-miR-409-3p,hsa-miR-411-5p,hsa-miR-495-3p,
ROBO1	4	hsa-miR-1185-2-3p,hsa-miR-218-5p,hsa-miR-219a-5p,hsa-miR-377-3p,
ROCK2	4	hsa-miR-124-3p,hsa-miR-379-3p,hsa-miR-380-3p,hsa-miR-411-3p,
RP2	4	hsa-miR-181a-5p,hsa-miR-181b-5p,hsa-miR-181c-5p,hsa-miR-181d-5p,
RPL12	4	hsa-let-7b-5p,hsa-let-7e-5p,hsa-let-7g-5p,hsa-miR-218-5p,
RPL18A	4	hsa-let-7b-5p,hsa-let-7c-5p,hsa-miR-181b-5p,hsa-miR-301a-3p,
RPL3	4	hsa-let-7c-5p,hsa-miR-125b-5p,hsa-miR-218-5p,hsa-miR-493-3p,
RPL7L1	4	hsa-miR-100-5p,hsa-miR-136-5p,hsa-miR-582-5p,hsa-miR-99a-5p,
RPL9	4	hsa-let-7a-5p,hsa-miR-125a-5p,hsa-miR-125b-2-3p,hsa-miR-137,
RPP14	4	hsa-miR-219a-5p,hsa-miR-376a-3p,hsa-miR-376b-3p,hsa-miR-431-5p,
RPS24	4	hsa-let-7a-5p,hsa-let-7b-5p,hsa-let-7c-5p,hsa-miR-409-3p,
RPSA	4	hsa-let-7a-5p,hsa-let-7b-5p,hsa-let-7e-5p,hsa-miR-132-3p,
RS1	4	hsa-miR-1185-1-3p,hsa-miR-1185-2-3p,hsa-miR-376a-3p,hsa-miR-376b-3p,
RSL24D1	4	hsa-miR-379-3p,hsa-miR-380-3p,hsa-miR-382-3p,hsa-miR-411-3p,
RUNX2	4	hsa-miR-124-3p,hsa-miR-135b-5p,hsa-miR-218-5p,hsa-miR-338-3p,
SATB2	4	hsa-miR-218-5p,hsa-miR-219a-5p,hsa-miR-301a-3p,hsa-miR-301b-3p,
SC5D	4	hsa-let-7b-5p,hsa-miR-124-3p,hsa-miR-410-3p,hsa-miR-495-3p,
SDC3	4	hsa-miR-124-5p,hsa-miR-218-5p,hsa-miR-431-5p,hsa-miR-654-3p,
SEC23B	4	hsa-let-7b-5p,hsa-miR-216a-5p,hsa-miR-301a-3p,hsa-miR-301b-3p,
SERBP1	4	hsa-let-7b-5p,hsa-let-7e-5p,hsa-miR-100-5p,hsa-miR-328-3p,
SET	4	hsa-miR-100-5p,hsa-miR-1185-1-3p,hsa-miR-1185-2-3p,hsa-miR-582-5p,
SF3A1	4	hsa-let-7a-5p,hsa-let-7f-5p,hsa-miR-301a-3p,hsa-miR-301b-3p,
SF3B3	4	hsa-miR-100-5p,hsa-miR-1185-1-3p,hsa-miR-1185-2-3p,hsa-miR-411-5p,
SFT2D2	4	hsa-miR-218-5p,hsa-miR-495-3p,hsa-miR-670-3p,hsa-miR-9-5p,
SH3TC2	4	hsa-miR-124-5p,hsa-miR-379-3p,hsa-miR-380-3p,hsa-miR-411-3p,
SIPA1L1	4	hsa-miR-181a-5p,hsa-miR-181b-5p,hsa-miR-181c-5p,hsa-miR-181d-5p,
SKI	4	hsa-let-7b-5p,hsa-miR-127-3p,hsa-miR-369-3p,hsa-miR-99a-5p,
SLC25A12	4	hsa-let-7b-5p,hsa-let-7f-5p,hsa-miR-494-3p,hsa-miR-9-3p,
SLC25A16	4	hsa-miR-124-3p,hsa-miR-411-5p,hsa-miR-431-5p,hsa-miR-488-3p,
SLC25A32	4	hsa-let-7b-5p,hsa-miR-132-3p,hsa-miR-9-3p,hsa-miR-98-5p,
SLC26A2	4	hsa-miR-124-3p,hsa-miR-199a-5p,hsa-miR-216b-5p,hsa-miR-411-5p,
SLC29A1	4	hsa-miR-1185-1-3p,hsa-miR-1185-2-3p,hsa-miR-124-3p,hsa-miR-127-3p,
SLC35E2B	4	hsa-miR-137,hsa-miR-218-5p,hsa-miR-301a-3p,hsa-miR-301b-3p,
SLC35G1	4	hsa-miR-124-3p,hsa-miR-125a-5p,hsa-miR-125b-5p,hsa-miR-7-5p,
SLC35G3	4	hsa-miR-181a-5p,hsa-miR-181b-5p,hsa-miR-181c-5p,hsa-miR-181d-5p,
SLC7A2	4	hsa-miR-124-5p,hsa-miR-410-3p,hsa-miR-582-5p,hsa-miR-9-5p,
SMAD5	4	hsa-miR-124-3p,hsa-miR-135a-5p,hsa-miR-135b-5p,hsa-miR-299-3p,
SMAD7	4	hsa-miR-100-5p,hsa-miR-216a-5p,hsa-miR-376a-3p,hsa-miR-98-5p,
SMARCC1	4	hsa-let-7b-5p,hsa-let-7c-5p,hsa-let-7f-5p,hsa-miR-98-5p,
SMARCD1	4	hsa-let-7b-5p,hsa-let-7c-5p,hsa-miR-490-3p,hsa-miR-7-5p,
SMG1	4	hsa-let-7b-5p,hsa-miR-100-5p,hsa-miR-181a-5p,hsa-miR-488-3p,
SMOC1	4	hsa-miR-134-5p,hsa-miR-301a-3p,hsa-miR-301b-3p,hsa-miR-495-3p,
SMU1	4	hsa-miR-181a-2-3p,hsa-miR-216a-5p,hsa-miR-219a-2-3p,hsa-miR-9-5p,
SNRPB	4	hsa-miR-124-3p,hsa-miR-125b-5p,hsa-miR-376a-3p,hsa-miR-376b-3p,
SNRPD3	4	hsa-miR-124-3p,hsa-miR-218-5p,hsa-miR-410-3p,hsa-miR-490-3p,
SNTB1	4	hsa-miR-199a-5p,hsa-miR-218-5p,hsa-miR-301a-3p,hsa-miR-301b-3p,
SOCS5	4	hsa-miR-323a-3p,hsa-miR-543,hsa-miR-7641,hsa-miR-9-5p,
SORD	4	hsa-miR-216a-5p,hsa-miR-216b-5p,hsa-miR-9-3p,hsa-miR-98-5p,
SOX4	4	hsa-miR-1251-5p,hsa-miR-301a-3p,hsa-miR-301b-3p,hsa-miR-98-5p,
SP100	4	hsa-let-7b-5p,hsa-miR-218-5p,hsa-miR-381-3p,hsa-miR-493-3p,
SPATA13	4	hsa-let-7e-5p,hsa-miR-376a-5p,hsa-miR-382-3p,hsa-miR-494-3p,
SPATA5	4	hsa-miR-125a-5p,hsa-miR-125b-5p,hsa-miR-216a-5p,hsa-miR-340-3p,
SPRED1	4	hsa-miR-132-3p,hsa-miR-379-3p,hsa-miR-380-3p,hsa-miR-411-3p,
SPTLC3	4	hsa-miR-181a-5p,hsa-miR-181b-5p,hsa-miR-181c-5p,hsa-miR-181d-5p,
SRGN	4	hsa-miR-181a-5p,hsa-miR-181b-5p,hsa-miR-181c-5p,hsa-miR-181d-5p,
SRPK1	4	hsa-miR-376a-5p,hsa-miR-7-5p,hsa-miR-99a-3p,hsa-miR-99a-5p,
SRRT	4	hsa-miR-1197,hsa-miR-218-5p,hsa-miR-376a-3p,hsa-miR-376b-3p,
SRSF11	4	hsa-miR-127-5p,hsa-miR-376a-3p,hsa-miR-376a-5p,hsa-miR-493-3p,
SS18	4	hsa-miR-218-5p,hsa-miR-485-3p,hsa-miR-494-3p,hsa-miR-539-3p,
SSR3	4	hsa-miR-125b-2-3p,hsa-miR-125b-5p,hsa-miR-132-3p,hsa-miR-338-3p,
STAT3	4	hsa-let-7e-5p,hsa-miR-124-3p,hsa-miR-125b-5p,hsa-miR-181a-5p,
STOX2	4	hsa-miR-125a-5p,hsa-miR-125b-5p,hsa-miR-127-5p,hsa-miR-410-3p,
STX6	4	hsa-miR-301a-3p,hsa-miR-301b-3p,hsa-miR-411-5p,hsa-miR-9-5p,
SUPT16H	4	hsa-let-7b-5p,hsa-let-7c-5p,hsa-miR-218-5p,hsa-miR-494-3p,
SUV39H2	4	hsa-miR-181a-5p,hsa-miR-181b-5p,hsa-miR-181c-5p,hsa-miR-181d-5p,
SYNE2	4	hsa-let-7b-5p,hsa-miR-376a-5p,hsa-miR-543,hsa-miR-9-5p,
SYNGR2	4	hsa-let-7b-5p,hsa-miR-124-3p,hsa-miR-9-5p,hsa-miR-98-5p,
TBC1D7	4	hsa-miR-181a-5p,hsa-miR-181b-5p,hsa-miR-181c-5p,hsa-miR-181d-5p,
TCERG1	4	hsa-let-7a-5p,hsa-miR-328-3p,hsa-miR-410-3p,hsa-miR-98-5p,
TCF7L2	4	hsa-miR-301a-3p,hsa-miR-301b-3p,hsa-miR-485-3p,hsa-miR-539-3p,
TCOF1	4	hsa-let-7b-5p,hsa-miR-124-3p,hsa-miR-218-5p,hsa-miR-7-5p,
TERF2	4	hsa-miR-124-3p,hsa-miR-218-5p,hsa-miR-301a-3p,hsa-miR-301b-3p,
TFDP2	4	hsa-miR-199a-5p,hsa-miR-218-5p,hsa-miR-654-3p,hsa-miR-7641,
TFPI	4	hsa-miR-132-3p,hsa-miR-432-5p,hsa-miR-7-5p,hsa-miR-98-5p,
TLN1	4	hsa-let-7b-5p,hsa-miR-124-3p,hsa-miR-218-5p,hsa-miR-340-3p,
TMCC1	4	hsa-miR-181a-5p,hsa-miR-181b-5p,hsa-miR-181c-5p,hsa-miR-181d-5p,
TMCO1	4	hsa-miR-1251-5p,hsa-miR-301a-3p,hsa-miR-301b-3p,hsa-miR-410-3p,
TMED7	4	hsa-let-7a-5p,hsa-miR-1185-5p,hsa-miR-181b-5p,hsa-miR-582-5p,
TMEM101	4	hsa-miR-125a-5p,hsa-miR-125b-5p,hsa-miR-134-5p,hsa-miR-218-5p,
TMEM167A	4	hsa-let-7b-5p,hsa-miR-488-3p,hsa-miR-543,hsa-miR-708-5p,
TMEM189	4	hsa-miR-181b-5p,hsa-miR-216a-5p,hsa-miR-218-5p,hsa-miR-219a-5p,
TNPO2	4	hsa-miR-125a-5p,hsa-miR-135a-5p,hsa-miR-135b-5p,hsa-miR-495-3p,
TNRC6C	4	hsa-miR-125b-2-3p,hsa-miR-132-3p,hsa-miR-380-3p,hsa-miR-670-3p,
TOP2A	4	hsa-miR-218-5p,hsa-miR-495-3p,hsa-miR-7-5p,hsa-miR-708-5p,
TPD52	4	hsa-miR-218-5p,hsa-miR-379-5p,hsa-miR-410-3p,hsa-miR-9-3p,
TRAF1	4	hsa-miR-136-3p,hsa-miR-370-3p,hsa-miR-382-3p,hsa-miR-98-5p,
TRIM37	4	hsa-miR-124-3p,hsa-miR-301a-3p,hsa-miR-301b-3p,hsa-miR-495-3p,
TRIM66	4	hsa-miR-135a-5p,hsa-miR-135b-5p,hsa-miR-487a-3p,hsa-miR-7641,
TROVE2	4	hsa-let-7b-5p,hsa-miR-124-3p,hsa-miR-301a-3p,hsa-miR-301b-3p,
TSC22D1	4	hsa-miR-100-5p,hsa-miR-199a-5p,hsa-miR-708-5p,hsa-miR-9-3p,
TSPAN6	4	hsa-miR-124-3p,hsa-miR-132-3p,hsa-miR-376c-3p,hsa-miR-7641,
TTLL12	4	hsa-let-7b-5p,hsa-let-7e-5p,hsa-miR-411-5p,hsa-miR-7-5p,
TTPAL	4	hsa-miR-181a-5p,hsa-miR-181b-5p,hsa-miR-181c-5p,hsa-miR-181d-5p,
TUBD1	4	hsa-miR-379-3p,hsa-miR-379-5p,hsa-miR-380-3p,hsa-miR-411-3p,
TUSC2	4	hsa-let-7a-5p,hsa-miR-132-3p,hsa-miR-7-5p,hsa-miR-98-5p,
UBE2A	4	hsa-let-7b-5p,hsa-miR-376a-3p,hsa-miR-376a-5p,hsa-miR-376b-3p,
UBE2V2	4	hsa-let-7e-5p,hsa-miR-208b-3p,hsa-miR-340-3p,hsa-miR-431-5p,
UBE2W	4	hsa-miR-132-3p,hsa-miR-218-5p,hsa-miR-382-3p,hsa-miR-431-5p,
UBE3C	4	hsa-let-7a-5p,hsa-let-7g-5p,hsa-miR-136-3p,hsa-miR-7-5p,
UBR7	4	hsa-miR-125a-5p,hsa-miR-125b-5p,hsa-miR-181c-5p,hsa-miR-218-5p,
UBXN2A	4	hsa-miR-132-3p,hsa-miR-216a-5p,hsa-miR-216b-5p,hsa-miR-889-3p,
UHRF1	4	hsa-let-7a-5p,hsa-let-7b-5p,hsa-miR-124-3p,hsa-miR-7-5p,
ULK1	4	hsa-miR-181a-5p,hsa-miR-181b-5p,hsa-miR-181c-5p,hsa-miR-181d-5p,
USP1	4	hsa-miR-100-5p,hsa-miR-1185-1-3p,hsa-miR-1185-2-3p,hsa-miR-7641,
USP10	4	hsa-let-7b-5p,hsa-miR-124-3p,hsa-miR-181b-5p,hsa-miR-98-5p,
VPS13D	4	hsa-let-7e-5p,hsa-miR-132-3p,hsa-miR-7-5p,hsa-miR-9-3p,
WDR17	4	hsa-miR-376a-3p,hsa-miR-376b-3p,hsa-miR-485-3p,hsa-miR-539-3p,
WDR72	4	hsa-miR-181a-5p,hsa-miR-181b-5p,hsa-miR-181c-5p,hsa-miR-181d-5p,
WEE1	4	hsa-miR-124-5p,hsa-miR-125b-2-3p,hsa-miR-381-3p,hsa-miR-758-3p,
WHSC1	4	hsa-miR-181a-5p,hsa-miR-181b-5p,hsa-miR-181c-5p,hsa-miR-181d-5p,
WIPF2	4	hsa-miR-218-5p,hsa-miR-301a-3p,hsa-miR-301b-3p,hsa-miR-99a-3p,
WNK3	4	hsa-miR-125a-5p,hsa-miR-301a-3p,hsa-miR-301b-3p,hsa-miR-411-5p,
XRCC2	4	hsa-miR-124-3p,hsa-miR-338-3p,hsa-miR-495-3p,hsa-miR-7-5p,
YWHAE	4	hsa-let-7b-5p,hsa-let-7e-5p,hsa-miR-100-5p,hsa-miR-409-3p,
YWHAG	4	hsa-let-7e-5p,hsa-miR-132-5p,hsa-miR-377-3p,hsa-miR-485-3p,
ZEB2	4	hsa-miR-125a-5p,hsa-miR-181a-5p,hsa-miR-338-3p,hsa-miR-708-5p,
ZFAND6	4	hsa-miR-181a-5p,hsa-miR-181b-5p,hsa-miR-181c-5p,hsa-miR-181d-5p,
ZFHX3	4	hsa-miR-181b-5p,hsa-miR-376a-3p,hsa-miR-376b-3p,hsa-miR-98-5p,
ZFYVE26	4	hsa-miR-124-3p,hsa-miR-218-5p,hsa-miR-301a-3p,hsa-miR-301b-3p,
ZIC5	4	hsa-miR-216b-5p,hsa-miR-301a-3p,hsa-miR-301b-3p,hsa-miR-7-5p,
ZNF121	4	hsa-miR-181a-5p,hsa-miR-181b-5p,hsa-miR-181c-5p,hsa-miR-181d-5p,
ZNF207	4	hsa-let-7b-5p,hsa-miR-299-3p,hsa-miR-323b-3p,hsa-miR-409-3p,
ZNF23	4	hsa-miR-181a-5p,hsa-miR-181b-5p,hsa-miR-181c-5p,hsa-miR-181d-5p,
ZNF236	4	hsa-let-7e-5p,hsa-miR-132-3p,hsa-miR-370-3p,hsa-miR-670-3p,
ZNF24	4	hsa-miR-137,hsa-miR-301a-3p,hsa-miR-301b-3p,hsa-miR-494-3p,
ZNF256	4	hsa-let-7e-5p,hsa-miR-1185-1-3p,hsa-miR-1185-2-3p,hsa-miR-7641,
ZNF267	4	hsa-miR-137,hsa-miR-410-3p,hsa-miR-488-3p,hsa-miR-98-5p,
ZNF268	4	hsa-miR-181a-5p,hsa-miR-181b-5p,hsa-miR-181c-5p,hsa-miR-181d-5p,
ZNF275	4	hsa-miR-181a-2-3p,hsa-miR-410-3p,hsa-miR-7-5p,hsa-miR-889-3p,
ZNF317	4	hsa-let-7b-5p,hsa-miR-218-5p,hsa-miR-301a-3p,hsa-miR-301b-3p,
ZNF451	4	hsa-let-7e-5p,hsa-miR-124-3p,hsa-miR-7641,hsa-miR-9-3p,
ZNF548	4	hsa-miR-124-3p,hsa-miR-377-3p,hsa-miR-488-3p,hsa-miR-490-3p,
ZNF597	4	hsa-miR-181a-5p,hsa-miR-181b-5p,hsa-miR-181c-5p,hsa-miR-181d-5p,
ZNF608	4	hsa-miR-1185-1-3p,hsa-miR-1185-2-3p,hsa-miR-218-5p,hsa-miR-410-3p,
ZNF664	4	hsa-miR-181a-5p,hsa-miR-181b-5p,hsa-miR-181c-5p,hsa-miR-181d-5p,
ZNF703	4	hsa-miR-299-3p,hsa-miR-495-3p,hsa-miR-543,hsa-miR-889-3p,
ZNF788	4	hsa-miR-181a-5p,hsa-miR-181b-5p,hsa-miR-181c-5p,hsa-miR-181d-5p,
ZXDA	4	hsa-miR-124-3p,hsa-miR-323a-3p,hsa-miR-410-3p,hsa-miR-7-5p,
ZYG11B	4	hsa-miR-376a-5p,hsa-miR-377-3p,hsa-miR-379-5p,hsa-miR-411-5p,
A1CF	3	hsa-miR-134-5p,hsa-miR-670-3p,hsa-miR-758-3p,
ABCD2	3	hsa-miR-301a-3p,hsa-miR-301b-3p,hsa-miR-411-5p,
ABL1	3	hsa-let-7b-5p,hsa-miR-125b-5p,hsa-miR-218-5p,
ABLIM1	3	hsa-miR-100-5p,hsa-miR-216b-5p,hsa-miR-411-5p,
ACACA	3	hsa-let-7b-5p,hsa-miR-218-5p,hsa-miR-219a-2-3p,
ACBD7	3	hsa-miR-379-3p,hsa-miR-411-3p,hsa-miR-495-3p,
ACP6	3	hsa-miR-124-3p,hsa-miR-301a-3p,hsa-miR-301b-3p,
ACTR2	3	hsa-miR-132-3p,hsa-miR-218-5p,hsa-miR-487a-3p,
ADAMTS17	3	hsa-miR-432-5p,hsa-miR-543,hsa-miR-7-5p,
ADAMTS5	3	hsa-miR-127-5p,hsa-miR-670-3p,hsa-miR-98-5p,
ADCYAP1R1	3	hsa-miR-136-5p,hsa-miR-340-3p,hsa-miR-377-3p,
ADM2	3	hsa-miR-216a-5p,hsa-miR-301a-3p,hsa-miR-301b-3p,
AGTRAP	3	hsa-miR-125a-5p,hsa-miR-125b-2-3p,hsa-miR-199a-5p,
AIDA	3	hsa-let-7a-5p,hsa-let-7b-5p,hsa-let-7c-5p,
AJAP1	3	hsa-miR-1197,hsa-miR-410-3p,hsa-miR-494-3p,
AKAP17A	3	hsa-let-7a-5p,hsa-miR-134-5p,hsa-miR-199a-5p,
AKT3	3	hsa-miR-124-3p,hsa-miR-7-5p,hsa-miR-708-3p,
AMOTL1	3	hsa-miR-124-3p,hsa-miR-125b-2-3p,hsa-miR-9-5p,
ANGPTL3	3	hsa-miR-369-3p,hsa-miR-670-3p,hsa-miR-7-5p,
ANKRD42	3	hsa-miR-124-3p,hsa-miR-369-5p,hsa-miR-380-3p,
ANKRD52	3	hsa-let-7b-5p,hsa-miR-218-5p,hsa-miR-543,
ANKRD9	3	hsa-miR-301a-3p,hsa-miR-301b-3p,hsa-miR-431-5p,
ANO6	3	hsa-let-7a-5p,hsa-miR-124-3p,hsa-miR-218-5p,
ANP32E	3	hsa-let-7b-5p,hsa-miR-124-3p,hsa-miR-216b-5p,
AP1G1	3	hsa-miR-379-3p,hsa-miR-411-3p,hsa-miR-582-5p,
AP3M1	3	hsa-let-7b-5p,hsa-miR-100-5p,hsa-miR-7-5p,
APC	3	hsa-miR-135a-5p,hsa-miR-135b-5p,hsa-miR-218-5p,
APEX1	3	hsa-miR-100-5p,hsa-miR-1197,hsa-miR-99a-5p,
APP	3	hsa-let-7a-5p,hsa-miR-328-3p,hsa-miR-670-3p,
AR	3	hsa-let-7b-5p,hsa-miR-124-3p,hsa-miR-381-3p,
ARHGAP1	3	hsa-miR-124-3p,hsa-miR-301a-3p,hsa-miR-301b-3p,
ARHGEF26	3	hsa-miR-124-3p,hsa-miR-301a-3p,hsa-miR-301b-3p,
ARID1B	3	hsa-miR-1185-1-3p,hsa-miR-1185-2-3p,hsa-miR-543,
ARL6IP6	3	hsa-let-7a-5p,hsa-miR-132-3p,hsa-miR-181a-5p,
ART4	3	hsa-miR-125b-1-3p,hsa-miR-132-3p,hsa-miR-411-5p,
ATF7IP	3	hsa-miR-216a-5p,hsa-miR-301a-3p,hsa-miR-301b-3p,
ATG4C	3	hsa-let-7a-5p,hsa-miR-376a-3p,hsa-miR-376b-3p,
ATMIN	3	hsa-miR-301a-3p,hsa-miR-301b-3p,hsa-miR-411-5p,
ATP5A1	3	hsa-miR-100-5p,hsa-miR-216a-5p,hsa-miR-340-3p,
ATP5B	3	hsa-let-7f-5p,hsa-miR-125b-5p,hsa-miR-218-5p,
ATP5G3	3	hsa-miR-181c-3p,hsa-miR-409-3p,hsa-miR-889-3p,
ATP6AP1L	3	hsa-miR-100-5p,hsa-miR-370-3p,hsa-miR-670-3p,
ATP9A	3	hsa-miR-1197,hsa-miR-377-3p,hsa-miR-382-3p,
AURKA	3	hsa-let-7b-5p,hsa-miR-124-3p,hsa-miR-137,
AZF1	3	hsa-miR-124-3p,hsa-miR-135a-5p,hsa-miR-135b-5p,
B2M	3	hsa-miR-379-3p,hsa-miR-380-3p,hsa-miR-411-3p,
B4GALT1	3	hsa-miR-124-3p,hsa-miR-125a-5p,hsa-miR-495-3p,
BACE1	3	hsa-miR-124-3p,hsa-miR-328-3p,hsa-miR-9-5p,
BACE2	3	hsa-miR-125a-5p,hsa-miR-125b-5p,hsa-miR-411-5p,
BAG4	3	hsa-miR-369-3p,hsa-miR-370-3p,hsa-miR-488-3p,
BCAS4	3	hsa-let-7b-5p,hsa-miR-218-5p,hsa-miR-340-3p,
BCCIP	3	hsa-let-7c-5p,hsa-miR-124-3p,hsa-miR-7-5p,
BCL2L1	3	hsa-let-7c-5p,hsa-let-7g-5p,hsa-miR-218-5p,
BCL6	3	hsa-miR-124-3p,hsa-miR-127-3p,hsa-miR-9-5p,
BHLHB9	3	hsa-let-7c-5p,hsa-miR-377-3p,hsa-miR-490-3p,
BIRC6	3	hsa-let-7a-5p,hsa-let-7b-5p,hsa-miR-218-5p,
BLOC1S6	3	hsa-miR-124-3p,hsa-miR-218-5p,hsa-miR-219a-2-3p,
BMP3	3	hsa-miR-181a-5p,hsa-miR-301a-3p,hsa-miR-301b-3p,
BMPR1A	3	hsa-miR-1197,hsa-miR-124-3p,hsa-miR-431-5p,
BNIP3L	3	hsa-let-7a-5p,hsa-let-7b-5p,hsa-miR-137,
BRD4	3	hsa-miR-379-3p,hsa-miR-380-3p,hsa-miR-411-3p,
BTBD9	3	hsa-let-7b-5p,hsa-miR-338-3p,hsa-miR-369-3p,
BTG3	3	hsa-miR-124-3p,hsa-miR-328-3p,hsa-miR-410-3p,
C11orf74	3	hsa-miR-485-3p,hsa-miR-539-3p,hsa-miR-670-3p,
C12orf49	3	hsa-let-7b-5p,hsa-let-7e-5p,hsa-miR-340-3p,
C1orf109	3	hsa-miR-1185-5p,hsa-miR-125b-5p,hsa-miR-181a-5p,
C1orf216	3	hsa-miR-376a-3p,hsa-miR-376b-3p,hsa-miR-381-3p,
C1orf43	3	hsa-miR-1185-1-3p,hsa-miR-1185-2-3p,hsa-miR-136-3p,
C1orf52	3	hsa-miR-1185-1-3p,hsa-miR-1185-2-3p,hsa-miR-431-5p,
C2CD4A	3	hsa-let-7a-5p,hsa-miR-376a-3p,hsa-miR-494-3p,
C2ORF69	3	hsa-miR-181a-5p,hsa-miR-181c-5p,hsa-miR-181d-5p,
C3	3	hsa-miR-216a-5p,hsa-miR-216b-5p,hsa-miR-98-5p,
C4orf36	3	hsa-miR-301a-3p,hsa-miR-301b-3p,hsa-miR-670-3p,
C5ORF24	3	hsa-miR-379-3p,hsa-miR-380-3p,hsa-miR-411-3p,
C5orf24	3	hsa-let-7b-5p,hsa-let-7c-5p,hsa-miR-495-3p,
C6orf132	3	hsa-miR-216a-5p,hsa-miR-216b-5p,hsa-miR-411-5p,
C9orf41	3	hsa-miR-124-3p,hsa-miR-127-5p,hsa-miR-582-5p,
CA12	3	hsa-let-7b-5p,hsa-miR-124-3p,hsa-miR-134-5p,
CA8	3	hsa-miR-369-3p,hsa-miR-410-3p,hsa-miR-9-5p,
CALM1	3	hsa-let-7f-5p,hsa-miR-382-3p,hsa-miR-493-3p,
CALM2	3	hsa-miR-301a-3p,hsa-miR-301b-3p,hsa-miR-369-3p,
CAPNS1	3	hsa-miR-100-5p,hsa-miR-124-3p,hsa-miR-99a-5p,
CARHSP1	3	hsa-let-7a-5p,hsa-let-7b-5p,hsa-miR-125b-5p,
CASP3	3	hsa-let-7a-5p,hsa-let-7g-5p,hsa-miR-582-5p,
CASP9	3	hsa-let-7a-5p,hsa-miR-582-5p,hsa-miR-7-5p,
CBL	3	hsa-let-7c-5p,hsa-miR-218-5p,hsa-miR-98-5p,
CBX2	3	hsa-miR-124-3p,hsa-miR-127-5p,hsa-miR-377-3p,
CCDC149	3	hsa-miR-299-3p,hsa-miR-488-3p,hsa-miR-494-3p,
CCDC59	3	hsa-miR-137,hsa-miR-216a-5p,hsa-miR-216b-5p,
CCDC65	3	hsa-miR-1251-5p,hsa-miR-216b-5p,hsa-miR-7-5p,
CCDC71	3	hsa-let-7b-5p,hsa-miR-124-3p,hsa-miR-218-5p,
CCDC85C	3	hsa-miR-135a-5p,hsa-miR-135b-5p,hsa-miR-670-3p,
CCND3	3	hsa-let-7b-5p,hsa-miR-218-5p,hsa-miR-708-5p,
CCNJ	3	hsa-let-7b-5p,hsa-miR-125b-5p,hsa-miR-98-5p,
CCR6	3	hsa-miR-127-5p,hsa-miR-301a-3p,hsa-miR-301b-3p,
CD244	3	hsa-miR-125a-5p,hsa-miR-125b-5p,hsa-miR-382-3p,
CDADC1	3	hsa-miR-124-3p,hsa-miR-301a-3p,hsa-miR-301b-3p,
CDC14B	3	hsa-miR-124-3p,hsa-miR-369-3p,hsa-miR-490-3p,
CDC25A	3	hsa-let-7b-5p,hsa-let-7i-5p,hsa-miR-98-5p,
CDC34	3	hsa-let-7a-5p,hsa-let-7b-5p,hsa-miR-98-5p,
CDC5L	3	hsa-let-7e-5p,hsa-miR-299-3p,hsa-miR-495-3p,
CDC73	3	hsa-miR-100-5p,hsa-miR-124-5p,hsa-miR-495-3p,
CDKL2	3	hsa-miR-181a-2-3p,hsa-miR-431-5p,hsa-miR-654-3p,
CDKN2A	3	hsa-let-7g-5p,hsa-miR-124-3p,hsa-miR-125b-5p,
CDKN2AIP	3	hsa-miR-124-3p,hsa-miR-218-5p,hsa-miR-323a-3p,
CENPA	3	hsa-miR-376c-3p,hsa-miR-411-5p,hsa-miR-432-5p,
CENPM	3	hsa-miR-136-5p,hsa-miR-216a-5p,hsa-miR-216b-5p,
CENPP	3	hsa-let-7e-5p,hsa-miR-125a-5p,hsa-miR-125b-5p,
CEP170B	3	hsa-let-7a-5p,hsa-let-7c-5p,hsa-let-7f-5p,
CEP55	3	hsa-miR-301a-3p,hsa-miR-301b-3p,hsa-miR-411-5p,
CERCAM	3	hsa-miR-301a-3p,hsa-miR-301b-3p,hsa-miR-410-3p,
CERS2	3	hsa-miR-124-3p,hsa-miR-219a-2-3p,hsa-miR-9-5p,
CFL2	3	hsa-let-7a-5p,hsa-miR-301a-3p,hsa-miR-301b-3p,
CHD1	3	hsa-let-7b-5p,hsa-let-7c-5p,hsa-miR-98-5p,
CHPF2	3	hsa-let-7b-5p,hsa-miR-125b-5p,hsa-miR-98-5p,
CHSY1	3	hsa-miR-124-3p,hsa-miR-7641,hsa-miR-9-5p,
CIAO1	3	hsa-let-7b-5p,hsa-miR-488-3p,hsa-miR-7641,
CKAP4	3	hsa-miR-124-3p,hsa-miR-370-3p,hsa-miR-7-5p,
CKS2	3	hsa-let-7b-5p,hsa-miR-124-3p,hsa-miR-7-5p,
CLIC4	3	hsa-miR-301a-3p,hsa-miR-301b-3p,hsa-miR-493-3p,
CLMP	3	hsa-miR-124-3p,hsa-miR-382-3p,hsa-miR-670-3p,
CLN8	3	hsa-miR-377-3p,hsa-miR-411-5p,hsa-miR-654-3p,
CNDP2	3	hsa-let-7b-5p,hsa-miR-218-5p,hsa-miR-493-3p,
CNOT2	3	hsa-let-7b-5p,hsa-miR-301b-3p,hsa-miR-889-3p,
CNOT4	3	hsa-miR-301a-3p,hsa-miR-301b-3p,hsa-miR-98-5p,
CNOT6	3	hsa-miR-410-3p,hsa-miR-670-3p,hsa-miR-9-5p,
COMMD3-BMI1	3	hsa-miR-379-3p,hsa-miR-380-3p,hsa-miR-411-3p,
COPA	3	hsa-miR-127-5p,hsa-miR-376a-3p,hsa-miR-376b-3p,
COPG1	3	hsa-let-7b-5p,hsa-let-7e-5p,hsa-miR-493-3p,
COPS2	3	hsa-let-7b-5p,hsa-miR-181a-5p,hsa-miR-218-5p,
COPS3	3	hsa-let-7c-5p,hsa-miR-218-5p,hsa-miR-328-3p,
COQ10B	3	hsa-miR-411-5p,hsa-miR-488-3p,hsa-miR-98-5p,
COX3	3	hsa-let-7b-5p,hsa-let-7c-5p,hsa-let-7e-5p,
CREBZF	3	hsa-miR-381-3p,hsa-miR-410-3p,hsa-miR-490-3p,
CRKL	3	hsa-let-7b-5p,hsa-miR-7-5p,hsa-miR-98-5p,
CRTAP	3	hsa-miR-493-3p,hsa-miR-7-5p,hsa-miR-98-5p,
CRTC3	3	hsa-miR-124-3p,hsa-miR-7-5p,hsa-miR-708-5p,
CTDSP1	3	hsa-miR-124-3p,hsa-miR-125b-5p,hsa-miR-7-5p,
CTDSPL	3	hsa-miR-100-5p,hsa-miR-124-3p,hsa-miR-99a-5p,
CYP24A1	3	hsa-miR-125b-5p,hsa-miR-218-5p,hsa-miR-654-3p,
CYP4F11	3	hsa-miR-369-3p,hsa-miR-377-3p,hsa-miR-410-3p,
DBNL	3	hsa-let-7b-5p,hsa-miR-124-3p,hsa-miR-7-5p,
DCAF12	3	hsa-miR-216b-5p,hsa-miR-377-3p,hsa-miR-7-5p,
DCAF5	3	hsa-miR-124-3p,hsa-miR-218-5p,hsa-miR-409-3p,
DCAF8	3	hsa-let-7e-5p,hsa-let-7g-5p,hsa-miR-218-5p,
DCTD	3	hsa-let-7b-5p,hsa-miR-124-3p,hsa-miR-7-5p,
DDAH1	3	hsa-miR-100-5p,hsa-miR-377-3p,hsa-miR-411-5p,
DDHD1	3	hsa-miR-136-5p,hsa-miR-181b-5p,hsa-miR-99a-5p,
DDX19A	3	hsa-miR-124-3p,hsa-miR-127-5p,hsa-miR-409-3p,
DDX55	3	hsa-miR-369-3p,hsa-miR-410-3p,hsa-miR-654-3p,
DDX6	3	hsa-miR-124-3p,hsa-miR-218-5p,hsa-miR-582-5p,
DENND6A	3	hsa-miR-124-3p,hsa-miR-218-5p,hsa-miR-432-5p,
DHCR24	3	hsa-miR-124-3p,hsa-miR-488-3p,hsa-miR-99a-5p,
DHX9	3	hsa-let-7a-5p,hsa-let-7b-5p,hsa-let-7c-5p,
DIAPH1	3	hsa-let-7b-5p,hsa-let-7e-5p,hsa-miR-328-3p,
DLG5	3	hsa-miR-301a-3p,hsa-miR-301b-3p,hsa-miR-432-5p,
DLX2	3	hsa-miR-1185-1-3p,hsa-miR-1185-2-3p,hsa-miR-381-3p,
DNAJC10	3	hsa-miR-411-5p,hsa-miR-670-3p,hsa-miR-7-5p,
DNAJC11	3	hsa-let-7b-5p,hsa-miR-218-5p,hsa-miR-7-5p,
DNTTIP2	3	hsa-miR-218-5p,hsa-miR-432-5p,hsa-miR-7-5p,
DOCK5	3	hsa-let-7b-5p,hsa-miR-7-5p,hsa-miR-98-5p,
DSEL	3	hsa-miR-124-3p,hsa-miR-338-3p,hsa-miR-431-5p,
DSP	3	hsa-let-7b-5p,hsa-let-7e-5p,hsa-miR-9-5p,
DTX4	3	hsa-miR-301a-3p,hsa-miR-301b-3p,hsa-miR-98-5p,
DUSP10	3	hsa-miR-410-3p,hsa-miR-670-3p,hsa-miR-98-5p,
DYNC2H1	3	hsa-let-7a-5p,hsa-miR-124-3p,hsa-miR-125b-5p,
DZIP1	3	hsa-let-7b-5p,hsa-let-7e-5p,hsa-miR-124-3p,
E2F1	3	hsa-let-7a-5p,hsa-miR-181b-5p,hsa-miR-98-5p,
E2F8	3	hsa-miR-1185-1-3p,hsa-miR-1185-2-3p,hsa-miR-381-3p,
EEF2	3	hsa-let-7a-5p,hsa-let-7b-5p,hsa-miR-488-3p,
EFNA1	3	hsa-miR-124-3p,hsa-miR-218-5p,hsa-miR-9-5p,
EGR1	3	hsa-miR-124-3p,hsa-miR-377-3p,hsa-miR-487a-3p,
EHD1	3	hsa-miR-125a-5p,hsa-miR-125b-5p,hsa-miR-7-5p,
EIF2B1	3	hsa-miR-218-5p,hsa-miR-410-3p,hsa-miR-99a-3p,
EIF4EBP1	3	hsa-miR-124-3p,hsa-miR-125a-5p,hsa-miR-125b-5p,
EIF4G3	3	hsa-miR-136-5p,hsa-miR-218-5p,hsa-miR-543,
EIF5A	3	hsa-miR-100-5p,hsa-miR-181b-5p,hsa-miR-99a-5p,
EIF5A2	3	hsa-miR-125b-5p,hsa-miR-495-3p,hsa-miR-7-5p,
ELAVL1	3	hsa-miR-125a-5p,hsa-miR-218-5p,hsa-miR-9-5p,
ELF4	3	hsa-let-7f-5p,hsa-miR-124-3p,hsa-miR-376c-3p,
ELMOD2	3	hsa-let-7b-5p,hsa-miR-379-5p,hsa-miR-411-5p,
EMC7	3	hsa-miR-218-5p,hsa-miR-369-3p,hsa-miR-410-3p,
ENDOD1	3	hsa-miR-124-3p,hsa-miR-670-3p,hsa-miR-9-5p,
ERBB2IP	3	hsa-miR-301a-3p,hsa-miR-301b-3p,hsa-miR-488-3p,
ERGIC2	3	hsa-let-7b-5p,hsa-miR-654-3p,hsa-miR-98-5p,
ERN1	3	hsa-let-7a-5p,hsa-miR-199a-5p,hsa-miR-490-3p,
ERO1L	3	hsa-let-7b-5p,hsa-miR-494-3p,hsa-miR-98-5p,
ETNK1	3	hsa-miR-218-5p,hsa-miR-369-3p,hsa-miR-7641,
ETNK2	3	hsa-let-7c-5p,hsa-miR-125a-5p,hsa-miR-132-3p,
EXTL3	3	hsa-miR-125b-5p,hsa-miR-199a-5p,hsa-miR-99a-5p,
EYA4	3	hsa-miR-124-3p,hsa-miR-132-3p,hsa-miR-181a-5p,
EYS	3	hsa-miR-124-3p,hsa-miR-376a-5p,hsa-miR-494-3p,
F2RL1	3	hsa-miR-301a-3p,hsa-miR-301b-3p,hsa-miR-410-3p,
FAM114A1	3	hsa-miR-301a-3p,hsa-miR-301b-3p,hsa-miR-7-5p,
FAM126B	3	hsa-miR-134-5p,hsa-miR-431-5p,hsa-miR-7-5p,
FAM136A	3	hsa-let-7b-5p,hsa-miR-490-3p,hsa-miR-7-5p,
FAM13B	3	hsa-miR-136-5p,hsa-miR-218-5p,hsa-miR-670-3p,
FAM182B	3	hsa-miR-379-3p,hsa-miR-380-3p,hsa-miR-411-3p,
FAM199X	3	hsa-miR-124-3p,hsa-miR-125b-5p,hsa-miR-132-3p,
FAM46A	3	hsa-miR-431-5p,hsa-miR-889-3p,hsa-miR-9-5p,
FAM9C	3	hsa-miR-136-5p,hsa-miR-670-3p,hsa-miR-7-5p,
FARP1	3	hsa-let-7b-5p,hsa-let-7f-5p,hsa-miR-124-3p,
FAT1	3	hsa-miR-125b-5p,hsa-miR-181a-5p,hsa-miR-218-5p,
FBXW7	3	hsa-miR-379-3p,hsa-miR-380-3p,hsa-miR-411-3p,
FCHO2	3	hsa-miR-124-3p,hsa-miR-181d-5p,hsa-miR-409-3p,
FIG4	3	hsa-miR-301a-3p,hsa-miR-301b-3p,hsa-miR-377-3p,
FKBP5	3	hsa-miR-100-5p,hsa-miR-328-3p,hsa-miR-99a-5p,
FLNA	3	hsa-let-7b-5p,hsa-miR-218-5p,hsa-miR-7-5p,
FMN1	3	hsa-miR-136-3p,hsa-miR-432-5p,hsa-miR-493-3p,
FOCAD	3	hsa-miR-485-3p,hsa-miR-487a-3p,hsa-miR-539-3p,
FOXO3	3	hsa-let-7c-5p,hsa-miR-218-5p,hsa-miR-9-5p,
FOXP1	3	hsa-miR-100-5p,hsa-miR-218-5p,hsa-miR-9-5p,
FOXRED2	3	hsa-let-7b-5p,hsa-miR-124-3p,hsa-miR-99a-5p,
FRS2	3	hsa-miR-376c-3p,hsa-miR-7-5p,hsa-miR-9-3p,
FSTL3	3	hsa-miR-124-3p,hsa-miR-670-3p,hsa-miR-9-5p,
FXR2	3	hsa-let-7b-5p,hsa-miR-124-5p,hsa-miR-376c-3p,
FYTTD1	3	hsa-miR-379-3p,hsa-miR-411-3p,hsa-miR-488-3p,
GABRG1	3	hsa-miR-1185-1-3p,hsa-miR-1185-2-3p,hsa-miR-654-3p,
GAPVD1	3	hsa-let-7b-5p,hsa-miR-136-5p,hsa-miR-98-5p,
GATAD2B	3	hsa-let-7c-5p,hsa-miR-181a-5p,hsa-miR-7-5p,
GCN1L1	3	hsa-let-7a-5p,hsa-let-7b-5p,hsa-miR-328-3p,
GDAP2	3	hsa-miR-543,hsa-miR-889-3p,hsa-miR-98-5p,
GDNF	3	hsa-miR-409-3p,hsa-miR-410-3p,hsa-miR-7-5p,
GGCT	3	hsa-let-7b-5p,hsa-miR-125a-5p,hsa-miR-340-3p,
GGPS1	3	hsa-let-7a-5p,hsa-let-7b-5p,hsa-miR-377-3p,
GIN1	3	hsa-miR-379-3p,hsa-miR-380-3p,hsa-miR-411-3p,
GLUL	3	hsa-let-7a-5p,hsa-let-7e-5p,hsa-let-7f-5p,
GMFB	3	hsa-miR-125b-2-3p,hsa-miR-301a-3p,hsa-miR-301b-3p,
GNAI3	3	hsa-miR-124-3p,hsa-miR-181a-5p,hsa-miR-431-5p,
GNL1	3	hsa-miR-134-5p,hsa-miR-135a-5p,hsa-miR-135b-5p,
GNPTAB	3	hsa-miR-301a-3p,hsa-miR-301b-3p,hsa-miR-98-5p,
GOLGA3	3	hsa-miR-137,hsa-miR-218-5p,hsa-miR-99a-5p,
GOLGA7	3	hsa-miR-1185-1-3p,hsa-miR-1185-2-3p,hsa-miR-124-3p,
GOLGA7B	3	hsa-miR-376c-3p,hsa-miR-377-3p,hsa-miR-7641,
GP2	3	hsa-miR-216a-5p,hsa-miR-301a-3p,hsa-miR-301b-3p,
GP5	3	hsa-let-7a-5p,hsa-miR-382-3p,hsa-miR-708-3p,
GPBP1L1	3	hsa-miR-137,hsa-miR-218-5p,hsa-miR-9-5p,
GPR78	3	hsa-miR-181a-5p,hsa-miR-199a-5p,hsa-miR-377-3p,
GPR82	3	hsa-miR-301a-3p,hsa-miR-301b-3p,hsa-miR-411-5p,
GPRC5A	3	hsa-miR-301a-3p,hsa-miR-301b-3p,hsa-miR-338-3p,
GPS1	3	hsa-let-7c-5p,hsa-let-7f-5p,hsa-let-7i-5p,
GRAMD1B	3	hsa-miR-181a-2-3p,hsa-miR-670-3p,hsa-miR-99a-3p,
GRAMD3	3	hsa-miR-124-3p,hsa-miR-409-3p,hsa-miR-670-3p,
GRID1	3	hsa-miR-377-3p,hsa-miR-410-3p,hsa-miR-670-3p,
GSR	3	hsa-let-7b-5p,hsa-miR-377-3p,hsa-miR-431-5p,
GTF2A1	3	hsa-miR-1197,hsa-miR-299-3p,hsa-miR-410-3p,
GTF2E1	3	hsa-let-7f-5p,hsa-miR-124-3p,hsa-miR-137,
GTF2H1	3	hsa-miR-100-5p,hsa-miR-132-3p,hsa-miR-99a-5p,
GTF3C4	3	hsa-let-7b-5p,hsa-miR-1251-5p,hsa-miR-494-3p,
GTF3C5	3	hsa-let-7a-5p,hsa-miR-124-3p,hsa-miR-7-5p,
H1F0	3	hsa-let-7a-5p,hsa-miR-181a-5p,hsa-miR-376a-5p,
HCFC2	3	hsa-miR-216b-5p,hsa-miR-376a-3p,hsa-miR-376b-3p,
HDGF	3	hsa-miR-125b-5p,hsa-miR-218-5p,hsa-miR-654-3p,
HEATR5A	3	hsa-miR-124-3p,hsa-miR-411-5p,hsa-miR-432-5p,
HELLS	3	hsa-let-7b-5p,hsa-miR-124-3p,hsa-miR-7-5p,
HEYL	3	hsa-miR-135a-5p,hsa-miR-135b-5p,hsa-miR-7641,
HK2	3	hsa-miR-125a-5p,hsa-miR-125b-5p,hsa-miR-98-5p,
HLA-A	3	hsa-miR-124-3p,hsa-miR-218-5p,hsa-miR-9-5p,
HMGCLL1	3	hsa-miR-125a-5p,hsa-miR-125b-5p,hsa-miR-370-3p,
HMGN1	3	hsa-miR-100-5p,hsa-miR-125b-5p,hsa-miR-495-3p,
HN1L	3	hsa-miR-124-3p,hsa-miR-125b-2-3p,hsa-miR-9-5p,
HNRNPA1L2	3	hsa-miR-218-5p,hsa-miR-370-3p,hsa-miR-490-3p,
HNRNPA2B1	3	hsa-let-7f-5p,hsa-miR-124-3p,hsa-miR-708-3p,
HNRNPU	3	hsa-miR-410-3p,hsa-miR-493-3p,hsa-miR-7-5p,
HNRPDL	3	hsa-let-7a-5p,hsa-let-7b-5p,hsa-miR-98-5p,
HOOK3	3	hsa-miR-132-3p,hsa-miR-181a-3p,hsa-miR-181a-5p,
HOXD1	3	hsa-let-7c-5p,hsa-miR-125a-5p,hsa-miR-125b-5p,
HOXD11	3	hsa-let-7b-5p,hsa-miR-301a-3p,hsa-miR-301b-3p,
HS3ST3B1	3	hsa-miR-132-3p,hsa-miR-485-3p,hsa-miR-539-3p,
HSD17B12	3	hsa-miR-381-3p,hsa-miR-382-3p,hsa-miR-494-3p,
HSPA5	3	hsa-miR-199a-5p,hsa-miR-379-5p,hsa-miR-495-3p,
HSPA8	3	hsa-let-7b-5p,hsa-miR-301a-3p,hsa-miR-301b-3p,
IARS	3	hsa-let-7a-5p,hsa-miR-100-5p,hsa-miR-493-3p,
IBA57	3	hsa-let-7b-5p,hsa-miR-377-3p,hsa-miR-490-3p,
IFNAR1	3	hsa-miR-410-3p,hsa-miR-411-5p,hsa-miR-98-5p,
IFNG	3	hsa-miR-125a-5p,hsa-miR-181a-5p,hsa-miR-409-3p,
IFRD2	3	hsa-miR-124-3p,hsa-miR-125a-5p,hsa-miR-125b-5p,
IL23R	3	hsa-miR-216a-5p,hsa-miR-301a-3p,hsa-miR-301b-3p,
IMP4	3	hsa-miR-216a-5p,hsa-miR-216b-5p,hsa-miR-98-5p,
INSIG1	3	hsa-miR-100-5p,hsa-miR-379-3p,hsa-miR-381-3p,
INTS3	3	hsa-miR-485-3p,hsa-miR-487a-3p,hsa-miR-539-3p,
IQGAP1	3	hsa-miR-124-3p,hsa-miR-136-3p,hsa-miR-376a-3p,
IRAK4	3	hsa-miR-132-3p,hsa-miR-370-3p,hsa-miR-490-3p,
IRS1	3	hsa-miR-1185-1-3p,hsa-miR-1185-2-3p,hsa-miR-7-5p,
IRS4	3	hsa-let-7b-5p,hsa-let-7e-5p,hsa-miR-125b-5p,
ITGB8	3	hsa-miR-376a-3p,hsa-miR-376b-3p,hsa-miR-487a-3p,
IVD	3	hsa-let-7a-5p,hsa-let-7e-5p,hsa-miR-124-3p,
JMJD1C	3	hsa-let-7e-5p,hsa-miR-670-3p,hsa-miR-889-3p,
JMY	3	hsa-miR-301a-3p,hsa-miR-301b-3p,hsa-miR-889-3p,
JPH1	3	hsa-miR-100-5p,hsa-miR-7-5p,hsa-miR-99a-5p,
KAT2B	3	hsa-miR-127-5p,hsa-miR-181a-5p,hsa-miR-181b-5p,
KCNB1	3	hsa-miR-301a-3p,hsa-miR-301b-3p,hsa-miR-582-5p,
KCNC4	3	hsa-let-7b-5p,hsa-miR-124-3p,hsa-miR-369-3p,
KCNJ15	3	hsa-miR-340-3p,hsa-miR-9-5p,hsa-miR-98-5p,
KDELC2	3	hsa-miR-125b-2-3p,hsa-miR-216a-5p,hsa-miR-216b-5p,
KDELR1	3	hsa-let-7b-5p,hsa-miR-301a-3p,hsa-miR-301b-3p,
KDELR2	3	hsa-miR-100-5p,hsa-miR-124-3p,hsa-miR-301a-3p,
KIAA0141	3	hsa-let-7b-5p,hsa-let-7c-5p,hsa-miR-125b-5p,
KIAA0319L	3	hsa-miR-218-5p,hsa-miR-431-5p,hsa-miR-432-5p,
KIAA0355	3	hsa-let-7e-5p,hsa-miR-124-3p,hsa-miR-370-3p,
KIAA1143	3	hsa-miR-135a-5p,hsa-miR-135b-5p,hsa-miR-7-5p,
KIAA1586	3	hsa-let-7b-5p,hsa-miR-124-5p,hsa-miR-382-3p,
KIAA1958	3	hsa-miR-135a-5p,hsa-miR-135b-5p,hsa-miR-370-3p,
KIF1C	3	hsa-let-7b-5p,hsa-miR-323b-3p,hsa-miR-9-5p,
KIF6	3	hsa-miR-125a-5p,hsa-miR-135a-5p,hsa-miR-135b-5p,
KLF10	3	hsa-miR-218-5p,hsa-miR-381-3p,hsa-miR-98-5p,
KLF9	3	hsa-miR-124-3p,hsa-miR-218-5p,hsa-miR-431-5p,
KLHL21	3	hsa-miR-218-5p,hsa-miR-301a-3p,hsa-miR-301b-3p,
KLHL28	3	hsa-miR-124-3p,hsa-miR-136-3p,hsa-miR-369-3p,
KLRD1	3	hsa-miR-301a-3p,hsa-miR-301b-3p,hsa-miR-99a-3p,
KPNB1	3	hsa-miR-125b-5p,hsa-miR-181b-5p,hsa-miR-7-5p,
LAMC1	3	hsa-miR-124-3p,hsa-miR-216a-5p,hsa-miR-98-5p,
LAPTM4A	3	hsa-miR-124-3p,hsa-miR-299-3p,hsa-miR-410-3p,
LENG9	3	hsa-miR-328-3p,hsa-miR-379-3p,hsa-miR-411-3p,
LEPROT	3	hsa-miR-376a-3p,hsa-miR-376b-3p,hsa-miR-410-3p,
LFNG	3	hsa-miR-125a-5p,hsa-miR-132-3p,hsa-miR-181a-5p,
LGALS8	3	hsa-miR-127-3p,hsa-miR-127-5p,hsa-miR-136-5p,
LGR4	3	hsa-miR-132-3p,hsa-miR-218-5p,hsa-miR-98-5p,
LIF	3	hsa-miR-125a-5p,hsa-miR-125b-5p,hsa-miR-199a-5p,
LILRA2	3	hsa-miR-301a-3p,hsa-miR-301b-3p,hsa-miR-490-3p,
LIN7C	3	hsa-miR-124-3p,hsa-miR-127-5p,hsa-miR-543,
LINC00598	3	hsa-miR-485-3p,hsa-miR-539-3p,hsa-miR-670-3p,
LIPA	3	hsa-miR-125b-5p,hsa-miR-301a-3p,hsa-miR-301b-3p,
LIPG	3	hsa-miR-216a-5p,hsa-miR-216b-5p,hsa-miR-411-5p,
LITAF	3	hsa-miR-124-3p,hsa-miR-127-5p,hsa-miR-7-5p,
LLPH	3	hsa-let-7b-5p,hsa-miR-124-3p,hsa-miR-7-5p,
LMLN	3	hsa-let-7e-5p,hsa-miR-301a-3p,hsa-miR-301b-3p,
LMNB1	3	hsa-miR-124-3p,hsa-miR-218-5p,hsa-miR-889-3p,
LRP6	3	hsa-miR-410-3p,hsa-miR-495-3p,hsa-miR-7-5p,
LRRC40	3	hsa-let-7b-5p,hsa-miR-124-3p,hsa-miR-889-3p,
LSM3	3	hsa-miR-654-3p,hsa-miR-7-5p,hsa-miR-889-3p,
LYPLA1	3	hsa-miR-125a-5p,hsa-miR-411-5p,hsa-miR-495-3p,
MAP2K2	3	hsa-let-7b-5p,hsa-miR-370-3p,hsa-miR-7-5p,
MAP3K8	3	hsa-miR-124-3p,hsa-miR-370-3p,hsa-miR-9-5p,
MAP4	3	hsa-let-7b-5p,hsa-miR-100-5p,hsa-miR-328-3p,
MAP7	3	hsa-let-7b-5p,hsa-miR-301a-3p,hsa-miR-301b-3p,
MAP7D1	3	hsa-let-7b-5p,hsa-miR-100-5p,hsa-miR-654-3p,
MAPK14	3	hsa-miR-124-3p,hsa-miR-125b-5p,hsa-miR-181a-2-3p,
MAPKAPK5	3	hsa-miR-134-5p,hsa-miR-377-3p,hsa-miR-494-3p,
2006-03-01	3	hsa-let-7b-5p,hsa-miR-708-3p,hsa-miR-889-3p,
MAT2A	3	hsa-miR-1185-5p,hsa-miR-125a-5p,hsa-miR-670-3p,
MAVS	3	hsa-miR-301a-3p,hsa-miR-301b-3p,hsa-miR-431-5p,
MB21D2	3	hsa-miR-218-5p,hsa-miR-301a-3p,hsa-miR-301b-3p,
MBNL3	3	hsa-miR-301a-3p,hsa-miR-301b-3p,hsa-miR-377-3p,
MCAM	3	hsa-miR-124-3p,hsa-miR-410-3p,hsa-miR-670-3p,
MCM4	3	hsa-let-7b-5p,hsa-miR-1251-5p,hsa-miR-216b-5p,
MEAF6	3	hsa-miR-127-5p,hsa-miR-382-3p,hsa-miR-410-3p,
MED10	3	hsa-miR-124-3p,hsa-miR-409-3p,hsa-miR-543,
MED13	3	hsa-let-7b-5p,hsa-miR-1185-5p,hsa-miR-495-3p,
MED18	3	hsa-miR-301a-3p,hsa-miR-301b-3p,hsa-miR-328-3p,
MED21	3	hsa-miR-323b-3p,hsa-miR-431-5p,hsa-miR-889-3p,
MED8	3	hsa-miR-301a-3p,hsa-miR-301b-3p,hsa-miR-98-5p,
MEF2D	3	hsa-let-7f-5p,hsa-miR-670-3p,hsa-miR-99a-5p,
MEGF9	3	hsa-miR-125a-5p,hsa-miR-125b-5p,hsa-miR-432-5p,
MEIS1	3	hsa-let-7a-5p,hsa-miR-495-3p,hsa-miR-98-5p,
MESDC1	3	hsa-let-7b-5p,hsa-let-7c-5p,hsa-miR-9-5p,
METAP2	3	hsa-let-7c-5p,hsa-miR-124-3p,hsa-miR-216a-5p,
MFAP5	3	hsa-miR-124-3p,hsa-miR-369-3p,hsa-miR-410-3p,
MFSD9	3	hsa-miR-125a-5p,hsa-miR-125b-5p,hsa-miR-7-5p,
MGAT4C	3	hsa-miR-377-3p,hsa-miR-381-3p,hsa-miR-410-3p,
MGAT5	3	hsa-miR-181a-5p,hsa-miR-485-3p,hsa-miR-539-3p,
MIB1	3	hsa-let-7a-5p,hsa-let-7b-5p,hsa-miR-889-3p,
MIPOL1	3	hsa-miR-379-3p,hsa-miR-380-3p,hsa-miR-411-3p,
MKX	3	hsa-miR-124-3p,hsa-miR-9-3p,hsa-miR-9-5p,
MMADHC	3	hsa-miR-379-3p,hsa-miR-380-3p,hsa-miR-411-3p,
MMGT1	3	hsa-miR-301a-3p,hsa-miR-301b-3p,hsa-miR-410-3p,
MMP9	3	hsa-let-7e-5p,hsa-miR-338-3p,hsa-miR-9-5p,
MOB1B	3	hsa-let-7b-5p,hsa-miR-181a-5p,hsa-miR-488-3p,
MOB3B	3	hsa-miR-181a-5p,hsa-miR-409-3p,hsa-miR-98-5p,
MOCS2	3	hsa-miR-301a-3p,hsa-miR-301b-3p,hsa-miR-495-3p,
MORF4L1	3	hsa-miR-338-3p,hsa-miR-708-5p,hsa-miR-9-5p,
MPRIP	3	hsa-miR-124-3p,hsa-miR-218-5p,hsa-miR-495-3p,
MRI1	3	hsa-miR-485-3p,hsa-miR-487a-3p,hsa-miR-539-3p,
MRPS33	3	hsa-let-7b-5p,hsa-miR-100-5p,hsa-miR-99a-5p,
MTDH	3	hsa-miR-124-3p,hsa-miR-136-5p,hsa-miR-137,
MTFR1	3	hsa-let-7e-5p,hsa-miR-1185-1-3p,hsa-miR-1185-2-3p,
MTMR10	3	hsa-miR-132-3p,hsa-miR-218-5p,hsa-miR-7641,
MTMR12	3	hsa-miR-125b-5p,hsa-miR-181a-5p,hsa-miR-338-3p,
MTPAP	3	hsa-miR-181a-2-3p,hsa-miR-218-5p,hsa-miR-98-5p,
MTRNR2L6	3	hsa-miR-127-5p,hsa-miR-376c-3p,hsa-miR-9-3p,
MYADM	3	hsa-miR-1185-1-3p,hsa-miR-1185-2-3p,hsa-miR-495-3p,
MYCBP2	3	hsa-miR-377-3p,hsa-miR-487a-3p,hsa-miR-493-3p,
MYCN	3	hsa-let-7e-5p,hsa-miR-299-3p,hsa-miR-582-5p,
MYO10	3	hsa-miR-124-3p,hsa-miR-218-5p,hsa-miR-495-3p,
MYO1C	3	hsa-let-7b-5p,hsa-miR-181a-2-3p,hsa-miR-181b-5p,
MYPN	3	hsa-miR-124-3p,hsa-miR-340-3p,hsa-miR-670-3p,
NAPEPLD	3	hsa-miR-127-5p,hsa-miR-485-3p,hsa-miR-539-3p,
NCAPD2	3	hsa-let-7b-5p,hsa-miR-301a-3p,hsa-miR-301b-3p,
NCOA4	3	hsa-miR-1185-1-3p,hsa-miR-1185-2-3p,hsa-miR-218-5p,
NCOR2	3	hsa-miR-100-5p,hsa-miR-125b-5p,hsa-miR-9-5p,
ND6	3	hsa-miR-125a-5p,hsa-miR-125b-5p,hsa-miR-328-3p,
NDC1	3	hsa-miR-125b-5p,hsa-miR-181b-5p,hsa-miR-7-5p,
NDUFAF7	3	hsa-let-7a-5p,hsa-let-7b-5p,hsa-miR-381-3p,
NDUFV3	3	hsa-miR-328-3p,hsa-miR-382-3p,hsa-miR-411-5p,
NEGR1	3	hsa-miR-125a-5p,hsa-miR-125b-5p,hsa-miR-299-3p,
NETO2	3	hsa-miR-379-3p,hsa-miR-380-3p,hsa-miR-411-3p,
NF1	3	hsa-let-7e-5p,hsa-miR-370-3p,hsa-miR-9-5p,
NF2	3	hsa-let-7a-5p,hsa-miR-301a-3p,hsa-miR-301b-3p,
NFATC3	3	hsa-let-7b-5p,hsa-miR-218-5p,hsa-miR-9-5p,
NFIA	3	hsa-miR-100-5p,hsa-miR-124-3p,hsa-miR-181b-5p,
NFKB1	3	hsa-let-7a-5p,hsa-miR-199a-5p,hsa-miR-9-5p,
NFYB	3	hsa-miR-137,hsa-miR-181a-5p,hsa-miR-485-3p,
NID2	3	hsa-let-7a-5p,hsa-miR-124-3p,hsa-miR-181d-5p,
NIPA1	3	hsa-miR-301a-3p,hsa-miR-301b-3p,hsa-miR-9-5p,
NKAP	3	hsa-miR-124-3p,hsa-miR-301a-3p,hsa-miR-301b-3p,
NOTCH2NL	3	hsa-miR-379-3p,hsa-miR-380-3p,hsa-miR-411-3p,
NR2E1	3	hsa-let-7b-5p,hsa-miR-124-5p,hsa-miR-9-5p,
NR4A3	3	hsa-miR-124-3p,hsa-miR-369-5p,hsa-miR-654-3p,
NSUN2	3	hsa-let-7b-5p,hsa-miR-124-3p,hsa-miR-125b-5p,
NSUN7	3	hsa-miR-124-3p,hsa-miR-328-3p,hsa-miR-9-5p,
NUDT16	3	hsa-miR-136-3p,hsa-miR-323b-3p,hsa-miR-670-3p,
NUDT19	3	hsa-let-7b-5p,hsa-miR-124-3p,hsa-miR-9-5p,
NUDT7	3	hsa-miR-379-3p,hsa-miR-411-3p,hsa-miR-7641,
NUP205	3	hsa-miR-125b-5p,hsa-miR-323a-3p,hsa-miR-340-3p,
NUP210	3	hsa-miR-1197,hsa-miR-218-5p,hsa-miR-370-3p,
NUP50	3	hsa-miR-124-3p,hsa-miR-132-3p,hsa-miR-410-3p,
NUPL1	3	hsa-let-7a-5p,hsa-let-7c-5p,hsa-miR-181a-5p,
NXN	3	hsa-let-7b-5p,hsa-miR-124-3p,hsa-miR-1251-5p,
NXPE3	3	hsa-miR-379-3p,hsa-miR-411-3p,hsa-miR-490-3p,
OCRL	3	hsa-miR-369-3p,hsa-miR-410-3p,hsa-miR-495-3p,
ORC4	3	hsa-let-7b-5p,hsa-miR-338-3p,hsa-miR-376c-3p,
ORMDL1	3	hsa-miR-100-5p,hsa-miR-328-3p,hsa-miR-99a-5p,
OSBP	3	hsa-miR-124-3p,hsa-miR-301a-3p,hsa-miR-301b-3p,
OTUB1	3	hsa-let-7b-5p,hsa-let-7e-5p,hsa-miR-708-3p,
PA2G4	3	hsa-let-7b-5p,hsa-let-7e-5p,hsa-miR-7-5p,
PABPC1	3	hsa-let-7b-5p,hsa-miR-125b-5p,hsa-miR-181a-5p,
PAK3	3	hsa-miR-124-3p,hsa-miR-411-5p,hsa-miR-582-5p,
PAK4	3	hsa-let-7c-5p,hsa-miR-216a-5p,hsa-miR-340-3p,
PALM2-AKAP2	3	hsa-miR-299-3p,hsa-miR-432-5p,hsa-miR-98-5p,
PAM	3	hsa-miR-125a-5p,hsa-miR-125b-5p,hsa-miR-218-5p,
PAPD4	3	hsa-let-7e-5p,hsa-miR-301a-3p,hsa-miR-301b-3p,
PAPOLG	3	hsa-miR-1185-1-3p,hsa-miR-1185-2-3p,hsa-miR-381-3p,
PARP11	3	hsa-miR-132-3p,hsa-miR-136-3p,hsa-miR-7-5p,
PAWR	3	hsa-miR-124-5p,hsa-miR-218-5p,hsa-miR-493-3p,
PAX3	3	hsa-let-7b-5p,hsa-let-7e-5p,hsa-miR-216a-5p,
PCCB	3	hsa-let-7b-5p,hsa-miR-124-3p,hsa-miR-582-5p,
PCDHA6	3	hsa-miR-181a-5p,hsa-miR-431-5p,hsa-miR-488-3p,
PCLO	3	hsa-miR-127-5p,hsa-miR-136-5p,hsa-miR-432-5p,
PDGFRA	3	hsa-let-7b-5p,hsa-miR-181a-5p,hsa-miR-218-5p,
PDLIM7	3	hsa-miR-124-3p,hsa-miR-132-3p,hsa-miR-218-5p,
PDPK1	3	hsa-miR-125a-5p,hsa-miR-376c-3p,hsa-miR-654-3p,
PDPR	3	hsa-let-7b-5p,hsa-miR-1185-5p,hsa-miR-124-3p,
PDZD11	3	hsa-miR-125b-5p,hsa-miR-301a-3p,hsa-miR-301b-3p,
PELP1	3	hsa-miR-323a-3p,hsa-miR-377-3p,hsa-miR-9-5p,
PEX2	3	hsa-miR-135a-5p,hsa-miR-135b-5p,hsa-miR-493-3p,
PEX26	3	hsa-miR-134-5p,hsa-miR-219a-2-3p,hsa-miR-340-3p,
PFAS	3	hsa-let-7e-5p,hsa-miR-132-3p,hsa-miR-338-3p,
PFKM	3	hsa-let-7b-5p,hsa-miR-125a-5p,hsa-miR-125b-5p,
PFN2	3	hsa-miR-100-5p,hsa-miR-218-5p,hsa-miR-7-5p,
PGBD4	3	hsa-miR-379-3p,hsa-miR-380-3p,hsa-miR-411-3p,
PGD	3	hsa-let-7e-5p,hsa-miR-181a-5p,hsa-miR-670-3p,
PGM3	3	hsa-let-7b-5p,hsa-miR-125a-5p,hsa-miR-216b-5p,
PGPEP1	3	hsa-miR-219a-2-3p,hsa-miR-411-5p,hsa-miR-431-5p,
PHAX	3	hsa-miR-216a-5p,hsa-miR-301a-3p,hsa-miR-411-5p,
PHC2	3	hsa-miR-124-3p,hsa-miR-218-5p,hsa-miR-7-5p,
PHF6	3	hsa-let-7a-5p,hsa-miR-124-3p,hsa-miR-410-3p,
PHLDB2	3	hsa-miR-376a-5p,hsa-miR-382-3p,hsa-miR-432-5p,
PICALM	3	hsa-miR-124-3p,hsa-miR-889-3p,hsa-miR-98-5p,
PIGG	3	hsa-let-7b-5p,hsa-miR-301a-3p,hsa-miR-301b-3p,
PIGM	3	hsa-miR-376a-3p,hsa-miR-376b-3p,hsa-miR-9-5p,
PIGP	3	hsa-let-7e-5p,hsa-miR-134-5p,hsa-miR-411-5p,
PIKFYVE	3	hsa-miR-100-5p,hsa-miR-328-3p,hsa-miR-376a-3p,
PIP5K1A	3	hsa-miR-132-3p,hsa-miR-135a-5p,hsa-miR-135b-5p,
PITPNC1	3	hsa-miR-369-3p,hsa-miR-488-3p,hsa-miR-7-5p,
PITX2	3	hsa-miR-369-3p,hsa-miR-377-3p,hsa-miR-494-3p,
PKM	3	hsa-miR-125b-5p,hsa-miR-218-5p,hsa-miR-328-3p,
PLA2G12A	3	hsa-miR-216a-5p,hsa-miR-301a-3p,hsa-miR-301b-3p,
PLA2G4C	3	hsa-miR-124-3p,hsa-miR-132-3p,hsa-miR-181a-5p,
PLA2G7	3	hsa-miR-124-3p,hsa-miR-323a-3p,hsa-miR-377-3p,
PLCXD1	3	hsa-let-7e-5p,hsa-miR-216a-5p,hsa-miR-98-5p,
PLEKHB1	3	hsa-miR-124-3p,hsa-miR-7-5p,hsa-miR-9-5p,
PLEKHF2	3	hsa-miR-124-3p,hsa-miR-301a-3p,hsa-miR-301b-3p,
PLXDC2	3	hsa-let-7b-5p,hsa-miR-136-3p,hsa-miR-181a-5p,
PLXNB2	3	hsa-let-7b-5p,hsa-miR-124-3p,hsa-miR-493-3p,
POGK	3	hsa-miR-218-5p,hsa-miR-7-5p,hsa-miR-99a-5p,
POLR3G	3	hsa-let-7b-5p,hsa-miR-124-3p,hsa-miR-328-3p,
POP7	3	hsa-miR-1197,hsa-miR-301a-3p,hsa-miR-301b-3p,
PPIG	3	hsa-let-7e-5p,hsa-miR-301a-3p,hsa-miR-301b-3p,
PPIP5K2	3	hsa-miR-136-3p,hsa-miR-670-3p,hsa-miR-7-5p,
PPP1CB	3	hsa-miR-100-5p,hsa-miR-323a-3p,hsa-miR-99a-5p,
PPP1R10	3	hsa-let-7e-5p,hsa-miR-299-3p,hsa-miR-381-3p,
PPP1R37	3	hsa-miR-125a-5p,hsa-miR-125b-5p,hsa-miR-137,
PPP4R2	3	hsa-miR-369-3p,hsa-miR-670-3p,hsa-miR-9-5p,
PPP6R1	3	hsa-miR-301a-3p,hsa-miR-301b-3p,hsa-miR-99a-3p,
PRDM4	3	hsa-let-7b-5p,hsa-miR-323a-3p,hsa-miR-98-5p,
PRPF38A	3	hsa-miR-216a-5p,hsa-miR-216b-5p,hsa-miR-370-3p,
PRPS1	3	hsa-let-7b-5p,hsa-miR-124-3p,hsa-miR-376a-5p,
PRRC2B	3	hsa-let-7b-5p,hsa-miR-181a-5p,hsa-miR-494-3p,
PRRG4	3	hsa-miR-181a-2-3p,hsa-miR-301a-3p,hsa-miR-301b-3p,
PRRX1	3	hsa-miR-124-3p,hsa-miR-382-3p,hsa-miR-9-5p,
PRUNE2	3	hsa-miR-301a-3p,hsa-miR-301b-3p,hsa-miR-382-3p,
PSAPL1	3	hsa-miR-124-5p,hsa-miR-199a-5p,hsa-miR-216a-5p,
PSAT1	3	hsa-miR-124-5p,hsa-miR-125b-5p,hsa-miR-708-3p,
PSME3	3	hsa-let-7b-5p,hsa-miR-124-3p,hsa-miR-7-5p,
PSME4	3	hsa-let-7e-5p,hsa-miR-218-5p,hsa-miR-98-5p,
PTGS1	3	hsa-miR-124-3p,hsa-miR-125a-5p,hsa-miR-125b-5p,
PTK7	3	hsa-miR-124-3p,hsa-miR-218-5p,hsa-miR-7-5p,
PTPLAD1	3	hsa-miR-100-5p,hsa-miR-132-3p,hsa-miR-181a-5p,
PTPLAD2	3	hsa-miR-216b-5p,hsa-miR-411-5p,hsa-miR-488-3p,
PTPN11	3	hsa-miR-124-3p,hsa-miR-181a-5p,hsa-miR-218-5p,
PTPN4	3	hsa-miR-301a-3p,hsa-miR-301b-3p,hsa-miR-376a-5p,
PTPRG	3	hsa-miR-218-5p,hsa-miR-301a-3p,hsa-miR-301b-3p,
PTPRJ	3	hsa-miR-124-3p,hsa-miR-328-3p,hsa-miR-376a-5p,
PUM2	3	hsa-miR-125a-5p,hsa-miR-134-5p,hsa-miR-218-5p,
PURA	3	hsa-miR-1185-1-3p,hsa-miR-1185-2-3p,hsa-miR-381-3p,
PUS1	3	hsa-let-7b-5p,hsa-miR-124-3p,hsa-miR-98-5p,
PXK	3	hsa-miR-301a-3p,hsa-miR-301b-3p,hsa-miR-488-3p,
QPCTL	3	hsa-miR-216a-5p,hsa-miR-216b-5p,hsa-miR-323b-3p,
QRFPR	3	hsa-miR-124-3p,hsa-miR-219a-5p,hsa-miR-7641,
QSOX2	3	hsa-miR-125b-5p,hsa-miR-485-3p,hsa-miR-539-3p,
RAB10	3	hsa-let-7b-5p,hsa-let-7c-5p,hsa-miR-495-3p,
RAB13	3	hsa-let-7a-5p,hsa-miR-411-5p,hsa-miR-670-3p,
RAB14	3	hsa-miR-181c-3p,hsa-miR-301a-3p,hsa-miR-301b-3p,
RAB21	3	hsa-let-7g-5p,hsa-miR-136-5p,hsa-miR-376a-3p,
RAB31	3	hsa-miR-124-3p,hsa-miR-493-3p,hsa-miR-495-3p,
RAB33B	3	hsa-miR-100-5p,hsa-miR-490-3p,hsa-miR-582-5p,
RAD54L2	3	hsa-miR-370-3p,hsa-miR-377-3p,hsa-miR-7-5p,
RASAL2	3	hsa-miR-125b-5p,hsa-miR-98-5p,hsa-miR-99a-5p,
RAVER2	3	hsa-let-7a-5p,hsa-miR-124-3p,hsa-miR-99a-5p,
RBM20	3	hsa-miR-301a-3p,hsa-miR-301b-3p,hsa-miR-376c-3p,
RBM43	3	hsa-miR-1251-5p,hsa-miR-301a-3p,hsa-miR-301b-3p,
RBM47	3	hsa-miR-124-3p,hsa-miR-216b-5p,hsa-miR-382-3p,
RBM8A	3	hsa-let-7e-5p,hsa-miR-136-5p,hsa-miR-219a-2-3p,
RC3H1	3	hsa-miR-218-5p,hsa-miR-369-3p,hsa-miR-410-3p,
RCAN1	3	hsa-let-7b-5p,hsa-miR-124-3p,hsa-miR-134-5p,
RCC2	3	hsa-miR-124-3p,hsa-miR-7-5p,hsa-miR-9-5p,
RDH10	3	hsa-let-7b-5p,hsa-miR-124-3p,hsa-miR-670-3p,
RDH11	3	hsa-miR-301a-3p,hsa-miR-301b-3p,hsa-miR-411-5p,
REEP4	3	hsa-let-7b-5p,hsa-miR-377-3p,hsa-miR-543,
REPS1	3	hsa-let-7a-5p,hsa-let-7b-5p,hsa-miR-181a-2-3p,
RFXAP	3	hsa-miR-218-5p,hsa-miR-301a-3p,hsa-miR-301b-3p,
RGMB	3	hsa-miR-132-5p,hsa-miR-410-3p,hsa-miR-889-3p,
RMND5A	3	hsa-let-7e-5p,hsa-miR-125b-5p,hsa-miR-431-5p,
RNASEH2B	3	hsa-miR-216a-5p,hsa-miR-216b-5p,hsa-miR-328-3p,
RNF38	3	hsa-miR-218-5p,hsa-miR-409-3p,hsa-miR-7-5p,
ROR1	3	hsa-miR-124-3p,hsa-miR-7-5p,hsa-miR-98-5p,
RPF2	3	hsa-miR-301a-3p,hsa-miR-301b-3p,hsa-miR-654-3p,
RPL15	3	hsa-miR-100-5p,hsa-miR-218-5p,hsa-miR-7-5p,
RPL36A	3	hsa-miR-100-5p,hsa-miR-328-3p,hsa-miR-99a-5p,
RPL7	3	hsa-miR-100-5p,hsa-miR-132-3p,hsa-miR-379-5p,
RPS13	3	hsa-let-7a-5p,hsa-let-7c-5p,hsa-miR-218-5p,
RPS15	3	hsa-miR-100-5p,hsa-miR-124-3p,hsa-miR-99a-5p,
RPS16	3	hsa-miR-1185-1-3p,hsa-miR-1185-2-3p,hsa-miR-381-3p,
RPS27A	3	hsa-miR-301a-3p,hsa-miR-301b-3p,hsa-miR-488-3p,
RPS3A	3	hsa-let-7a-5p,hsa-miR-125b-5p,hsa-miR-7-5p,
RPS8	3	hsa-miR-100-5p,hsa-miR-181a-5p,hsa-miR-181b-5p,
RQCD1	3	hsa-let-7a-5p,hsa-miR-181b-5p,hsa-miR-181d-5p,
RRAGD	3	hsa-miR-301a-3p,hsa-miR-301b-3p,hsa-miR-494-3p,
RRP1B	3	hsa-let-7b-5p,hsa-miR-125a-5p,hsa-miR-98-5p,
RSBN1	3	hsa-miR-218-5p,hsa-miR-410-3p,hsa-miR-670-3p,
RSL1D1	3	hsa-let-7e-5p,hsa-miR-218-5p,hsa-miR-411-5p,
RYBP	3	hsa-miR-125b-5p,hsa-miR-411-5p,hsa-miR-9-5p,
RYK	3	hsa-miR-124-3p,hsa-miR-1251-5p,hsa-miR-7-5p,
S1PR2	3	hsa-miR-301a-3p,hsa-miR-301b-3p,hsa-miR-488-3p,
SAMSN1	3	hsa-miR-124-3p,hsa-miR-132-3p,hsa-miR-7-5p,
SCIMP	3	hsa-miR-338-3p,hsa-miR-340-3p,hsa-miR-495-3p,
SCOC	3	hsa-miR-377-3p,hsa-miR-381-3p,hsa-miR-670-3p,
SDE2	3	hsa-miR-124-3p,hsa-miR-323a-3p,hsa-miR-7-5p,
SEC14L3	3	hsa-miR-124-3p,hsa-miR-125a-5p,hsa-miR-125b-5p,
SEC31A	3	hsa-miR-127-3p,hsa-miR-218-5p,hsa-miR-98-5p,
SECISBP2L	3	hsa-miR-301a-3p,hsa-miR-301b-3p,hsa-miR-409-3p,
SERPINE1	3	hsa-miR-124-3p,hsa-miR-301a-3p,hsa-miR-99a-5p,
SERPINH1	3	hsa-miR-124-3p,hsa-miR-199a-5p,hsa-miR-9-5p,
SERTAD2	3	hsa-miR-124-3p,hsa-miR-7-5p,hsa-miR-98-5p,
SERTAD4	3	hsa-miR-124-3p,hsa-miR-670-3p,hsa-miR-7-5p,
SETD1B	3	hsa-miR-127-5p,hsa-miR-299-3p,hsa-miR-7-5p,
SETD8	3	hsa-miR-127-3p,hsa-miR-218-5p,hsa-miR-7-5p,
SETX	3	hsa-miR-377-3p,hsa-miR-432-5p,hsa-miR-485-3p,
SF3B1	3	hsa-let-7b-5p,hsa-miR-127-5p,hsa-miR-379-5p,
SFT2D3	3	hsa-miR-124-3p,hsa-miR-137,hsa-miR-381-3p,
SH3GLB1	3	hsa-let-7b-5p,hsa-miR-127-5p,hsa-miR-493-3p,
SH3PXD2A	3	hsa-let-7b-5p,hsa-miR-124-3p,hsa-miR-377-3p,
SHC3	3	hsa-miR-124-3p,hsa-miR-376a-3p,hsa-miR-376b-3p,
SHMT1	3	hsa-miR-125b-5p,hsa-miR-218-5p,hsa-miR-219a-5p,
SIAH2	3	hsa-miR-218-5p,hsa-miR-376c-3p,hsa-miR-493-3p,
SIGMAR1	3	hsa-let-7b-5p,hsa-miR-7-5p,hsa-miR-98-5p,
SIK1	3	hsa-let-7a-5p,hsa-miR-301a-3p,hsa-miR-301b-3p,
SIK2	3	hsa-miR-125b-5p,hsa-miR-181a-5p,hsa-miR-218-5p,
SIX1	3	hsa-miR-125a-5p,hsa-miR-125b-5p,hsa-miR-7641,
SIX4	3	hsa-miR-124-3p,hsa-miR-410-3p,hsa-miR-582-5p,
SKP1	3	hsa-miR-379-3p,hsa-miR-411-5p,hsa-miR-493-3p,
SLAIN2	3	hsa-miR-218-5p,hsa-miR-376a-5p,hsa-miR-409-3p,
SLC17A5	3	hsa-miR-124-3p,hsa-miR-323a-3p,hsa-miR-98-5p,
SLC1A5	3	hsa-miR-125a-5p,hsa-miR-137,hsa-miR-218-5p,
SLC25A1	3	hsa-let-7b-5p,hsa-let-7c-5p,hsa-miR-125b-5p,
SLC25A36	3	hsa-miR-124-3p,hsa-miR-218-5p,hsa-miR-9-3p,
SLC30A5	3	hsa-miR-218-5p,hsa-miR-377-3p,hsa-miR-582-5p,
SLC31A1	3	hsa-miR-124-3p,hsa-miR-301a-3p,hsa-miR-301b-3p,
SLC35A4	3	hsa-let-7a-5p,hsa-let-7c-5p,hsa-miR-125b-5p,
SLC35E2	3	hsa-miR-431-5p,hsa-miR-490-3p,hsa-miR-9-5p,
SLC39A6	3	hsa-miR-135a-5p,hsa-miR-135b-5p,hsa-miR-410-3p,
SLC46A3	3	hsa-miR-124-3p,hsa-miR-410-3p,hsa-miR-99a-3p,
SLC7A11	3	hsa-miR-181a-5p,hsa-miR-218-5p,hsa-miR-410-3p,
SLC7A5	3	hsa-miR-493-3p,hsa-miR-7-5p,hsa-miR-708-5p,
SLC8A1	3	hsa-miR-199a-5p,hsa-miR-410-3p,hsa-miR-494-3p,
SLCO4C1	3	hsa-miR-1185-5p,hsa-miR-124-5p,hsa-miR-137,
SLMO2	3	hsa-miR-100-5p,hsa-miR-1185-5p,hsa-miR-487b-3p,
SLU7	3	hsa-miR-124-3p,hsa-miR-216a-5p,hsa-miR-216b-5p,
SMAD6	3	hsa-let-7c-5p,hsa-miR-134-5p,hsa-miR-670-3p,
SMARCB1	3	hsa-let-7b-5p,hsa-miR-218-5p,hsa-miR-381-3p,
SMCHD1	3	hsa-miR-100-5p,hsa-miR-132-3p,hsa-miR-181a-5p,
SMG7	3	hsa-let-7a-5p,hsa-let-7b-5p,hsa-miR-493-3p,
SMPDL3B	3	hsa-let-7a-5p,hsa-miR-100-5p,hsa-miR-99a-5p,
SNAP23	3	hsa-let-7b-5p,hsa-miR-124-3p,hsa-miR-98-5p,
SNAP29	3	hsa-miR-431-5p,hsa-miR-670-3p,hsa-miR-7-5p,
SNED1	3	hsa-miR-124-3p,hsa-miR-135a-5p,hsa-miR-135b-5p,
SNRPC	3	hsa-let-7a-5p,hsa-let-7f-5p,hsa-miR-98-5p,
SNX12	3	hsa-let-7b-5p,hsa-miR-124-3p,hsa-miR-328-3p,
SNX4	3	hsa-miR-100-5p,hsa-miR-125a-5p,hsa-miR-218-5p,
SNX7	3	hsa-miR-124-3p,hsa-miR-132-3p,hsa-miR-9-5p,
SOBP	3	hsa-miR-125b-2-3p,hsa-miR-432-5p,hsa-miR-487b-3p,
SOCS7	3	hsa-miR-1197,hsa-miR-136-5p,hsa-miR-411-5p,
SOGA2	3	hsa-miR-124-3p,hsa-miR-181a-5p,hsa-miR-543,
SOX5	3	hsa-miR-132-3p,hsa-miR-136-3p,hsa-miR-181a-5p,
SP4	3	hsa-miR-216a-5p,hsa-miR-216b-5p,hsa-miR-376c-3p,
SPCS3	3	hsa-let-7b-5p,hsa-let-7e-5p,hsa-miR-137,
SPRTN	3	hsa-miR-124-3p,hsa-miR-125a-5p,hsa-miR-125b-5p,
SPTBN1	3	hsa-let-7a-5p,hsa-let-7e-5p,hsa-miR-9-5p,
SREBF1	3	hsa-let-7c-5p,hsa-let-7e-5p,hsa-miR-495-3p,
SREK1IP1	3	hsa-miR-100-5p,hsa-miR-137,hsa-miR-495-3p,
SRGAP2	3	hsa-miR-125a-5p,hsa-miR-7-5p,hsa-miR-98-5p,
SSBP2	3	hsa-miR-216b-5p,hsa-miR-411-5p,hsa-miR-493-3p,
STARD13	3	hsa-miR-125b-5p,hsa-miR-301a-3p,hsa-miR-301b-3p,
STARD7	3	hsa-let-7e-5p,hsa-miR-219a-5p,hsa-miR-377-3p,
STMN1	3	hsa-miR-132-3p,hsa-miR-323a-3p,hsa-miR-9-5p,
STON2	3	hsa-miR-1251-5p,hsa-miR-376a-3p,hsa-miR-376b-3p,
STX16	3	hsa-miR-301a-3p,hsa-miR-301b-3p,hsa-miR-369-3p,
SUN2	3	hsa-miR-301a-3p,hsa-miR-301b-3p,hsa-miR-758-3p,
SYNE1	3	hsa-let-7b-5p,hsa-miR-124-3p,hsa-miR-9-5p,
TAF15	3	hsa-miR-125b-5p,hsa-miR-132-3p,hsa-miR-181a-5p,
TAF5	3	hsa-let-7a-5p,hsa-let-7c-5p,hsa-miR-98-5p,
TAL1	3	hsa-miR-340-3p,hsa-miR-377-3p,hsa-miR-9-5p,
TAPBP	3	hsa-miR-100-5p,hsa-miR-338-3p,hsa-miR-7-5p,
TBK1	3	hsa-miR-1185-1-3p,hsa-miR-1185-2-3p,hsa-miR-219a-2-3p,
TENM3	3	hsa-let-7b-5p,hsa-miR-338-3p,hsa-miR-670-3p,
TERF2IP	3	hsa-let-7b-5p,hsa-miR-100-5p,hsa-miR-1251-5p,
TES	3	hsa-let-7b-5p,hsa-miR-381-3p,hsa-miR-98-5p,
TESK2	3	hsa-miR-485-3p,hsa-miR-539-3p,hsa-miR-9-5p,
TET3	3	hsa-miR-181c-3p,hsa-miR-338-3p,hsa-miR-98-5p,
THAP1	3	hsa-miR-125b-2-3p,hsa-miR-411-5p,hsa-miR-431-5p,
THAP6	3	hsa-miR-301a-3p,hsa-miR-301b-3p,hsa-miR-431-5p,
THOC5	3	hsa-let-7b-5p,hsa-let-7f-5p,hsa-miR-98-5p,
THRA	3	hsa-miR-301a-3p,hsa-miR-301b-3p,hsa-miR-708-5p,
TIMM10	3	hsa-miR-125b-5p,hsa-miR-377-3p,hsa-miR-495-3p,
TIMM50	3	hsa-let-7b-5p,hsa-let-7e-5p,hsa-miR-7-5p,
TIMM8A	3	hsa-let-7b-5p,hsa-miR-376c-3p,hsa-miR-377-3p,
TIMP3	3	hsa-let-7e-5p,hsa-miR-124-3p,hsa-miR-181b-5p,
TJP1	3	hsa-let-7b-5p,hsa-miR-379-3p,hsa-miR-411-3p,
TLR3	3	hsa-miR-124-3p,hsa-miR-137,hsa-miR-758-3p,
TLR4	3	hsa-let-7b-5p,hsa-let-7i-5p,hsa-miR-7-5p,
TMBIM6	3	hsa-miR-218-5p,hsa-miR-379-5p,hsa-miR-708-3p,
TMED4	3	hsa-miR-100-5p,hsa-miR-181a-5p,hsa-miR-708-5p,
TMEFF2	3	hsa-miR-124-3p,hsa-miR-494-3p,hsa-miR-7641,
TMEM104	3	hsa-miR-1185-1-3p,hsa-miR-1185-2-3p,hsa-miR-124-3p,
TMEM106B	3	hsa-miR-376c-3p,hsa-miR-670-3p,hsa-miR-7-5p,
TMEM178B	3	hsa-miR-216a-5p,hsa-miR-216b-5p,hsa-miR-494-3p,
TMEM184B	3	hsa-let-7c-5p,hsa-miR-124-3p,hsa-miR-323b-3p,
TMEM189-UBE2V1	3	hsa-miR-216a-5p,hsa-miR-218-5p,hsa-miR-219a-5p,
TMEM192	3	hsa-miR-181a-5p,hsa-miR-411-5p,hsa-miR-582-5p,
TMEM245	3	hsa-miR-376a-3p,hsa-miR-376b-3p,hsa-miR-9-5p,
TMEM43	3	hsa-miR-124-3p,hsa-miR-7-5p,hsa-miR-9-3p,
TMEM45A	3	hsa-miR-124-3p,hsa-miR-181a-5p,hsa-miR-98-5p,
TMEM59	3	hsa-miR-125a-5p,hsa-miR-125b-5p,hsa-miR-490-3p,
TNFRSF13C	3	hsa-miR-199a-5p,hsa-miR-340-3p,hsa-miR-758-3p,
TNS3	3	hsa-let-7i-5p,hsa-miR-377-3p,hsa-miR-670-3p,
TPM3	3	hsa-miR-216b-5p,hsa-miR-218-5p,hsa-miR-488-3p,
TPM4	3	hsa-let-7b-5p,hsa-miR-125a-5p,hsa-miR-582-5p,
TRAM2	3	hsa-miR-137,hsa-miR-7-5p,hsa-miR-98-5p,
TRIB3	3	hsa-miR-124-3p,hsa-miR-219a-5p,hsa-miR-493-3p,
TRIM65	3	hsa-miR-124-3p,hsa-miR-216a-5p,hsa-miR-218-5p,
TRMT13	3	hsa-miR-409-3p,hsa-miR-7-5p,hsa-miR-9-5p,
TRUB1	3	hsa-miR-132-3p,hsa-miR-323a-3p,hsa-miR-379-5p,
TSN	3	hsa-miR-124-3p,hsa-miR-582-5p,hsa-miR-7-5p,
TSPAN14	3	hsa-miR-218-5p,hsa-miR-411-5p,hsa-miR-7641,
TTC33	3	hsa-miR-136-5p,hsa-miR-218-5p,hsa-miR-381-3p,
TTLL7	3	hsa-miR-135a-5p,hsa-miR-135b-5p,hsa-miR-136-3p,
TTYH3	3	hsa-miR-218-5p,hsa-miR-410-3p,hsa-miR-495-3p,
TVP23C	3	hsa-miR-340-3p,hsa-miR-376c-3p,hsa-miR-582-5p,
TWIST1	3	hsa-miR-1185-5p,hsa-miR-181a-5p,hsa-miR-543,
TWISTNB	3	hsa-miR-132-3p,hsa-miR-216a-5p,hsa-miR-9-5p,
TXNRD1	3	hsa-let-7e-5p,hsa-miR-124-5p,hsa-miR-409-3p,
TYRP1	3	hsa-miR-124-3p,hsa-miR-382-3p,hsa-miR-889-3p,
UBA2	3	hsa-miR-100-5p,hsa-miR-181a-5p,hsa-miR-99a-5p,
UBAP2	3	hsa-let-7a-5p,hsa-let-7f-5p,hsa-miR-218-5p,
UBE2H	3	hsa-let-7e-5p,hsa-miR-218-5p,hsa-miR-377-3p,
UBE2K	3	hsa-miR-379-3p,hsa-miR-380-3p,hsa-miR-411-3p,
UBE2Q1	3	hsa-let-7a-5p,hsa-let-7b-5p,hsa-miR-338-3p,
UBE2V1	3	hsa-miR-216a-5p,hsa-miR-218-5p,hsa-miR-219a-5p,
UBE2Z	3	hsa-miR-137,hsa-miR-495-3p,hsa-miR-7-5p,
UGGT1	3	hsa-let-7e-5p,hsa-miR-219a-2-3p,hsa-miR-7641,
UMPS	3	hsa-miR-124-3p,hsa-miR-708-5p,hsa-miR-9-5p,
UNC13A	3	hsa-miR-136-5p,hsa-miR-409-3p,hsa-miR-432-5p,
UQCRB	3	hsa-miR-301a-3p,hsa-miR-301b-3p,hsa-miR-411-5p,
USP13	3	hsa-miR-134-5p,hsa-miR-301a-3p,hsa-miR-301b-3p,
USP14	3	hsa-let-7a-5p,hsa-let-7b-5p,hsa-miR-7641,
USP32	3	hsa-miR-124-5p,hsa-miR-301a-3p,hsa-miR-301b-3p,
UTP15	3	hsa-let-7b-5p,hsa-let-7e-5p,hsa-miR-381-3p,
VAC14	3	hsa-miR-124-5p,hsa-miR-377-3p,hsa-miR-381-3p,
VAMP3	3	hsa-let-7b-5p,hsa-miR-124-3p,hsa-miR-98-5p,
VAV3	3	hsa-miR-125b-2-3p,hsa-miR-199a-5p,hsa-miR-98-5p,
VLDLR	3	hsa-miR-135a-5p,hsa-miR-376c-3p,hsa-miR-493-3p,
VPS37B	3	hsa-miR-301a-3p,hsa-miR-301b-3p,hsa-miR-708-5p,
VPS4B	3	hsa-miR-124-3p,hsa-miR-125b-5p,hsa-miR-488-3p,
VPS51	3	hsa-let-7b-5p,hsa-miR-125a-5p,hsa-miR-125b-5p,
VPS53	3	hsa-miR-199a-5p,hsa-miR-218-5p,hsa-miR-328-3p,
WASF2	3	hsa-miR-124-3p,hsa-miR-670-3p,hsa-miR-7-5p,
WBP11	3	hsa-let-7b-5p,hsa-let-7c-5p,hsa-miR-98-5p,
WBSCR16	3	hsa-let-7b-5p,hsa-let-7e-5p,hsa-miR-124-3p,
WDR26	3	hsa-let-7b-5p,hsa-miR-708-3p,hsa-miR-7641,
WDR4	3	hsa-let-7b-5p,hsa-let-7e-5p,hsa-miR-100-5p,
WDR82P1	3	hsa-miR-135a-5p,hsa-miR-135b-5p,hsa-miR-493-3p,
WIPI2	3	hsa-let-7a-5p,hsa-miR-376a-3p,hsa-miR-376b-3p,
WIZ	3	hsa-miR-1197,hsa-miR-1251-5p,hsa-miR-99a-3p,
WSCD2	3	hsa-miR-485-3p,hsa-miR-539-3p,hsa-miR-758-3p,
XBP1	3	hsa-let-7c-5p,hsa-miR-124-3p,hsa-miR-127-3p,
XBP1P1	3	hsa-miR-135a-5p,hsa-miR-135b-5p,hsa-miR-7641,
XRCC6	3	hsa-miR-100-5p,hsa-miR-124-3p,hsa-miR-181b-5p,
YBX1	3	hsa-miR-124-3p,hsa-miR-137,hsa-miR-379-5p,
YKT6	3	hsa-miR-124-3p,hsa-miR-132-3p,hsa-miR-708-5p,
YTHDC1	3	hsa-let-7b-5p,hsa-miR-100-5p,hsa-miR-889-3p,
YWHAQ	3	hsa-let-7e-5p,hsa-let-7f-5p,hsa-miR-328-3p,
ZBTB8B	3	hsa-miR-340-3p,hsa-miR-370-3p,hsa-miR-495-3p,
ZC3H11A	3	hsa-let-7b-5p,hsa-miR-137,hsa-miR-582-5p,
ZC3H18	3	hsa-let-7a-5p,hsa-let-7f-5p,hsa-miR-218-5p,
ZCCHC9	3	hsa-let-7a-5p,hsa-let-7b-5p,hsa-miR-369-3p,
ZDHHC2	3	hsa-miR-127-5p,hsa-miR-132-3p,hsa-miR-487a-3p,
ZDHHC5	3	hsa-miR-125b-5p,hsa-miR-369-3p,hsa-miR-758-3p,
ZDHHC9	3	hsa-miR-125a-5p,hsa-miR-134-5p,hsa-miR-216b-5p,
ZER1	3	hsa-let-7b-5p,hsa-miR-369-3p,hsa-miR-410-3p,
ZFAND1	3	hsa-miR-125a-5p,hsa-miR-410-3p,hsa-miR-9-5p,
ZFAND5	3	hsa-let-7e-5p,hsa-miR-216b-5p,hsa-miR-98-5p,
ZFHX4	3	hsa-let-7b-5p,hsa-miR-369-3p,hsa-miR-409-3p,
ZFP14	3	hsa-miR-377-3p,hsa-miR-409-3p,hsa-miR-411-5p,
ZFP91	3	hsa-miR-218-5p,hsa-miR-338-3p,hsa-miR-708-5p,
ZNF106	3	hsa-let-7b-5p,hsa-miR-134-5p,hsa-miR-7-5p,
ZNF12	3	hsa-miR-181a-5p,hsa-miR-301a-3p,hsa-miR-301b-3p,
ZNF224	3	hsa-miR-301a-3p,hsa-miR-301b-3p,hsa-miR-409-3p,
ZNF280B	3	hsa-let-7f-5p,hsa-miR-132-3p,hsa-miR-377-3p,
ZNF324B	3	hsa-miR-216a-5p,hsa-miR-216b-5p,hsa-miR-495-3p,
ZNF468	3	hsa-miR-135a-5p,hsa-miR-135b-5p,hsa-miR-199a-5p,
ZNF490	3	hsa-miR-181a-2-3p,hsa-miR-490-3p,hsa-miR-582-5p,
ZNF525	3	hsa-miR-127-5p,hsa-miR-199a-5p,hsa-miR-219a-2-3p,
ZNF529	3	hsa-miR-125b-2-3p,hsa-miR-301a-3p,hsa-miR-301b-3p,
ZNF557	3	hsa-miR-7-5p,hsa-miR-889-3p,hsa-miR-9-5p,
[truncated: 5,420 more rows]

## Sheet: Targets of Up DEGs
Gene	#miRNA	miRNA ID
IGF1R	19	hsa-miR-182-5p,hsa-miR-183-5p,hsa-miR-21-5p,hsa-miR-302a-3p,hsa-miR-302b-3p,hsa-miR-302c-3p,hsa-miR-302d-3p,hsa-miR-302e,hsa-miR-34a-5p,hsa-miR-34b-5p,hsa-miR-372-3p,hsa-miR-373-3p,hsa-miR-486-5p,hsa-miR-520a-5p,hsa-miR-525-5p,hsa-miR-548ac,hsa-miR-548h-3p,hsa-miR-548z,hsa-miR-96-5p,
ZMAT3	17	hsa-miR-1323,hsa-miR-141-3p,hsa-miR-200a-3p,hsa-miR-200b-3p,hsa-miR-200c-3p,hsa-miR-302a-3p,hsa-miR-302b-3p,hsa-miR-302c-3p,hsa-miR-302d-3p,hsa-miR-302e,hsa-miR-372-3p,hsa-miR-373-3p,hsa-miR-424-5p,hsa-miR-512-3p,hsa-miR-518a-5p,hsa-miR-520g-3p,hsa-miR-527,
TXNIP	16	hsa-miR-183-5p,hsa-miR-302a-3p,hsa-miR-302b-3p,hsa-miR-302c-3p,hsa-miR-302d-3p,hsa-miR-302e,hsa-miR-34a-5p,hsa-miR-34c-5p,hsa-miR-372-3p,hsa-miR-373-3p,hsa-miR-449a,hsa-miR-512-3p,hsa-miR-519d-5p,hsa-miR-520g-3p,hsa-miR-548aa,hsa-miR-548t-3p,
ACOT9	15	hsa-miR-302a-3p,hsa-miR-302b-3p,hsa-miR-302c-3p,hsa-miR-302d-3p,hsa-miR-302e,hsa-miR-372-3p,hsa-miR-373-3p,hsa-miR-4770,hsa-miR-512-3p,hsa-miR-515-5p,hsa-miR-519e-5p,hsa-miR-520g-3p,hsa-miR-548ac,hsa-miR-548h-3p,hsa-miR-548z,
DCTN5	15	hsa-miR-302a-3p,hsa-miR-302b-3p,hsa-miR-302c-3p,hsa-miR-302d-3p,hsa-miR-302e,hsa-miR-34a-5p,hsa-miR-34c-5p,hsa-miR-372-3p,hsa-miR-373-3p,hsa-miR-424-5p,hsa-miR-449a,hsa-miR-512-3p,hsa-miR-518a-5p,hsa-miR-520g-3p,hsa-miR-527,
GATA6	15	hsa-miR-141-3p,hsa-miR-183-5p,hsa-miR-200a-3p,hsa-miR-200b-3p,hsa-miR-200c-3p,hsa-miR-302a-3p,hsa-miR-302b-3p,hsa-miR-302b-5p,hsa-miR-302c-3p,hsa-miR-302d-3p,hsa-miR-302d-5p,hsa-miR-302e,hsa-miR-367-3p,hsa-miR-372-3p,hsa-miR-373-3p,
TMOD3	15	hsa-miR-141-3p,hsa-miR-200a-3p,hsa-miR-302a-3p,hsa-miR-302b-3p,hsa-miR-302b-5p,hsa-miR-302c-3p,hsa-miR-302d-3p,hsa-miR-302d-5p,hsa-miR-302e,hsa-miR-34a-5p,hsa-miR-372-3p,hsa-miR-373-3p,hsa-miR-518a-5p,hsa-miR-520g-3p,hsa-miR-527,
CREB1	14	hsa-miR-182-5p,hsa-miR-200b-3p,hsa-miR-205-5p,hsa-miR-302a-3p,hsa-miR-302b-3p,hsa-miR-302c-3p,hsa-miR-302d-3p,hsa-miR-302e,hsa-miR-34b-5p,hsa-miR-372-3p,hsa-miR-373-3p,hsa-miR-512-3p,hsa-miR-519d-5p,hsa-miR-520g-3p,
KLHL15	14	hsa-miR-142-3p,hsa-miR-21-5p,hsa-miR-367-3p,hsa-miR-424-5p,hsa-miR-516b-5p,hsa-miR-518a-5p,hsa-miR-520d-5p,hsa-miR-520g-3p,hsa-miR-524-5p,hsa-miR-527,hsa-miR-548aa,hsa-miR-548g-3p,hsa-miR-548t-3p,hsa-miR-96-5p,
LGSN	14	hsa-miR-302a-3p,hsa-miR-302b-3p,hsa-miR-302c-3p,hsa-miR-302d-3p,hsa-miR-302e,hsa-miR-371a-5p,hsa-miR-372-3p,hsa-miR-373-3p,hsa-miR-378i,hsa-miR-512-3p,hsa-miR-515-5p,hsa-miR-519d-5p,hsa-miR-519e-5p,hsa-miR-520g-3p,
PRRG4	14	hsa-miR-200b-3p,hsa-miR-200c-3p,hsa-miR-205-5p,hsa-miR-302a-3p,hsa-miR-302b-3p,hsa-miR-302c-3p,hsa-miR-302d-3p,hsa-miR-302e,hsa-miR-367-3p,hsa-miR-372-3p,hsa-miR-373-3p,hsa-miR-518a-5p,hsa-miR-520g-3p,hsa-miR-527,
SGTB	14	hsa-miR-183-5p,hsa-miR-21-5p,hsa-miR-302a-3p,hsa-miR-302b-3p,hsa-miR-302c-3p,hsa-miR-302d-3p,hsa-miR-302e,hsa-miR-371a-5p,hsa-miR-372-3p,hsa-miR-373-3p,hsa-miR-512-3p,hsa-miR-515-5p,hsa-miR-519e-5p,hsa-miR-520g-3p,
SUZ12	14	hsa-miR-200b-3p,hsa-miR-200c-3p,hsa-miR-21-5p,hsa-miR-302a-3p,hsa-miR-302b-3p,hsa-miR-302c-3p,hsa-miR-302d-3p,hsa-miR-302e,hsa-miR-371a-5p,hsa-miR-372-3p,hsa-miR-373-3p,hsa-miR-548ac,hsa-miR-548h-3p,hsa-miR-548z,
CDK6	13	hsa-miR-1298-5p,hsa-miR-200a-3p,hsa-miR-205-5p,hsa-miR-21-5p,hsa-miR-302b-5p,hsa-miR-302c-5p,hsa-miR-302d-5p,hsa-miR-34a-5p,hsa-miR-34b-5p,hsa-miR-34c-5p,hsa-miR-371a-5p,hsa-miR-424-5p,hsa-miR-449a,
CELF1	13	hsa-miR-141-3p,hsa-miR-183-5p,hsa-miR-200a-3p,hsa-miR-200b-3p,hsa-miR-200c-3p,hsa-miR-21-3p,hsa-miR-515-5p,hsa-miR-519e-5p,hsa-miR-520a-5p,hsa-miR-525-5p,hsa-miR-548ac,hsa-miR-548h-3p,hsa-miR-548z,
HSPA13	13	hsa-miR-183-5p,hsa-miR-302a-3p,hsa-miR-302b-3p,hsa-miR-302c-3p,hsa-miR-302d-3p,hsa-miR-302e,hsa-miR-34a-5p,hsa-miR-34c-5p,hsa-miR-372-3p,hsa-miR-373-3p,hsa-miR-449a,hsa-miR-518a-5p,hsa-miR-527,
LINC00598	13	hsa-miR-142-3p,hsa-miR-302a-3p,hsa-miR-302a-5p,hsa-miR-302b-3p,hsa-miR-302c-3p,hsa-miR-302d-3p,hsa-miR-302e,hsa-miR-372-3p,hsa-miR-373-3p,hsa-miR-512-3p,hsa-miR-518a-5p,hsa-miR-520g-3p,hsa-miR-527,
PNRC1	13	hsa-miR-302a-3p,hsa-miR-302b-3p,hsa-miR-302c-3p,hsa-miR-302d-3p,hsa-miR-302e,hsa-miR-372-3p,hsa-miR-373-3p,hsa-miR-512-3p,hsa-miR-520g-3p,hsa-miR-548ac,hsa-miR-548g-3p,hsa-miR-548h-3p,hsa-miR-548z,
RNF115	13	hsa-miR-1323,hsa-miR-302a-3p,hsa-miR-302b-3p,hsa-miR-302c-3p,hsa-miR-302d-3p,hsa-miR-302e,hsa-miR-371a-5p,hsa-miR-372-3p,hsa-miR-373-3p,hsa-miR-512-3p,hsa-miR-520g-3p,hsa-miR-548aa,hsa-miR-548t-3p,
TAOK1	13	hsa-miR-142-3p,hsa-miR-302a-3p,hsa-miR-302b-3p,hsa-miR-302c-3p,hsa-miR-302d-3p,hsa-miR-302e,hsa-miR-372-3p,hsa-miR-373-3p,hsa-miR-424-5p,hsa-miR-512-3p,hsa-miR-520a-5p,hsa-miR-525-5p,hsa-miR-96-5p,
TNRC6B	13	hsa-miR-183-5p,hsa-miR-21-5p,hsa-miR-302a-3p,hsa-miR-302a-5p,hsa-miR-302b-3p,hsa-miR-302c-3p,hsa-miR-302d-3p,hsa-miR-302e,hsa-miR-372-3p,hsa-miR-373-3p,hsa-miR-424-5p,hsa-miR-512-3p,hsa-miR-520g-3p,
YOD1	13	hsa-miR-1323,hsa-miR-142-3p,hsa-miR-21-5p,hsa-miR-302a-3p,hsa-miR-302b-3p,hsa-miR-302c-3p,hsa-miR-302d-3p,hsa-miR-302e,hsa-miR-34a-5p,hsa-miR-372-3p,hsa-miR-373-3p,hsa-miR-516b-5p,hsa-miR-520g-3p,
ZNF460	13	hsa-miR-142-3p,hsa-miR-21-5p,hsa-miR-367-3p,hsa-miR-424-5p,hsa-miR-486-5p,hsa-miR-518a-5p,hsa-miR-520a-5p,hsa-miR-527,hsa-miR-548aa,hsa-miR-548ac,hsa-miR-548h-3p,hsa-miR-548t-3p,hsa-miR-548z,
ABI2	12	hsa-miR-200b-3p,hsa-miR-200c-3p,hsa-miR-302a-3p,hsa-miR-302b-3p,hsa-miR-302c-3p,hsa-miR-302d-3p,hsa-miR-302e,hsa-miR-372-3p,hsa-miR-373-3p,hsa-miR-512-3p,hsa-miR-548a-3p,hsa-miR-548f-3p,
ADAM17	12	hsa-miR-1323,hsa-miR-302a-3p,hsa-miR-302b-3p,hsa-miR-302c-3p,hsa-miR-302d-3p,hsa-miR-302e,hsa-miR-372-3p,hsa-miR-373-3p,hsa-miR-512-3p,hsa-miR-515-5p,hsa-miR-519d-5p,hsa-miR-519e-5p,
ATP1B3	12	hsa-miR-302a-3p,hsa-miR-302b-3p,hsa-miR-302c-3p,hsa-miR-302d-3p,hsa-miR-302e,hsa-miR-372-3p,hsa-miR-373-3p,hsa-miR-512-3p,hsa-miR-515-5p,hsa-miR-519d-5p,hsa-miR-519e-5p,hsa-miR-520g-3p,
C18orf32	12	hsa-miR-302a-3p,hsa-miR-302b-3p,hsa-miR-302c-3p,hsa-miR-302d-3p,hsa-miR-302e,hsa-miR-34a-5p,hsa-miR-34b-5p,hsa-miR-34c-5p,hsa-miR-372-3p,hsa-miR-373-3p,hsa-miR-449a,hsa-miR-512-3p,
CLIP4	12	hsa-miR-21-3p,hsa-miR-21-5p,hsa-miR-302a-3p,hsa-miR-302b-3p,hsa-miR-302c-3p,hsa-miR-302d-3p,hsa-miR-302e,hsa-miR-372-3p,hsa-miR-373-3p,hsa-miR-424-5p,hsa-miR-520d-5p,hsa-miR-524-5p,
ELAVL2	12	hsa-miR-141-3p,hsa-miR-200a-3p,hsa-miR-200c-3p,hsa-miR-302a-3p,hsa-miR-302b-3p,hsa-miR-302c-3p,hsa-miR-302d-3p,hsa-miR-302e,hsa-miR-371a-5p,hsa-miR-372-3p,hsa-miR-373-3p,hsa-miR-520g-3p,
FEM1C	12	hsa-miR-142-5p,hsa-miR-302a-3p,hsa-miR-302b-3p,hsa-miR-302c-3p,hsa-miR-302d-3p,hsa-miR-302e,hsa-miR-372-3p,hsa-miR-373-3p,hsa-miR-512-3p,hsa-miR-548a-3p,hsa-miR-548f-3p,hsa-miR-548g-3p,
GIGYF1	12	hsa-miR-302a-3p,hsa-miR-302b-3p,hsa-miR-302c-3p,hsa-miR-302d-3p,hsa-miR-302e,hsa-miR-34a-5p,hsa-miR-34b-5p,hsa-miR-34c-5p,hsa-miR-372-3p,hsa-miR-373-3p,hsa-miR-449a,hsa-miR-512-3p,
HMGB1	12	hsa-miR-142-3p,hsa-miR-302a-3p,hsa-miR-302b-3p,hsa-miR-302b-5p,hsa-miR-302c-3p,hsa-miR-302d-3p,hsa-miR-302d-5p,hsa-miR-302e,hsa-miR-372-3p,hsa-miR-373-3p,hsa-miR-512-3p,hsa-miR-520g-3p,
HOOK3	12	hsa-miR-302a-3p,hsa-miR-302b-3p,hsa-miR-302c-3p,hsa-miR-302d-3p,hsa-miR-302e,hsa-miR-371a-5p,hsa-miR-372-3p,hsa-miR-373-3p,hsa-miR-512-3p,hsa-miR-518a-5p,hsa-miR-520g-3p,hsa-miR-527,
IPP	12	hsa-miR-182-5p,hsa-miR-21-5p,hsa-miR-302a-3p,hsa-miR-302b-3p,hsa-miR-302c-3p,hsa-miR-302d-3p,hsa-miR-302e,hsa-miR-367-3p,hsa-miR-371a-5p,hsa-miR-372-3p,hsa-miR-373-3p,hsa-miR-520g-3p,
ITGA2	12	hsa-miR-302a-3p,hsa-miR-302b-3p,hsa-miR-302c-3p,hsa-miR-302d-3p,hsa-miR-302e,hsa-miR-371a-5p,hsa-miR-372-3p,hsa-miR-373-3p,hsa-miR-424-5p,hsa-miR-548ac,hsa-miR-548h-3p,hsa-miR-548z,
LCLAT1	12	hsa-miR-142-5p,hsa-miR-21-3p,hsa-miR-302a-3p,hsa-miR-302b-3p,hsa-miR-302b-5p,hsa-miR-302c-3p,hsa-miR-302c-5p,hsa-miR-302d-3p,hsa-miR-302d-5p,hsa-miR-302e,hsa-miR-372-3p,hsa-miR-373-3p,
MBNL3	12	hsa-miR-302a-3p,hsa-miR-302b-3p,hsa-miR-302c-3p,hsa-miR-302d-3p,hsa-miR-302e,hsa-miR-372-3p,hsa-miR-373-3p,hsa-miR-548aa,hsa-miR-548ac,hsa-miR-548h-3p,hsa-miR-548t-3p,hsa-miR-548z,
MKNK2	12	hsa-miR-21-5p,hsa-miR-302a-3p,hsa-miR-302b-3p,hsa-miR-302c-3p,hsa-miR-302d-3p,hsa-miR-302e,hsa-miR-34a-5p,hsa-miR-34c-5p,hsa-miR-367-3p,hsa-miR-372-3p,hsa-miR-373-3p,hsa-miR-449a,
MTMR9	12	hsa-miR-142-3p,hsa-miR-21-5p,hsa-miR-302a-3p,hsa-miR-302b-3p,hsa-miR-302c-3p,hsa-miR-302d-3p,hsa-miR-302e,hsa-miR-34a-5p,hsa-miR-372-3p,hsa-miR-373-3p,hsa-miR-512-3p,hsa-miR-520g-3p,
NUDT3	12	hsa-miR-302a-3p,hsa-miR-302a-5p,hsa-miR-302b-3p,hsa-miR-302c-3p,hsa-miR-302d-3p,hsa-miR-302e,hsa-miR-371a-5p,hsa-miR-372-3p,hsa-miR-373-3p,hsa-miR-4770,hsa-miR-512-3p,hsa-miR-520g-3p,
NUFIP2	12	hsa-miR-182-5p,hsa-miR-183-5p,hsa-miR-200b-3p,hsa-miR-200c-3p,hsa-miR-205-5p,hsa-miR-21-5p,hsa-miR-34a-5p,hsa-miR-367-3p,hsa-miR-424-5p,hsa-miR-520d-5p,hsa-miR-520g-3p,hsa-miR-524-5p,
POLR3A	12	hsa-miR-302a-3p,hsa-miR-302b-3p,hsa-miR-302c-3p,hsa-miR-302d-3p,hsa-miR-302e,hsa-miR-372-3p,hsa-miR-373-3p,hsa-miR-512-3p,hsa-miR-515-5p,hsa-miR-519d-5p,hsa-miR-519e-5p,hsa-miR-520g-3p,
POU2F1	12	hsa-miR-302a-3p,hsa-miR-302b-3p,hsa-miR-302b-5p,hsa-miR-302c-3p,hsa-miR-302d-3p,hsa-miR-302d-5p,hsa-miR-302e,hsa-miR-34a-5p,hsa-miR-372-3p,hsa-miR-373-3p,hsa-miR-548aa,hsa-miR-548t-3p,
SF3B3	12	hsa-miR-302a-3p,hsa-miR-302b-3p,hsa-miR-302c-3p,hsa-miR-302d-3p,hsa-miR-302e,hsa-miR-34a-5p,hsa-miR-34c-5p,hsa-miR-372-3p,hsa-miR-373-3p,hsa-miR-449a,hsa-miR-512-3p,hsa-miR-520g-3p,
SUCO	12	hsa-miR-183-5p,hsa-miR-302a-3p,hsa-miR-302a-5p,hsa-miR-302b-3p,hsa-miR-302c-3p,hsa-miR-302d-3p,hsa-miR-302e,hsa-miR-372-3p,hsa-miR-373-3p,hsa-miR-548a-3p,hsa-miR-548f-3p,hsa-miR-548g-3p,
TIMM10	12	hsa-miR-302a-3p,hsa-miR-302b-3p,hsa-miR-302c-3p,hsa-miR-302d-3p,hsa-miR-302e,hsa-miR-372-3p,hsa-miR-373-3p,hsa-miR-512-3p,hsa-miR-515-5p,hsa-miR-519d-5p,hsa-miR-519e-5p,hsa-miR-520g-3p,
WEE1	12	hsa-miR-1323,hsa-miR-302a-3p,hsa-miR-302b-3p,hsa-miR-302c-3p,hsa-miR-302d-3p,hsa-miR-302e,hsa-miR-372-3p,hsa-miR-373-3p,hsa-miR-424-5p,hsa-miR-520d-5p,hsa-miR-520g-3p,hsa-miR-524-5p,
WSB1	12	hsa-miR-21-5p,hsa-miR-302a-3p,hsa-miR-302b-3p,hsa-miR-302c-3p,hsa-miR-302d-3p,hsa-miR-302e,hsa-miR-372-3p,hsa-miR-373-3p,hsa-miR-512-3p,hsa-miR-515-5p,hsa-miR-519e-5p,hsa-miR-520g-3p,
ZNF264	12	hsa-miR-142-3p,hsa-miR-142-5p,hsa-miR-302a-3p,hsa-miR-302b-3p,hsa-miR-302c-3p,hsa-miR-302d-3p,hsa-miR-302e,hsa-miR-34b-5p,hsa-miR-367-3p,hsa-miR-372-3p,hsa-miR-373-3p,hsa-miR-4770,
ZNF426	12	hsa-miR-302a-3p,hsa-miR-302b-3p,hsa-miR-302c-3p,hsa-miR-302d-3p,hsa-miR-302e,hsa-miR-371a-5p,hsa-miR-372-3p,hsa-miR-373-3p,hsa-miR-512-3p,hsa-miR-520a-5p,hsa-miR-520g-3p,hsa-miR-525-5p,
AGMAT	11	hsa-miR-1323,hsa-miR-302a-3p,hsa-miR-302b-3p,hsa-miR-302c-3p,hsa-miR-302d-3p,hsa-miR-302e,hsa-miR-367-3p,hsa-miR-372-3p,hsa-miR-373-3p,hsa-miR-512-3p,hsa-miR-520g-3p,
ARL10	11	hsa-miR-142-3p,hsa-miR-302a-3p,hsa-miR-302b-3p,hsa-miR-302c-3p,hsa-miR-302d-3p,hsa-miR-302e,hsa-miR-372-3p,hsa-miR-373-3p,hsa-miR-548ac,hsa-miR-548h-3p,hsa-miR-548z,
ATF7IP	11	hsa-miR-1323,hsa-miR-21-5p,hsa-miR-367-3p,hsa-miR-518a-5p,hsa-miR-520a-5p,hsa-miR-520g-3p,hsa-miR-525-5p,hsa-miR-527,hsa-miR-548ac,hsa-miR-548h-3p,hsa-miR-548z,
AVL9	11	hsa-miR-183-5p,hsa-miR-302a-3p,hsa-miR-302b-3p,hsa-miR-302c-3p,hsa-miR-302d-3p,hsa-miR-302e,hsa-miR-372-3p,hsa-miR-373-3p,hsa-miR-424-5p,hsa-miR-548a-3p,hsa-miR-548f-3p,
CDKN1B	11	hsa-miR-142-3p,hsa-miR-182-5p,hsa-miR-200b-3p,hsa-miR-200c-3p,hsa-miR-302c-3p,hsa-miR-34a-5p,hsa-miR-34c-5p,hsa-miR-449a,hsa-miR-548ac,hsa-miR-548h-3p,hsa-miR-548z,
COX6B1	11	hsa-miR-141-3p,hsa-miR-200a-3p,hsa-miR-302a-3p,hsa-miR-302b-3p,hsa-miR-302c-3p,hsa-miR-302d-3p,hsa-miR-302e,hsa-miR-372-3p,hsa-miR-373-3p,hsa-miR-548aa,hsa-miR-548t-3p,
CRISPLD2	11	hsa-miR-302a-3p,hsa-miR-302b-3p,hsa-miR-302c-3p,hsa-miR-302d-3p,hsa-miR-302e,hsa-miR-372-3p,hsa-miR-373-3p,hsa-miR-512-3p,hsa-miR-520d-5p,hsa-miR-520g-3p,hsa-miR-524-5p,
CYCS	11	hsa-miR-21-3p,hsa-miR-302a-3p,hsa-miR-302b-3p,hsa-miR-302c-3p,hsa-miR-302d-3p,hsa-miR-302e,hsa-miR-371a-5p,hsa-miR-372-3p,hsa-miR-373-3p,hsa-miR-512-3p,hsa-miR-520g-3p,
DNAJC10	11	hsa-miR-21-3p,hsa-miR-302a-3p,hsa-miR-302b-3p,hsa-miR-302c-3p,hsa-miR-302d-3p,hsa-miR-302e,hsa-miR-372-3p,hsa-miR-373-3p,hsa-miR-424-5p,hsa-miR-512-3p,hsa-miR-520g-3p,
EIF2B2	11	hsa-miR-1298-5p,hsa-miR-302a-3p,hsa-miR-302b-3p,hsa-miR-302c-3p,hsa-miR-302d-3p,hsa-miR-302e,hsa-miR-372-3p,hsa-miR-373-3p,hsa-miR-424-5p,hsa-miR-512-3p,hsa-miR-520g-3p,
EIF2S1	11	hsa-miR-21-5p,hsa-miR-302a-3p,hsa-miR-302b-3p,hsa-miR-302b-5p,hsa-miR-302c-3p,hsa-miR-302d-3p,hsa-miR-302d-5p,hsa-miR-302e,hsa-miR-372-3p,hsa-miR-373-3p,hsa-miR-520g-3p,
ELK4	11	hsa-miR-142-5p,hsa-miR-302a-3p,hsa-miR-302a-5p,hsa-miR-302b-3p,hsa-miR-302c-3p,hsa-miR-302d-3p,hsa-miR-302e,hsa-miR-372-3p,hsa-miR-373-3p,hsa-miR-424-5p,hsa-miR-520g-3p,
ESR1	11	hsa-miR-142-3p,hsa-miR-302a-3p,hsa-miR-302b-3p,hsa-miR-302c-3p,hsa-miR-302d-3p,hsa-miR-302e,hsa-miR-372-3p,hsa-miR-373-3p,hsa-miR-548ac,hsa-miR-548h-3p,hsa-miR-548z,
FOXRED2	11	hsa-miR-302a-3p,hsa-miR-302b-3p,hsa-miR-302c-3p,hsa-miR-302d-3p,hsa-miR-302e,hsa-miR-372-3p,hsa-miR-373-3p,hsa-miR-512-3p,hsa-miR-518a-5p,hsa-miR-520g-3p,hsa-miR-527,
HS3ST1	11	hsa-miR-302a-3p,hsa-miR-302b-3p,hsa-miR-302c-3p,hsa-miR-302d-3p,hsa-miR-302e,hsa-miR-372-3p,hsa-miR-373-3p,hsa-miR-512-3p,hsa-miR-520g-3p,hsa-miR-548a-3p,hsa-miR-548f-3p,
HSPA1B	11	hsa-miR-142-3p,hsa-miR-183-5p,hsa-miR-34a-5p,hsa-miR-34c-5p,hsa-miR-424-5p,hsa-miR-449a,hsa-miR-520d-5p,hsa-miR-524-5p,hsa-miR-548ac,hsa-miR-548h-3p,hsa-miR-548z,
KBTBD6	11	hsa-miR-21-5p,hsa-miR-302a-3p,hsa-miR-302b-3p,hsa-miR-302c-3p,hsa-miR-302d-3p,hsa-miR-302e,hsa-miR-34a-5p,hsa-miR-34c-5p,hsa-miR-372-3p,hsa-miR-373-3p,hsa-miR-449a,
KCNK6	11	hsa-miR-302a-3p,hsa-miR-302b-3p,hsa-miR-302c-3p,hsa-miR-302d-3p,hsa-miR-302e,hsa-miR-372-3p,hsa-miR-373-3p,hsa-miR-512-3p,hsa-miR-520g-3p,hsa-miR-548a-3p,hsa-miR-548f-3p,
KIAA1551	11	hsa-miR-1323,hsa-miR-21-5p,hsa-miR-302a-3p,hsa-miR-302b-3p,hsa-miR-302c-3p,hsa-miR-302d-3p,hsa-miR-302e,hsa-miR-372-3p,hsa-miR-373-3p,hsa-miR-512-3p,hsa-miR-520g-3p,
LDHD	11	hsa-miR-302a-3p,hsa-miR-302b-3p,hsa-miR-302c-3p,hsa-miR-302d-3p,hsa-miR-302e,hsa-miR-372-3p,hsa-miR-373-3p,hsa-miR-512-3p,hsa-miR-520g-3p,hsa-miR-548a-3p,hsa-miR-548f-3p,
MALT1	11	hsa-miR-141-3p,hsa-miR-142-3p,hsa-miR-182-5p,hsa-miR-200a-3p,hsa-miR-200b-3p,hsa-miR-200c-3p,hsa-miR-21-5p,hsa-miR-302c-3p,hsa-miR-34b-5p,hsa-miR-512-3p,hsa-miR-96-5p,
ORAI2	11	hsa-miR-302a-3p,hsa-miR-302b-3p,hsa-miR-302c-3p,hsa-miR-302d-3p,hsa-miR-302e,hsa-miR-367-3p,hsa-miR-372-3p,hsa-miR-373-3p,hsa-miR-4770,hsa-miR-512-3p,hsa-miR-520g-3p,
PCNXL2	11	hsa-miR-302a-3p,hsa-miR-302b-3p,hsa-miR-302c-3p,hsa-miR-302d-3p,hsa-miR-302e,hsa-miR-372-3p,hsa-miR-373-3p,hsa-miR-512-3p,hsa-miR-548ac,hsa-miR-548h-3p,hsa-miR-548z,
PER1	11	hsa-miR-302a-3p,hsa-miR-302b-3p,hsa-miR-302b-5p,hsa-miR-302c-3p,hsa-miR-302d-3p,hsa-miR-302d-5p,hsa-miR-302e,hsa-miR-372-3p,hsa-miR-373-3p,hsa-miR-515-5p,hsa-miR-519e-5p,
PFKP	11	hsa-miR-142-5p,hsa-miR-302a-3p,hsa-miR-302b-3p,hsa-miR-302c-3p,hsa-miR-302d-3p,hsa-miR-302e,hsa-miR-372-3p,hsa-miR-373-3p,hsa-miR-512-3p,hsa-miR-520d-5p,hsa-miR-524-5p,
POLR3F	11	hsa-miR-141-3p,hsa-miR-200a-3p,hsa-miR-302a-3p,hsa-miR-302b-3p,hsa-miR-302c-3p,hsa-miR-302d-3p,hsa-miR-302e,hsa-miR-372-3p,hsa-miR-373-3p,hsa-miR-512-3p,hsa-miR-520g-3p,
PRIM1	11	hsa-miR-21-3p,hsa-miR-302a-3p,hsa-miR-302b-3p,hsa-miR-302c-3p,hsa-miR-302d-3p,hsa-miR-302e,hsa-miR-34a-5p,hsa-miR-372-3p,hsa-miR-373-3p,hsa-miR-512-3p,hsa-miR-520g-3p,
PSD3	11	hsa-miR-200b-3p,hsa-miR-200c-3p,hsa-miR-302a-3p,hsa-miR-302b-3p,hsa-miR-302c-3p,hsa-miR-302d-3p,hsa-miR-302e,hsa-miR-372-3p,hsa-miR-373-3p,hsa-miR-548aa,hsa-miR-548t-3p,
RBM12B	11	hsa-miR-302a-3p,hsa-miR-302b-3p,hsa-miR-302c-3p,hsa-miR-302d-3p,hsa-miR-302e,hsa-miR-372-3p,hsa-miR-373-3p,hsa-miR-486-5p,hsa-miR-515-5p,hsa-miR-519d-5p,hsa-miR-519e-5p,
REST	11	hsa-miR-142-5p,hsa-miR-21-5p,hsa-miR-302a-3p,hsa-miR-302a-5p,hsa-miR-302b-3p,hsa-miR-302c-3p,hsa-miR-302d-3p,hsa-miR-302e,hsa-miR-372-3p,hsa-miR-373-3p,hsa-miR-378i,
SAR1B	11	hsa-miR-302a-3p,hsa-miR-302b-3p,hsa-miR-302c-3p,hsa-miR-302c-5p,hsa-miR-302d-3p,hsa-miR-302e,hsa-miR-371a-3p,hsa-miR-372-3p,hsa-miR-373-3p,hsa-miR-520a-5p,hsa-miR-525-5p,
SATB2	11	hsa-miR-182-5p,hsa-miR-302a-3p,hsa-miR-302b-3p,hsa-miR-302c-3p,hsa-miR-302d-3p,hsa-miR-302e,hsa-miR-34a-5p,hsa-miR-34c-5p,hsa-miR-372-3p,hsa-miR-373-3p,hsa-miR-449a,
SERINC1	11	hsa-miR-302a-3p,hsa-miR-302b-3p,hsa-miR-302c-3p,hsa-miR-302d-3p,hsa-miR-302e,hsa-miR-372-3p,hsa-miR-373-3p,hsa-miR-512-3p,hsa-miR-515-5p,hsa-miR-519d-5p,hsa-miR-519e-5p,
SLC7A11	11	hsa-miR-142-3p,hsa-miR-302a-3p,hsa-miR-302b-3p,hsa-miR-302c-3p,hsa-miR-302d-3p,hsa-miR-302e,hsa-miR-367-3p,hsa-miR-372-3p,hsa-miR-373-3p,hsa-miR-512-3p,hsa-miR-520g-3p,
SOCS5	11	hsa-miR-142-3p,hsa-miR-21-5p,hsa-miR-302a-3p,hsa-miR-302b-3p,hsa-miR-302c-3p,hsa-miR-302d-3p,hsa-miR-302e,hsa-miR-372-3p,hsa-miR-373-3p,hsa-miR-424-5p,hsa-miR-512-3p,
TGFBR2	11	hsa-miR-142-5p,hsa-miR-21-5p,hsa-miR-302b-3p,hsa-miR-34a-5p,hsa-miR-34b-5p,hsa-miR-34c-5p,hsa-miR-372-3p,hsa-miR-373-3p,hsa-miR-449a,hsa-miR-515-5p,hsa-miR-519e-5p,
TNFRSF10B	11	hsa-miR-21-5p,hsa-miR-302a-3p,hsa-miR-302b-3p,hsa-miR-302c-3p,hsa-miR-302d-3p,hsa-miR-302e,hsa-miR-372-3p,hsa-miR-373-3p,hsa-miR-512-3p,hsa-miR-518a-5p,hsa-miR-527,
TSPAN6	11	hsa-miR-142-3p,hsa-miR-302a-3p,hsa-miR-302b-3p,hsa-miR-302c-3p,hsa-miR-302d-3p,hsa-miR-302e,hsa-miR-371a-5p,hsa-miR-372-3p,hsa-miR-373-3p,hsa-miR-512-3p,hsa-miR-520g-3p,
UBE2V2	11	hsa-miR-302a-3p,hsa-miR-302b-3p,hsa-miR-302c-3p,hsa-miR-302c-5p,hsa-miR-302d-3p,hsa-miR-302e,hsa-miR-372-3p,hsa-miR-373-3p,hsa-miR-4770,hsa-miR-512-3p,hsa-miR-520g-3p,
YIPF4	11	hsa-miR-1323,hsa-miR-302a-3p,hsa-miR-302b-3p,hsa-miR-302c-3p,hsa-miR-302d-3p,hsa-miR-302e,hsa-miR-367-3p,hsa-miR-371a-5p,hsa-miR-372-3p,hsa-miR-373-3p,hsa-miR-512-3p,
ZBTB34	11	hsa-miR-141-3p,hsa-miR-183-5p,hsa-miR-200a-3p,hsa-miR-302a-3p,hsa-miR-302b-3p,hsa-miR-302c-3p,hsa-miR-302d-3p,hsa-miR-302e,hsa-miR-372-3p,hsa-miR-373-3p,hsa-miR-424-5p,
ZNF665	11	hsa-miR-302a-3p,hsa-miR-302b-3p,hsa-miR-302c-3p,hsa-miR-302d-3p,hsa-miR-302e,hsa-miR-372-3p,hsa-miR-373-3p,hsa-miR-512-3p,hsa-miR-520g-3p,hsa-miR-548aa,hsa-miR-548t-3p,
ZNF805	11	hsa-miR-141-3p,hsa-miR-142-5p,hsa-miR-183-5p,hsa-miR-200a-3p,hsa-miR-302a-3p,hsa-miR-302b-3p,hsa-miR-302c-3p,hsa-miR-302d-3p,hsa-miR-302e,hsa-miR-372-3p,hsa-miR-373-3p,
AGO3	10	hsa-miR-302a-3p,hsa-miR-302b-3p,hsa-miR-302c-3p,hsa-miR-302d-3p,hsa-miR-302e,hsa-miR-372-3p,hsa-miR-373-3p,hsa-miR-512-3p,hsa-miR-520a-5p,hsa-miR-525-5p,
BCL2	10	hsa-miR-182-5p,hsa-miR-200b-3p,hsa-miR-200c-3p,hsa-miR-205-5p,hsa-miR-21-5p,hsa-miR-34a-5p,hsa-miR-34b-5p,hsa-miR-34c-5p,hsa-miR-449a,hsa-miR-96-5p,
C11orf54	10	hsa-miR-302a-3p,hsa-miR-302b-3p,hsa-miR-302c-3p,hsa-miR-302d-3p,hsa-miR-302e,hsa-miR-371a-5p,hsa-miR-372-3p,hsa-miR-373-3p,hsa-miR-512-3p,hsa-miR-520g-3p,
C19orf40	10	hsa-miR-1298-5p,hsa-miR-302a-3p,hsa-miR-302b-3p,hsa-miR-302c-3p,hsa-miR-302d-3p,hsa-miR-302e,hsa-miR-372-3p,hsa-miR-373-3p,hsa-miR-512-3p,hsa-miR-520g-3p,
C1orf50	10	hsa-miR-302a-3p,hsa-miR-302b-3p,hsa-miR-302c-3p,hsa-miR-302d-3p,hsa-miR-302e,hsa-miR-372-3p,hsa-miR-373-3p,hsa-miR-4770,hsa-miR-512-3p,hsa-miR-520g-3p,
C4orf29	10	hsa-miR-302a-3p,hsa-miR-302a-5p,hsa-miR-302b-3p,hsa-miR-302c-3p,hsa-miR-302d-3p,hsa-miR-302e,hsa-miR-372-3p,hsa-miR-373-3p,hsa-miR-512-3p,hsa-miR-520g-3p,
CADM2	10	hsa-miR-302a-3p,hsa-miR-302b-3p,hsa-miR-302c-3p,hsa-miR-302d-3p,hsa-miR-302e,hsa-miR-372-3p,hsa-miR-373-3p,hsa-miR-512-3p,hsa-miR-548aa,hsa-miR-548t-3p,
CAPZA2	10	hsa-miR-302a-3p,hsa-miR-302b-3p,hsa-miR-302c-3p,hsa-miR-302d-3p,hsa-miR-302e,hsa-miR-372-3p,hsa-miR-373-3p,hsa-miR-424-5p,hsa-miR-512-3p,hsa-miR-520g-3p,
CCDC6	10	hsa-miR-1298-5p,hsa-miR-142-3p,hsa-miR-302a-3p,hsa-miR-302b-3p,hsa-miR-302c-3p,hsa-miR-302d-3p,hsa-miR-302e,hsa-miR-372-3p,hsa-miR-373-3p,hsa-miR-512-3p,
CCND1	10	hsa-miR-142-5p,hsa-miR-183-5p,hsa-miR-21-3p,hsa-miR-302a-3p,hsa-miR-302c-3p,hsa-miR-34a-5p,hsa-miR-424-5p,hsa-miR-449a,hsa-miR-516b-5p,hsa-miR-96-5p,
CCND2	10	hsa-miR-182-5p,hsa-miR-302a-3p,hsa-miR-302b-3p,hsa-miR-302c-3p,hsa-miR-302d-3p,hsa-miR-302e,hsa-miR-372-3p,hsa-miR-373-3p,hsa-miR-424-5p,hsa-miR-96-5p,
CCNE2	10	hsa-miR-200a-3p,hsa-miR-200b-3p,hsa-miR-200c-3p,hsa-miR-34a-5p,hsa-miR-34b-5p,hsa-miR-34c-5p,hsa-miR-424-5p,hsa-miR-449a,hsa-miR-520d-5p,hsa-miR-524-5p,
CCSAP	10	hsa-miR-142-5p,hsa-miR-302a-3p,hsa-miR-302b-3p,hsa-miR-302c-3p,hsa-miR-302d-3p,hsa-miR-302e,hsa-miR-372-3p,hsa-miR-373-3p,hsa-miR-520a-5p,hsa-miR-525-5p,
CDKN2AIPNL	10	hsa-miR-205-5p,hsa-miR-302a-3p,hsa-miR-302b-3p,hsa-miR-302c-3p,hsa-miR-302d-3p,hsa-miR-302e,hsa-miR-372-3p,hsa-miR-373-3p,hsa-miR-512-3p,hsa-miR-520g-3p,
CEP104	10	hsa-miR-302a-3p,hsa-miR-302a-5p,hsa-miR-302b-3p,hsa-miR-302c-3p,hsa-miR-302d-3p,hsa-miR-302e,hsa-miR-372-3p,hsa-miR-373-3p,hsa-miR-512-3p,hsa-miR-520g-3p,
CMPK1	10	hsa-miR-302a-3p,hsa-miR-302b-3p,hsa-miR-302c-3p,hsa-miR-302d-3p,hsa-miR-302e,hsa-miR-34a-5p,hsa-miR-372-3p,hsa-miR-373-3p,hsa-miR-4770,hsa-miR-512-3p,
CNKSR3	10	hsa-miR-302a-3p,hsa-miR-302b-3p,hsa-miR-302c-3p,hsa-miR-302d-3p,hsa-miR-302e,hsa-miR-372-3p,hsa-miR-373-3p,hsa-miR-424-5p,hsa-miR-512-3p,hsa-miR-520g-3p,
CPT1A	10	hsa-miR-1298-5p,hsa-miR-302a-3p,hsa-miR-302b-3p,hsa-miR-302c-3p,hsa-miR-302d-3p,hsa-miR-302e,hsa-miR-372-3p,hsa-miR-373-3p,hsa-miR-512-3p,hsa-miR-520g-3p,
CXorf38	10	hsa-miR-302a-3p,hsa-miR-302b-3p,hsa-miR-302c-3p,hsa-miR-302d-3p,hsa-miR-302e,hsa-miR-34b-5p,hsa-miR-372-3p,hsa-miR-373-3p,hsa-miR-512-3p,hsa-miR-520g-3p,
DCTN6	10	hsa-miR-302a-3p,hsa-miR-302b-3p,hsa-miR-302c-3p,hsa-miR-302d-3p,hsa-miR-302e,hsa-miR-371a-5p,hsa-miR-372-3p,hsa-miR-373-3p,hsa-miR-4770,hsa-miR-512-3p,
DDI2	10	hsa-miR-302a-3p,hsa-miR-302b-3p,hsa-miR-302c-3p,hsa-miR-302d-3p,hsa-miR-302e,hsa-miR-367-3p,hsa-miR-372-3p,hsa-miR-373-3p,hsa-miR-512-3p,hsa-miR-520g-3p,
DEGS1	10	hsa-miR-142-5p,hsa-miR-302a-3p,hsa-miR-302b-3p,hsa-miR-302c-3p,hsa-miR-302d-3p,hsa-miR-302e,hsa-miR-34a-5p,hsa-miR-372-3p,hsa-miR-373-3p,hsa-miR-520g-3p,
DNAJB4	10	hsa-miR-142-3p,hsa-miR-302a-3p,hsa-miR-302b-3p,hsa-miR-302c-3p,hsa-miR-302d-3p,hsa-miR-302e,hsa-miR-372-3p,hsa-miR-373-3p,hsa-miR-512-3p,hsa-miR-520g-3p,
ENTPD4	10	hsa-miR-302a-3p,hsa-miR-302b-3p,hsa-miR-302c-3p,hsa-miR-302d-3p,hsa-miR-302e,hsa-miR-372-3p,hsa-miR-373-3p,hsa-miR-520g-3p,hsa-miR-548a-3p,hsa-miR-548f-3p,
ETNK1	10	hsa-miR-142-5p,hsa-miR-205-5p,hsa-miR-21-5p,hsa-miR-302a-3p,hsa-miR-302b-3p,hsa-miR-302c-3p,hsa-miR-302d-3p,hsa-miR-302e,hsa-miR-372-3p,hsa-miR-373-3p,
FAM160B1	10	hsa-miR-302a-3p,hsa-miR-302b-3p,hsa-miR-302c-3p,hsa-miR-302d-3p,hsa-miR-302e,hsa-miR-372-3p,hsa-miR-373-3p,hsa-miR-512-3p,hsa-miR-548a-3p,hsa-miR-548f-3p,
FBXL2	10	hsa-miR-21-5p,hsa-miR-302a-3p,hsa-miR-302b-3p,hsa-miR-302c-3p,hsa-miR-302d-3p,hsa-miR-302e,hsa-miR-371a-5p,hsa-miR-372-3p,hsa-miR-373-3p,hsa-miR-512-3p,
FBXL7	10	hsa-miR-302a-3p,hsa-miR-302b-3p,hsa-miR-302c-3p,hsa-miR-302d-3p,hsa-miR-302e,hsa-miR-372-3p,hsa-miR-373-3p,hsa-miR-518a-5p,hsa-miR-520g-3p,hsa-miR-527,
FEM1A	10	hsa-miR-302a-3p,hsa-miR-302b-3p,hsa-miR-302c-3p,hsa-miR-302d-3p,hsa-miR-302e,hsa-miR-372-3p,hsa-miR-373-3p,hsa-miR-520g-3p,hsa-miR-548aa,hsa-miR-548t-3p,
FOXK1	10	hsa-miR-302a-3p,hsa-miR-302b-3p,hsa-miR-302c-3p,hsa-miR-302d-3p,hsa-miR-302e,hsa-miR-372-3p,hsa-miR-373-3p,hsa-miR-424-5p,hsa-miR-512-3p,hsa-miR-520g-3p,
GATAD1	10	hsa-miR-302a-3p,hsa-miR-302b-3p,hsa-miR-302c-3p,hsa-miR-302d-3p,hsa-miR-302e,hsa-miR-372-3p,hsa-miR-373-3p,hsa-miR-512-3p,hsa-miR-519d-5p,hsa-miR-520g-3p,
HAS2	10	hsa-miR-302a-3p,hsa-miR-302b-3p,hsa-miR-302c-3p,hsa-miR-302d-3p,hsa-miR-302e,hsa-miR-371a-5p,hsa-miR-372-3p,hsa-miR-373-3p,hsa-miR-512-3p,hsa-miR-520g-3p,
HIST1H2BJ	10	hsa-miR-302a-3p,hsa-miR-302b-3p,hsa-miR-302c-3p,hsa-miR-302d-3p,hsa-miR-302e,hsa-miR-34a-5p,hsa-miR-372-3p,hsa-miR-373-3p,hsa-miR-512-3p,hsa-miR-520g-3p,
HSPA4L	10	hsa-miR-302a-3p,hsa-miR-302b-3p,hsa-miR-302c-3p,hsa-miR-302d-3p,hsa-miR-302e,hsa-miR-372-3p,hsa-miR-373-3p,hsa-miR-424-5p,hsa-miR-512-3p,hsa-miR-520g-3p,
HYPK	10	hsa-miR-302a-3p,hsa-miR-302b-3p,hsa-miR-302c-3p,hsa-miR-302d-3p,hsa-miR-302e,hsa-miR-372-3p,hsa-miR-373-3p,hsa-miR-4770,hsa-miR-512-3p,hsa-miR-520g-3p,
KCND3	10	hsa-miR-142-3p,hsa-miR-302a-3p,hsa-miR-302b-3p,hsa-miR-302c-3p,hsa-miR-302d-3p,hsa-miR-302e,hsa-miR-372-3p,hsa-miR-373-3p,hsa-miR-512-3p,hsa-miR-520g-3p,
MASTL	10	hsa-miR-183-5p,hsa-miR-302a-3p,hsa-miR-302b-3p,hsa-miR-302c-3p,hsa-miR-302d-3p,hsa-miR-302e,hsa-miR-372-3p,hsa-miR-373-3p,hsa-miR-512-3p,hsa-miR-520g-3p,
METTL8	10	hsa-miR-302a-3p,hsa-miR-302b-3p,hsa-miR-302c-3p,hsa-miR-302d-3p,hsa-miR-302e,hsa-miR-372-3p,hsa-miR-373-3p,hsa-miR-512-3p,hsa-miR-516b-5p,hsa-miR-520g-3p,
MPP5	10	hsa-miR-21-5p,hsa-miR-302a-3p,hsa-miR-302b-3p,hsa-miR-302c-3p,hsa-miR-302d-3p,hsa-miR-302e,hsa-miR-372-3p,hsa-miR-373-3p,hsa-miR-548a-3p,hsa-miR-548f-3p,
NOL9	10	hsa-miR-302a-3p,hsa-miR-302b-3p,hsa-miR-302c-3p,hsa-miR-302d-3p,hsa-miR-302e,hsa-miR-372-3p,hsa-miR-373-3p,hsa-miR-520g-3p,hsa-miR-548aa,hsa-miR-548t-3p,
NR2F2	10	hsa-miR-302a-3p,hsa-miR-302b-3p,hsa-miR-302c-3p,hsa-miR-302d-3p,hsa-miR-302e,hsa-miR-372-3p,hsa-miR-373-3p,hsa-miR-548ac,hsa-miR-548h-3p,hsa-miR-548z,
NR2F6	10	hsa-miR-142-3p,hsa-miR-302a-3p,hsa-miR-302b-3p,hsa-miR-302c-3p,hsa-miR-302d-3p,hsa-miR-302e,hsa-miR-372-3p,hsa-miR-373-3p,hsa-miR-512-3p,hsa-miR-519d-5p,
OCIAD1	10	hsa-miR-302a-3p,hsa-miR-302b-3p,hsa-miR-302c-3p,hsa-miR-302d-3p,hsa-miR-302e,hsa-miR-372-3p,hsa-miR-373-3p,hsa-miR-512-3p,hsa-miR-520g-3p,hsa-miR-548g-3p,
OSTM1	10	hsa-miR-302a-3p,hsa-miR-302b-3p,hsa-miR-302c-3p,hsa-miR-302d-3p,hsa-miR-302e,hsa-miR-372-3p,hsa-miR-373-3p,hsa-miR-515-5p,hsa-miR-519d-5p,hsa-miR-519e-5p,
PAK2	10	hsa-miR-200b-3p,hsa-miR-200c-3p,hsa-miR-302a-3p,hsa-miR-302b-3p,hsa-miR-302c-3p,hsa-miR-302d-3p,hsa-miR-302e,hsa-miR-372-3p,hsa-miR-373-3p,hsa-miR-424-5p,
PAPD5	10	hsa-miR-302a-3p,hsa-miR-302b-3p,hsa-miR-302c-3p,hsa-miR-302d-3p,hsa-miR-302e,hsa-miR-372-3p,hsa-miR-373-3p,hsa-miR-512-3p,hsa-miR-520g-3p,hsa-miR-96-5p,
PHF19	10	hsa-miR-34a-5p,hsa-miR-34c-5p,hsa-miR-424-5p,hsa-miR-449a,hsa-miR-548aa,hsa-miR-548ac,hsa-miR-548h-3p,hsa-miR-548t-3p,hsa-miR-548z,hsa-miR-96-5p,
PTEN	10	hsa-miR-141-3p,hsa-miR-182-5p,hsa-miR-200a-3p,hsa-miR-205-5p,hsa-miR-21-5p,hsa-miR-520d-5p,hsa-miR-524-5p,hsa-miR-548ac,hsa-miR-548h-3p,hsa-miR-548z,
RABGAP1L	10	hsa-miR-302a-3p,hsa-miR-302b-3p,hsa-miR-302c-3p,hsa-miR-302d-3p,hsa-miR-302e,hsa-miR-371a-5p,hsa-miR-372-3p,hsa-miR-373-3p,hsa-miR-512-3p,hsa-miR-520g-3p,
RPL14	10	hsa-miR-302a-3p,hsa-miR-302b-3p,hsa-miR-302c-3p,hsa-miR-302d-3p,hsa-miR-302e,hsa-miR-372-3p,hsa-miR-373-3p,hsa-miR-424-5p,hsa-miR-512-3p,hsa-miR-520g-3p,
RPRD2	10	hsa-miR-21-5p,hsa-miR-302a-3p,hsa-miR-302a-5p,hsa-miR-302b-3p,hsa-miR-302c-3p,hsa-miR-302d-3p,hsa-miR-302e,hsa-miR-372-3p,hsa-miR-373-3p,hsa-miR-424-5p,
SAMD8	10	hsa-miR-302a-3p,hsa-miR-302b-3p,hsa-miR-302c-3p,hsa-miR-302d-3p,hsa-miR-302e,hsa-miR-372-3p,hsa-miR-373-3p,hsa-miR-4770,hsa-miR-512-3p,hsa-miR-520g-3p,
SBNO1	10	hsa-miR-302a-3p,hsa-miR-302b-3p,hsa-miR-302c-3p,hsa-miR-302d-3p,hsa-miR-302e,hsa-miR-372-3p,hsa-miR-373-3p,hsa-miR-424-5p,hsa-miR-548a-3p,hsa-miR-548f-3p,
SLC25A33	10	hsa-miR-302a-3p,hsa-miR-302b-3p,hsa-miR-302c-3p,hsa-miR-302d-3p,hsa-miR-302e,hsa-miR-372-3p,hsa-miR-373-3p,hsa-miR-4770,hsa-miR-512-3p,hsa-miR-520g-3p,
SLC28A1	10	hsa-miR-302a-3p,hsa-miR-302b-3p,hsa-miR-302c-3p,hsa-miR-302d-3p,hsa-miR-302e,hsa-miR-371a-5p,hsa-miR-372-3p,hsa-miR-373-3p,hsa-miR-512-3p,hsa-miR-520g-3p,
SLC35F5	10	hsa-miR-142-3p,hsa-miR-302a-3p,hsa-miR-302b-3p,hsa-miR-302c-3p,hsa-miR-302d-3p,hsa-miR-302e,hsa-miR-372-3p,hsa-miR-373-3p,hsa-miR-512-3p,hsa-miR-520g-3p,
SLC35F6	10	hsa-miR-142-3p,hsa-miR-302a-3p,hsa-miR-302b-3p,hsa-miR-302c-3p,hsa-miR-302d-3p,hsa-miR-302e,hsa-miR-372-3p,hsa-miR-4770,hsa-miR-512-3p,hsa-miR-520g-3p,
SLC6A4	10	hsa-miR-142-5p,hsa-miR-302a-3p,hsa-miR-302b-3p,hsa-miR-302c-3p,hsa-miR-302d-3p,hsa-miR-302e,hsa-miR-372-3p,hsa-miR-373-3p,hsa-miR-512-3p,hsa-miR-520g-3p,
SNAP47	10	hsa-miR-302a-3p,hsa-miR-302b-3p,hsa-miR-302b-5p,hsa-miR-302c-3p,hsa-miR-302d-3p,hsa-miR-302d-5p,hsa-miR-302e,hsa-miR-372-3p,hsa-miR-373-3p,hsa-miR-512-3p,
SNX5	10	hsa-miR-142-5p,hsa-miR-302a-3p,hsa-miR-302b-3p,hsa-miR-302c-3p,hsa-miR-302d-3p,hsa-miR-302e,hsa-miR-372-3p,hsa-miR-373-3p,hsa-miR-518a-5p,hsa-miR-527,
SRCAP	10	hsa-miR-302a-3p,hsa-miR-302b-3p,hsa-miR-302c-3p,hsa-miR-302d-3p,hsa-miR-302e,hsa-miR-371a-5p,hsa-miR-372-3p,hsa-miR-373-3p,hsa-miR-512-3p,hsa-miR-520g-3p,
SUGP1	10	hsa-miR-302a-3p,hsa-miR-302b-3p,hsa-miR-302c-3p,hsa-miR-302d-3p,hsa-miR-302e,hsa-miR-371a-5p,hsa-miR-372-3p,hsa-miR-373-3p,hsa-miR-512-3p,hsa-miR-520g-3p,
TCEB1	10	hsa-miR-200b-3p,hsa-miR-200c-3p,hsa-miR-302a-3p,hsa-miR-302b-3p,hsa-miR-302c-3p,hsa-miR-302d-3p,hsa-miR-302e,hsa-miR-372-3p,hsa-miR-373-3p,hsa-miR-512-3p,
TNFAIP8L1	10	hsa-miR-302a-3p,hsa-miR-302b-3p,hsa-miR-302c-3p,hsa-miR-302d-3p,hsa-miR-302e,hsa-miR-371a-5p,hsa-miR-372-3p,hsa-miR-373-3p,hsa-miR-512-3p,hsa-miR-520g-3p,
TNIP3	10	hsa-miR-142-3p,hsa-miR-302a-3p,hsa-miR-302b-3p,hsa-miR-302c-3p,hsa-miR-302d-3p,hsa-miR-302e,hsa-miR-372-3p,hsa-miR-373-3p,hsa-miR-512-3p,hsa-miR-520g-3p,
TNKS2	10	hsa-miR-141-3p,hsa-miR-200a-3p,hsa-miR-302a-3p,hsa-miR-302b-3p,hsa-miR-302c-3p,hsa-miR-302d-3p,hsa-miR-302e,hsa-miR-372-3p,hsa-miR-373-3p,hsa-miR-512-3p,
UBN2	10	hsa-miR-302a-3p,hsa-miR-302b-3p,hsa-miR-302c-3p,hsa-miR-302d-3p,hsa-miR-302e,hsa-miR-372-3p,hsa-miR-373-3p,hsa-miR-424-5p,hsa-miR-520d-5p,hsa-miR-524-5p,
UBXN2A	10	hsa-miR-142-5p,hsa-miR-302a-3p,hsa-miR-302b-3p,hsa-miR-302c-3p,hsa-miR-302d-3p,hsa-miR-302e,hsa-miR-34b-5p,hsa-miR-372-3p,hsa-miR-373-3p,hsa-miR-512-3p,
USP15	10	hsa-miR-302a-3p,hsa-miR-302b-3p,hsa-miR-302c-3p,hsa-miR-302d-3p,hsa-miR-302e,hsa-miR-372-3p,hsa-miR-373-3p,hsa-miR-424-5p,hsa-miR-512-3p,hsa-miR-520g-3p,
VEGFA	10	hsa-miR-200b-3p,hsa-miR-200c-3p,hsa-miR-205-5p,hsa-miR-21-5p,hsa-miR-302d-3p,hsa-miR-34a-5p,hsa-miR-372-3p,hsa-miR-373-3p,hsa-miR-424-5p,hsa-miR-520g-3p,
WDR53	10	hsa-miR-183-5p,hsa-miR-302a-3p,hsa-miR-302b-3p,hsa-miR-302c-3p,hsa-miR-302d-3p,hsa-miR-302e,hsa-miR-372-3p,hsa-miR-373-3p,hsa-miR-512-3p,hsa-miR-520g-3p,
ZBED1	10	hsa-miR-302a-3p,hsa-miR-302b-3p,hsa-miR-302c-3p,hsa-miR-302d-3p,hsa-miR-302e,hsa-miR-371a-5p,hsa-miR-372-3p,hsa-miR-373-3p,hsa-miR-512-3p,hsa-miR-520g-3p,
ZBTB33	10	hsa-miR-302a-3p,hsa-miR-302b-3p,hsa-miR-302b-5p,hsa-miR-302c-3p,hsa-miR-302d-3p,hsa-miR-302e,hsa-miR-372-3p,hsa-miR-373-3p,hsa-miR-518a-5p,hsa-miR-527,
ZNF385A	10	hsa-miR-302a-3p,hsa-miR-302b-3p,hsa-miR-302c-3p,hsa-miR-302d-3p,hsa-miR-302e,hsa-miR-372-3p,hsa-miR-373-3p,hsa-miR-520g-3p,hsa-miR-548aa,hsa-miR-548t-3p,
ZNF682	10	hsa-miR-142-3p,hsa-miR-302a-3p,hsa-miR-302b-3p,hsa-miR-302c-3p,hsa-miR-302d-3p,hsa-miR-302e,hsa-miR-372-3p,hsa-miR-373-3p,hsa-miR-512-3p,hsa-miR-520g-3p,
ABCG8	9	hsa-miR-302a-3p,hsa-miR-302b-3p,hsa-miR-302c-3p,hsa-miR-302d-3p,hsa-miR-302e,hsa-miR-372-3p,hsa-miR-373-3p,hsa-miR-512-3p,hsa-miR-520g-3p,
ABHD15	9	hsa-miR-302a-3p,hsa-miR-302b-3p,hsa-miR-302c-3p,hsa-miR-302d-3p,hsa-miR-302e,hsa-miR-372-3p,hsa-miR-373-3p,hsa-miR-512-3p,hsa-miR-520g-3p,
ABLIM1	9	hsa-miR-302a-3p,hsa-miR-302b-3p,hsa-miR-302c-3p,hsa-miR-302d-3p,hsa-miR-302e,hsa-miR-34a-5p,hsa-miR-372-3p,hsa-miR-373-3p,hsa-miR-512-3p,
ADAT2	9	hsa-miR-302a-3p,hsa-miR-302b-3p,hsa-miR-302c-3p,hsa-miR-302d-3p,hsa-miR-302e,hsa-miR-372-3p,hsa-miR-373-3p,hsa-miR-548aa,hsa-miR-548t-3p,
ANKS4B	9	hsa-miR-302a-3p,hsa-miR-302b-3p,hsa-miR-302c-3p,hsa-miR-302d-3p,hsa-miR-302e,hsa-miR-372-3p,hsa-miR-373-3p,hsa-miR-512-3p,hsa-miR-520g-3p,
APOH	9	hsa-miR-302a-3p,hsa-miR-302b-3p,hsa-miR-302c-3p,hsa-miR-302d-3p,hsa-miR-302e,hsa-miR-372-3p,hsa-miR-373-3p,hsa-miR-512-3p,hsa-miR-520g-3p,
ARL5B	9	hsa-miR-141-3p,hsa-miR-142-3p,hsa-miR-200a-3p,hsa-miR-34b-5p,hsa-miR-512-3p,hsa-miR-520d-5p,hsa-miR-524-5p,hsa-miR-548aa,hsa-miR-548t-3p,
ASB16	9	hsa-miR-302a-3p,hsa-miR-302b-3p,hsa-miR-302c-3p,hsa-miR-302d-3p,hsa-miR-302e,hsa-miR-372-3p,hsa-miR-373-3p,hsa-miR-512-3p,hsa-miR-520g-3p,
BCAS4	9	hsa-miR-302a-3p,hsa-miR-302b-3p,hsa-miR-302c-3p,hsa-miR-302d-3p,hsa-miR-302e,hsa-miR-372-3p,hsa-miR-373-3p,hsa-miR-512-3p,hsa-miR-520g-3p,
BCL2L2	9	hsa-miR-302a-3p,hsa-miR-302b-3p,hsa-miR-302c-3p,hsa-miR-302d-3p,hsa-miR-302e,hsa-miR-372-3p,hsa-miR-373-3p,hsa-miR-512-3p,hsa-miR-520g-3p,
BHMT2	9	hsa-miR-302a-3p,hsa-miR-302b-3p,hsa-miR-302c-3p,hsa-miR-302d-3p,hsa-miR-302e,hsa-miR-372-3p,hsa-miR-373-3p,hsa-miR-512-3p,hsa-miR-520g-3p,
BMP8B	9	hsa-miR-302a-3p,hsa-miR-302b-3p,hsa-miR-302c-3p,hsa-miR-302d-3p,hsa-miR-302e,hsa-miR-372-3p,hsa-miR-373-3p,hsa-miR-512-3p,hsa-miR-520g-3p,
C11orf1	9	hsa-miR-302a-3p,hsa-miR-302b-3p,hsa-miR-302c-3p,hsa-miR-302d-3p,hsa-miR-302e,hsa-miR-372-3p,hsa-miR-373-3p,hsa-miR-512-3p,hsa-miR-520g-3p,
C12orf49	9	hsa-miR-302a-3p,hsa-miR-302b-3p,hsa-miR-302c-3p,hsa-miR-302d-3p,hsa-miR-302e,hsa-miR-372-3p,hsa-miR-373-3p,hsa-miR-512-3p,hsa-miR-520g-3p,
C12orf65	9	hsa-miR-302a-3p,hsa-miR-302b-3p,hsa-miR-302c-3p,hsa-miR-302d-3p,hsa-miR-302e,hsa-miR-372-3p,hsa-miR-373-3p,hsa-miR-512-3p,hsa-miR-520g-3p,
C14orf105	9	hsa-miR-302a-3p,hsa-miR-302b-3p,hsa-miR-302c-3p,hsa-miR-302d-3p,hsa-miR-302e,hsa-miR-372-3p,hsa-miR-373-3p,hsa-miR-512-3p,hsa-miR-520g-3p,
C14orf119	9	hsa-miR-302a-3p,hsa-miR-302b-3p,hsa-miR-302c-3p,hsa-miR-302d-3p,hsa-miR-302e,hsa-miR-372-3p,hsa-miR-373-3p,hsa-miR-512-3p,hsa-miR-520g-3p,
CAPRIN2	9	hsa-miR-142-5p,hsa-miR-302a-3p,hsa-miR-302b-3p,hsa-miR-302c-3p,hsa-miR-302d-3p,hsa-miR-302e,hsa-miR-372-3p,hsa-miR-373-3p,hsa-miR-512-3p,
CBX3	9	hsa-miR-34a-5p,hsa-miR-34c-5p,hsa-miR-449a,hsa-miR-520d-5p,hsa-miR-520g-3p,hsa-miR-524-5p,hsa-miR-548ac,hsa-miR-548h-3p,hsa-miR-548z,
CBX5	9	hsa-miR-302a-3p,hsa-miR-302b-3p,hsa-miR-302c-3p,hsa-miR-302d-3p,hsa-miR-302e,hsa-miR-372-3p,hsa-miR-373-3p,hsa-miR-512-3p,hsa-miR-520g-3p,
CCDC125	9	hsa-miR-302a-3p,hsa-miR-302b-3p,hsa-miR-302c-3p,hsa-miR-302d-3p,hsa-miR-302e,hsa-miR-372-3p,hsa-miR-373-3p,hsa-miR-512-3p,hsa-miR-520g-3p,
CCDC30	9	hsa-miR-302a-3p,hsa-miR-302b-3p,hsa-miR-302c-3p,hsa-miR-302d-3p,hsa-miR-302e,hsa-miR-372-3p,hsa-miR-373-3p,hsa-miR-512-3p,hsa-miR-520g-3p,
CCL5	9	hsa-miR-302a-3p,hsa-miR-302b-3p,hsa-miR-302c-3p,hsa-miR-302d-3p,hsa-miR-302e,hsa-miR-372-3p,hsa-miR-373-3p,hsa-miR-512-3p,hsa-miR-520g-3p,
CD28	9	hsa-miR-302a-3p,hsa-miR-302b-3p,hsa-miR-302c-3p,hsa-miR-302d-3p,hsa-miR-302e,hsa-miR-372-3p,hsa-miR-373-3p,hsa-miR-512-3p,hsa-miR-520g-3p,
CDIPT	9	hsa-miR-302a-3p,hsa-miR-302b-3p,hsa-miR-302c-3p,hsa-miR-302d-3p,hsa-miR-302e,hsa-miR-372-3p,hsa-miR-373-3p,hsa-miR-512-3p,hsa-miR-520g-3p,
CEP72	9	hsa-miR-302a-3p,hsa-miR-302b-3p,hsa-miR-302c-3p,hsa-miR-302d-3p,hsa-miR-302e,hsa-miR-372-3p,hsa-miR-373-3p,hsa-miR-512-3p,hsa-miR-520g-3p,
CHCHD5	9	hsa-miR-302a-3p,hsa-miR-302b-3p,hsa-miR-302c-3p,hsa-miR-302d-3p,hsa-miR-302e,hsa-miR-371a-5p,hsa-miR-372-3p,hsa-miR-373-3p,hsa-miR-512-3p,
CLOCK	9	hsa-miR-141-3p,hsa-miR-142-3p,hsa-miR-182-5p,hsa-miR-21-5p,hsa-miR-302b-5p,hsa-miR-302d-5p,hsa-miR-34a-5p,hsa-miR-548a-3p,hsa-miR-548f-3p,
COX10	9	hsa-miR-302a-3p,hsa-miR-302b-3p,hsa-miR-302c-3p,hsa-miR-302d-3p,hsa-miR-302e,hsa-miR-372-3p,hsa-miR-373-3p,hsa-miR-520a-5p,hsa-miR-525-5p,
COX19	9	hsa-miR-302a-3p,hsa-miR-302b-3p,hsa-miR-302c-3p,hsa-miR-302d-3p,hsa-miR-302e,hsa-miR-372-3p,hsa-miR-373-3p,hsa-miR-512-3p,hsa-miR-520g-3p,
CREBRF	9	hsa-miR-142-5p,hsa-miR-302a-3p,hsa-miR-302b-3p,hsa-miR-302c-3p,hsa-miR-302d-3p,hsa-miR-302e,hsa-miR-372-3p,hsa-miR-373-3p,hsa-miR-424-5p,
CRK	9	hsa-miR-142-5p,hsa-miR-302a-3p,hsa-miR-302b-3p,hsa-miR-302c-3p,hsa-miR-302d-3p,hsa-miR-302e,hsa-miR-372-3p,hsa-miR-373-3p,hsa-miR-424-5p,
CYB5A	9	hsa-miR-302a-3p,hsa-miR-302b-3p,hsa-miR-302c-3p,hsa-miR-302d-3p,hsa-miR-302e,hsa-miR-372-3p,hsa-miR-373-3p,hsa-miR-512-3p,hsa-miR-520g-3p,
DDR2	9	hsa-miR-21-5p,hsa-miR-302a-3p,hsa-miR-302a-5p,hsa-miR-302b-3p,hsa-miR-302c-3p,hsa-miR-302d-3p,hsa-miR-302e,hsa-miR-372-3p,hsa-miR-373-3p,
DIS3L	9	hsa-miR-302a-3p,hsa-miR-302b-3p,hsa-miR-302c-3p,hsa-miR-302d-3p,hsa-miR-302e,hsa-miR-372-3p,hsa-miR-373-3p,hsa-miR-512-3p,hsa-miR-520g-3p,
DNAJB13	9	hsa-miR-302a-3p,hsa-miR-302b-3p,hsa-miR-302c-3p,hsa-miR-302d-3p,hsa-miR-302e,hsa-miR-372-3p,hsa-miR-373-3p,hsa-miR-512-3p,hsa-miR-520g-3p,
DNAJB14	9	hsa-miR-302a-3p,hsa-miR-302b-3p,hsa-miR-302c-3p,hsa-miR-302d-3p,hsa-miR-302e,hsa-miR-372-3p,hsa-miR-373-3p,hsa-miR-512-3p,hsa-miR-548g-3p,
DNAL1	9	hsa-miR-302a-3p,hsa-miR-302b-3p,hsa-miR-302c-3p,hsa-miR-302d-3p,hsa-miR-302e,hsa-miR-372-3p,hsa-miR-373-3p,hsa-miR-512-3p,hsa-miR-520g-3p,
DRAXIN	9	hsa-miR-302a-3p,hsa-miR-302b-3p,hsa-miR-302c-3p,hsa-miR-302d-3p,hsa-miR-302e,hsa-miR-372-3p,hsa-miR-373-3p,hsa-miR-512-3p,hsa-miR-520g-3p,
E2F3	9	hsa-miR-141-3p,hsa-miR-200b-3p,hsa-miR-200c-3p,hsa-miR-21-5p,hsa-miR-302a-5p,hsa-miR-34a-5p,hsa-miR-34c-5p,hsa-miR-449a,hsa-miR-548g-3p,
EFCAB11	9	hsa-miR-302a-3p,hsa-miR-302b-3p,hsa-miR-302c-3p,hsa-miR-302d-3p,hsa-miR-302e,hsa-miR-372-3p,hsa-miR-373-3p,hsa-miR-512-3p,hsa-miR-520g-3p,
ESR2	9	hsa-miR-302a-3p,hsa-miR-302b-3p,hsa-miR-302c-3p,hsa-miR-302d-3p,hsa-miR-302e,hsa-miR-372-3p,hsa-miR-373-3p,hsa-miR-512-3p,hsa-miR-520g-3p,
EXO5	9	hsa-miR-302a-3p,hsa-miR-302b-3p,hsa-miR-302c-3p,hsa-miR-302d-3p,hsa-miR-302e,hsa-miR-372-3p,hsa-miR-373-3p,hsa-miR-520d-5p,hsa-miR-524-5p,
F2RL1	9	hsa-miR-302a-3p,hsa-miR-302b-3p,hsa-miR-302c-3p,hsa-miR-302d-3p,hsa-miR-302e,hsa-miR-372-3p,hsa-miR-373-3p,hsa-miR-512-3p,hsa-miR-520g-3p,
F2RL3	9	hsa-miR-302a-3p,hsa-miR-302a-5p,hsa-miR-302b-3p,hsa-miR-302c-3p,hsa-miR-302d-3p,hsa-miR-302e,hsa-miR-372-3p,hsa-miR-373-3p,hsa-miR-512-3p,
FAHD1	9	hsa-miR-302a-3p,hsa-miR-302b-3p,hsa-miR-302c-3p,hsa-miR-302d-3p,hsa-miR-302e,hsa-miR-372-3p,hsa-miR-373-3p,hsa-miR-512-3p,hsa-miR-520g-3p,
FAM213A	9	hsa-miR-302a-3p,hsa-miR-302b-3p,hsa-miR-302c-3p,hsa-miR-302d-3p,hsa-miR-302e,hsa-miR-372-3p,hsa-miR-373-3p,hsa-miR-512-3p,hsa-miR-520g-3p,
FAM89A	9	hsa-miR-302a-3p,hsa-miR-302b-3p,hsa-miR-302c-3p,hsa-miR-302d-3p,hsa-miR-302e,hsa-miR-372-3p,hsa-miR-373-3p,hsa-miR-512-3p,hsa-miR-520g-3p,
FAM9C	9	hsa-miR-302a-3p,hsa-miR-302b-3p,hsa-miR-302c-3p,hsa-miR-302d-3p,hsa-miR-302e,hsa-miR-372-3p,hsa-miR-373-3p,hsa-miR-515-5p,hsa-miR-519e-5p,
FHDC1	9	hsa-miR-302a-3p,hsa-miR-302b-3p,hsa-miR-302c-3p,hsa-miR-302d-3p,hsa-miR-302e,hsa-miR-372-3p,hsa-miR-373-3p,hsa-miR-512-3p,hsa-miR-520g-3p,
FKBP14	9	hsa-miR-302a-3p,hsa-miR-302b-3p,hsa-miR-302c-3p,hsa-miR-302d-3p,hsa-miR-302e,hsa-miR-372-3p,hsa-miR-373-3p,hsa-miR-512-3p,hsa-miR-520g-3p,
FXYD5	9	hsa-miR-302a-3p,hsa-miR-302b-3p,hsa-miR-302c-3p,hsa-miR-302d-3p,hsa-miR-302e,hsa-miR-372-3p,hsa-miR-373-3p,hsa-miR-512-3p,hsa-miR-520g-3p,
GABPB1	9	hsa-miR-302a-3p,hsa-miR-302b-3p,hsa-miR-302c-3p,hsa-miR-302d-3p,hsa-miR-302e,hsa-miR-371a-5p,hsa-miR-372-3p,hsa-miR-373-3p,hsa-miR-512-3p,
GDF5OS	9	hsa-miR-302a-3p,hsa-miR-302b-3p,hsa-miR-302c-3p,hsa-miR-302d-3p,hsa-miR-302e,hsa-miR-372-3p,hsa-miR-373-3p,hsa-miR-512-3p,hsa-miR-520g-3p,
GEMIN8	9	hsa-miR-302a-3p,hsa-miR-302b-3p,hsa-miR-302c-3p,hsa-miR-302d-3p,hsa-miR-302e,hsa-miR-372-3p,hsa-miR-373-3p,hsa-miR-512-3p,hsa-miR-520g-3p,
GLO1	9	hsa-miR-142-5p,hsa-miR-183-5p,hsa-miR-302a-3p,hsa-miR-302b-3p,hsa-miR-302c-3p,hsa-miR-302d-3p,hsa-miR-302e,hsa-miR-372-3p,hsa-miR-373-3p,
GNB5	9	hsa-miR-302a-3p,hsa-miR-302b-3p,hsa-miR-302c-3p,hsa-miR-302d-3p,hsa-miR-302e,hsa-miR-372-3p,hsa-miR-373-3p,hsa-miR-512-3p,hsa-miR-520g-3p,
GPR137B	9	hsa-miR-302a-3p,hsa-miR-302b-3p,hsa-miR-302c-3p,hsa-miR-302d-3p,hsa-miR-302e,hsa-miR-372-3p,hsa-miR-373-3p,hsa-miR-512-3p,hsa-miR-520g-3p,
GPR155	9	hsa-miR-302a-3p,hsa-miR-302b-3p,hsa-miR-302c-3p,hsa-miR-302d-3p,hsa-miR-302e,hsa-miR-372-3p,hsa-miR-373-3p,hsa-miR-512-3p,hsa-miR-520g-3p,
GPRIN3	9	hsa-miR-302a-3p,hsa-miR-302b-3p,hsa-miR-302c-3p,hsa-miR-302d-3p,hsa-miR-302e,hsa-miR-372-3p,hsa-miR-373-3p,hsa-miR-512-3p,hsa-miR-520g-3p,
GTF2H3	9	hsa-miR-302a-3p,hsa-miR-302b-3p,hsa-miR-302c-3p,hsa-miR-302d-3p,hsa-miR-302e,hsa-miR-372-3p,hsa-miR-373-3p,hsa-miR-512-3p,hsa-miR-520g-3p,
GTF2IRD2	9	hsa-miR-302a-3p,hsa-miR-302b-3p,hsa-miR-302c-3p,hsa-miR-302d-3p,hsa-miR-302e,hsa-miR-372-3p,hsa-miR-373-3p,hsa-miR-512-3p,hsa-miR-520g-3p,
GTF2IRD2B	9	hsa-miR-302a-3p,hsa-miR-302b-3p,hsa-miR-302c-3p,hsa-miR-302d-3p,hsa-miR-302e,hsa-miR-372-3p,hsa-miR-373-3p,hsa-miR-512-3p,hsa-miR-520g-3p,
HIP1	9	hsa-miR-302a-3p,hsa-miR-302b-3p,hsa-miR-302c-3p,hsa-miR-302d-3p,hsa-miR-302e,hsa-miR-372-3p,hsa-miR-373-3p,hsa-miR-512-3p,hsa-miR-520g-3p,
ICA1L	9	hsa-miR-302a-3p,hsa-miR-302b-3p,hsa-miR-302c-3p,hsa-miR-302d-3p,hsa-miR-302e,hsa-miR-372-3p,hsa-miR-373-3p,hsa-miR-512-3p,hsa-miR-520g-3p,
INO80D	9	hsa-miR-200b-3p,hsa-miR-200c-3p,hsa-miR-302a-3p,hsa-miR-302b-3p,hsa-miR-302c-3p,hsa-miR-302d-3p,hsa-miR-302e,hsa-miR-372-3p,hsa-miR-373-3p,
IRAK4	9	hsa-miR-302a-3p,hsa-miR-302b-3p,hsa-miR-302c-3p,hsa-miR-302d-3p,hsa-miR-302e,hsa-miR-372-3p,hsa-miR-373-3p,hsa-miR-512-3p,hsa-miR-520g-3p,
ISCA2	9	hsa-miR-302a-3p,hsa-miR-302b-3p,hsa-miR-302c-3p,hsa-miR-302d-3p,hsa-miR-302e,hsa-miR-372-3p,hsa-miR-373-3p,hsa-miR-512-3p,hsa-miR-520g-3p,
KCNA7	9	hsa-miR-302a-3p,hsa-miR-302b-3p,hsa-miR-302c-3p,hsa-miR-302d-3p,hsa-miR-302e,hsa-miR-372-3p,hsa-miR-373-3p,hsa-miR-512-3p,hsa-miR-520g-3p,
KIAA0513	9	hsa-miR-302a-3p,hsa-miR-302b-3p,hsa-miR-302c-3p,hsa-miR-302d-3p,hsa-miR-302e,hsa-miR-372-3p,hsa-miR-373-3p,hsa-miR-518a-5p,hsa-miR-527,
KIAA1841	9	hsa-miR-302a-3p,hsa-miR-302b-3p,hsa-miR-302c-3p,hsa-miR-302d-3p,hsa-miR-302e,hsa-miR-372-3p,hsa-miR-373-3p,hsa-miR-512-3p,hsa-miR-520g-3p,
KIF13A	9	hsa-miR-200b-3p,hsa-miR-200c-3p,hsa-miR-302a-3p,hsa-miR-302b-3p,hsa-miR-302c-3p,hsa-miR-302d-3p,hsa-miR-302e,hsa-miR-372-3p,hsa-miR-373-3p,
KIF6	9	hsa-miR-21-3p,hsa-miR-302a-3p,hsa-miR-302b-3p,hsa-miR-302c-3p,hsa-miR-302d-3p,hsa-miR-302e,hsa-miR-372-3p,hsa-miR-373-3p,hsa-miR-512-3p,
LCOR	9	hsa-miR-142-3p,hsa-miR-205-5p,hsa-miR-302a-5p,hsa-miR-367-3p,hsa-miR-520g-3p,hsa-miR-548ac,hsa-miR-548g-3p,hsa-miR-548h-3p,hsa-miR-548z,
LEFTY1	9	hsa-miR-302a-3p,hsa-miR-302b-3p,hsa-miR-302c-3p,hsa-miR-302d-3p,hsa-miR-302e,hsa-miR-372-3p,hsa-miR-373-3p,hsa-miR-548a-3p,hsa-miR-548f-3p,
LRIF1	9	hsa-miR-302a-3p,hsa-miR-302b-3p,hsa-miR-302c-3p,hsa-miR-302d-3p,hsa-miR-302e,hsa-miR-372-3p,hsa-miR-373-3p,hsa-miR-512-3p,hsa-miR-520g-3p,
LRRD1	9	hsa-miR-302a-3p,hsa-miR-302b-3p,hsa-miR-302c-3p,hsa-miR-302d-3p,hsa-miR-302e,hsa-miR-372-3p,hsa-miR-373-3p,hsa-miR-512-3p,hsa-miR-520g-3p,
LSM3	9	hsa-miR-302a-3p,hsa-miR-302b-3p,hsa-miR-302c-3p,hsa-miR-302d-3p,hsa-miR-302e,hsa-miR-372-3p,hsa-miR-373-3p,hsa-miR-512-3p,hsa-miR-520g-3p,
LY6G5B	9	hsa-miR-302a-3p,hsa-miR-302b-3p,hsa-miR-302c-3p,hsa-miR-302d-3p,hsa-miR-302e,hsa-miR-372-3p,hsa-miR-373-3p,hsa-miR-512-3p,hsa-miR-520g-3p,
MAN2B2	9	hsa-miR-302a-3p,hsa-miR-302b-3p,hsa-miR-302c-3p,hsa-miR-302d-3p,hsa-miR-302e,hsa-miR-372-3p,hsa-miR-373-3p,hsa-miR-512-3p,hsa-miR-520g-3p,
MAP1B	9	hsa-miR-302a-3p,hsa-miR-302b-3p,hsa-miR-302c-3p,hsa-miR-302d-3p,hsa-miR-302e,hsa-miR-34a-5p,hsa-miR-367-3p,hsa-miR-372-3p,hsa-miR-373-3p,
MAPKAPK5	9	hsa-miR-302a-3p,hsa-miR-302b-3p,hsa-miR-302c-3p,hsa-miR-302d-3p,hsa-miR-302e,hsa-miR-372-3p,hsa-miR-373-3p,hsa-miR-512-3p,hsa-miR-520g-3p,
MED16	9	hsa-miR-302a-3p,hsa-miR-302b-3p,hsa-miR-302c-3p,hsa-miR-302d-3p,hsa-miR-302e,hsa-miR-372-3p,hsa-miR-373-3p,hsa-miR-512-3p,hsa-miR-520g-3p,
MED18	9	hsa-miR-302a-3p,hsa-miR-302b-3p,hsa-miR-302c-3p,hsa-miR-302d-3p,hsa-miR-302e,hsa-miR-372-3p,hsa-miR-373-3p,hsa-miR-512-3p,hsa-miR-520g-3p,
MELK	9	hsa-miR-302a-3p,hsa-miR-302b-3p,hsa-miR-302c-3p,hsa-miR-302d-3p,hsa-miR-302e,hsa-miR-371a-5p,hsa-miR-372-3p,hsa-miR-373-3p,hsa-miR-520g-3p,
MFSD2A	9	hsa-miR-302a-3p,hsa-miR-302b-3p,hsa-miR-302c-3p,hsa-miR-302d-3p,hsa-miR-302e,hsa-miR-372-3p,hsa-miR-373-3p,hsa-miR-512-3p,hsa-miR-520g-3p,
MIXL1	9	hsa-miR-302a-3p,hsa-miR-302b-3p,hsa-miR-302c-3p,hsa-miR-302d-3p,hsa-miR-302e,hsa-miR-372-3p,hsa-miR-373-3p,hsa-miR-512-3p,hsa-miR-520g-3p,
MYH9	9	hsa-miR-302a-3p,hsa-miR-302b-3p,hsa-miR-302c-3p,hsa-miR-302d-3p,hsa-miR-302e,hsa-miR-372-3p,hsa-miR-373-3p,hsa-miR-512-3p,hsa-miR-520g-3p,
MYLK3	9	hsa-miR-302a-3p,hsa-miR-302b-3p,hsa-miR-302c-3p,hsa-miR-302d-3p,hsa-miR-302e,hsa-miR-372-3p,hsa-miR-373-3p,hsa-miR-512-3p,hsa-miR-520g-3p,
MYO1F	9	hsa-miR-302a-3p,hsa-miR-302b-3p,hsa-miR-302c-3p,hsa-miR-302d-3p,hsa-miR-302e,hsa-miR-372-3p,hsa-miR-373-3p,hsa-miR-512-3p,hsa-miR-520g-3p,
MYPN	9	hsa-miR-302a-3p,hsa-miR-302b-3p,hsa-miR-302c-3p,hsa-miR-302d-3p,hsa-miR-302e,hsa-miR-372-3p,hsa-miR-373-3p,hsa-miR-4770,hsa-miR-512-3p,
N4BP2L2	9	hsa-miR-302a-3p,hsa-miR-302b-3p,hsa-miR-302c-3p,hsa-miR-302d-3p,hsa-miR-302e,hsa-miR-372-3p,hsa-miR-373-3p,hsa-miR-512-3p,hsa-miR-520g-3p,
NEK8	9	hsa-miR-302a-3p,hsa-miR-302b-3p,hsa-miR-302c-3p,hsa-miR-302d-3p,hsa-miR-302e,hsa-miR-372-3p,hsa-miR-373-3p,hsa-miR-512-3p,hsa-miR-520g-3p,
NFIB	9	hsa-miR-21-5p,hsa-miR-302a-3p,hsa-miR-302b-3p,hsa-miR-302c-3p,hsa-miR-302d-3p,hsa-miR-302e,hsa-miR-372-3p,hsa-miR-373-3p,hsa-miR-512-3p,
NOTCH2	9	hsa-miR-182-5p,hsa-miR-183-5p,hsa-miR-205-5p,hsa-miR-34a-5p,hsa-miR-424-5p,hsa-miR-515-5p,hsa-miR-519d-5p,hsa-miR-519e-5p,hsa-miR-96-5p,
NR1D2	9	hsa-miR-302a-3p,hsa-miR-302b-3p,hsa-miR-302c-3p,hsa-miR-302d-3p,hsa-miR-302e,hsa-miR-372-3p,hsa-miR-373-3p,hsa-miR-515-5p,hsa-miR-519e-5p,
NUGGC	9	hsa-miR-302a-3p,hsa-miR-302b-3p,hsa-miR-302c-3p,hsa-miR-302d-3p,hsa-miR-302e,hsa-miR-372-3p,hsa-miR-373-3p,hsa-miR-512-3p,hsa-miR-520g-3p,
PARD3	9	hsa-miR-302a-3p,hsa-miR-302b-3p,hsa-miR-302c-3p,hsa-miR-302d-3p,hsa-miR-302e,hsa-miR-372-3p,hsa-miR-373-3p,hsa-miR-512-3p,hsa-miR-520g-3p,
PDE4C	9	hsa-miR-302a-3p,hsa-miR-302b-3p,hsa-miR-302c-3p,hsa-miR-302d-3p,hsa-miR-302e,hsa-miR-372-3p,hsa-miR-373-3p,hsa-miR-512-3p,hsa-miR-520g-3p,
PDHB	9	hsa-miR-302a-3p,hsa-miR-302b-3p,hsa-miR-302c-3p,hsa-miR-302d-3p,hsa-miR-302e,hsa-miR-372-3p,hsa-miR-373-3p,hsa-miR-512-3p,hsa-miR-520g-3p,
PDPK1	9	hsa-miR-200b-3p,hsa-miR-200c-3p,hsa-miR-302a-3p,hsa-miR-302b-3p,hsa-miR-302c-3p,hsa-miR-302d-3p,hsa-miR-302e,hsa-miR-372-3p,hsa-miR-373-3p,
PIGO	9	hsa-miR-302a-3p,hsa-miR-302b-3p,hsa-miR-302c-3p,hsa-miR-302d-3p,hsa-miR-302e,hsa-miR-371a-5p,hsa-miR-372-3p,hsa-miR-373-3p,hsa-miR-512-3p,
POLM	9	hsa-miR-302a-3p,hsa-miR-302b-3p,hsa-miR-302c-3p,hsa-miR-302d-3p,hsa-miR-302e,hsa-miR-372-3p,hsa-miR-373-3p,hsa-miR-512-3p,hsa-miR-520g-3p,
PTGIS	9	hsa-miR-302a-3p,hsa-miR-302b-3p,hsa-miR-302c-3p,hsa-miR-302d-3p,hsa-miR-302e,hsa-miR-372-3p,hsa-miR-373-3p,hsa-miR-512-3p,hsa-miR-520g-3p,
PTPDC1	9	hsa-miR-142-5p,hsa-miR-21-5p,hsa-miR-302a-3p,hsa-miR-302b-3p,hsa-miR-302c-3p,hsa-miR-302d-3p,hsa-miR-302e,hsa-miR-372-3p,hsa-miR-373-3p,
PTRF	9	hsa-miR-302a-3p,hsa-miR-302b-3p,hsa-miR-302c-3p,hsa-miR-302d-3p,hsa-miR-302e,hsa-miR-372-3p,hsa-miR-373-3p,hsa-miR-512-3p,hsa-miR-520g-3p,
QRFPR	9	hsa-miR-302a-3p,hsa-miR-302b-3p,hsa-miR-302c-3p,hsa-miR-302d-3p,hsa-miR-302e,hsa-miR-372-3p,hsa-miR-373-3p,hsa-miR-512-3p,hsa-miR-520g-3p,
RAB22A	9	hsa-miR-21-5p,hsa-miR-302a-3p,hsa-miR-302b-3p,hsa-miR-302c-3p,hsa-miR-302d-3p,hsa-miR-302e,hsa-miR-372-3p,hsa-miR-373-3p,hsa-miR-4770,
RBM41	9	hsa-miR-302a-3p,hsa-miR-302b-3p,hsa-miR-302c-3p,hsa-miR-302d-3p,hsa-miR-302e,hsa-miR-372-3p,hsa-miR-373-3p,hsa-miR-512-3p,hsa-miR-520g-3p,
RHOC	9	hsa-miR-142-5p,hsa-miR-302a-3p,hsa-miR-302b-3p,hsa-miR-302c-3p,hsa-miR-302d-3p,hsa-miR-302e,hsa-miR-372-3p,hsa-miR-373-3p,hsa-miR-512-3p,
RNF19B	9	hsa-miR-302a-3p,hsa-miR-302b-3p,hsa-miR-302c-3p,hsa-miR-302d-3p,hsa-miR-302e,hsa-miR-372-3p,hsa-miR-373-3p,hsa-miR-512-3p,hsa-miR-520g-3p,
RTN2	9	hsa-miR-302a-3p,hsa-miR-302b-3p,hsa-miR-302c-3p,hsa-miR-302d-3p,hsa-miR-302e,hsa-miR-372-3p,hsa-miR-373-3p,hsa-miR-512-3p,hsa-miR-520g-3p,
SERF2	9	hsa-miR-302a-3p,hsa-miR-302b-3p,hsa-miR-302c-3p,hsa-miR-302d-3p,hsa-miR-302e,hsa-miR-372-3p,hsa-miR-373-3p,hsa-miR-512-3p,hsa-miR-520g-3p,
SH3GLB1	9	hsa-miR-21-3p,hsa-miR-302a-3p,hsa-miR-302b-3p,hsa-miR-302c-3p,hsa-miR-302c-5p,hsa-miR-302d-3p,hsa-miR-302e,hsa-miR-372-3p,hsa-miR-373-3p,
SIK1	9	hsa-miR-142-3p,hsa-miR-302a-3p,hsa-miR-302b-3p,hsa-miR-302c-3p,hsa-miR-302d-3p,hsa-miR-302e,hsa-miR-372-3p,hsa-miR-373-3p,hsa-miR-424-5p,
SLC1A5	9	hsa-miR-302a-3p,hsa-miR-302b-3p,hsa-miR-302c-3p,hsa-miR-302d-3p,hsa-miR-302e,hsa-miR-34a-5p,hsa-miR-372-3p,hsa-miR-373-3p,hsa-miR-520g-3p,
SPIB	9	hsa-miR-302a-3p,hsa-miR-302b-3p,hsa-miR-302c-3p,hsa-miR-302d-3p,hsa-miR-302e,hsa-miR-372-3p,hsa-miR-373-3p,hsa-miR-512-3p,hsa-miR-520g-3p,
SPRED1	9	hsa-miR-302a-3p,hsa-miR-302b-3p,hsa-miR-302c-3p,hsa-miR-302d-3p,hsa-miR-302e,hsa-miR-372-3p,hsa-miR-373-3p,hsa-miR-424-5p,hsa-miR-520g-3p,
STAC2	9	hsa-miR-302a-3p,hsa-miR-302b-3p,hsa-miR-302c-3p,hsa-miR-302d-3p,hsa-miR-302e,hsa-miR-372-3p,hsa-miR-373-3p,hsa-miR-512-3p,hsa-miR-520g-3p,
STX4	9	hsa-miR-302a-3p,hsa-miR-302b-3p,hsa-miR-302c-3p,hsa-miR-302d-3p,hsa-miR-302e,hsa-miR-372-3p,hsa-miR-373-3p,hsa-miR-512-3p,hsa-miR-520g-3p,
SYNPO2L	9	hsa-miR-302a-3p,hsa-miR-302b-3p,hsa-miR-302c-3p,hsa-miR-302d-3p,hsa-miR-302e,hsa-miR-372-3p,hsa-miR-373-3p,hsa-miR-512-3p,hsa-miR-520g-3p,
TLR7	9	hsa-miR-302a-3p,hsa-miR-302b-3p,hsa-miR-302c-3p,hsa-miR-302d-3p,hsa-miR-302e,hsa-miR-372-3p,hsa-miR-373-3p,hsa-miR-512-3p,hsa-miR-520g-3p,
TMEM127	9	hsa-miR-302a-3p,hsa-miR-302b-3p,hsa-miR-302c-3p,hsa-miR-302d-3p,hsa-miR-302e,hsa-miR-372-3p,hsa-miR-373-3p,hsa-miR-512-3p,hsa-miR-520g-3p,
TMEM134	9	hsa-miR-302a-3p,hsa-miR-302b-3p,hsa-miR-302c-3p,hsa-miR-302d-3p,hsa-miR-302e,hsa-miR-372-3p,hsa-miR-373-3p,hsa-miR-512-3p,hsa-miR-520g-3p,
TNRC6A	9	hsa-miR-182-5p,hsa-miR-302b-5p,hsa-miR-302c-5p,hsa-miR-302d-5p,hsa-miR-371a-5p,hsa-miR-518a-5p,hsa-miR-520g-3p,hsa-miR-527,hsa-miR-96-5p,
TRAF3IP2	9	hsa-miR-302a-3p,hsa-miR-302b-3p,hsa-miR-302c-3p,hsa-miR-302d-3p,hsa-miR-302e,hsa-miR-372-3p,hsa-miR-373-3p,hsa-miR-512-3p,hsa-miR-520g-3p,
TSR1	9	hsa-miR-142-5p,hsa-miR-183-5p,hsa-miR-302a-3p,hsa-miR-302b-3p,hsa-miR-302c-3p,hsa-miR-302d-3p,hsa-miR-302e,hsa-miR-372-3p,hsa-miR-373-3p,
TXK	9	hsa-miR-302a-3p,hsa-miR-302b-3p,hsa-miR-302c-3p,hsa-miR-302d-3p,hsa-miR-302e,hsa-miR-372-3p,hsa-miR-373-3p,hsa-miR-512-3p,hsa-miR-520g-3p,
UBOX5	9	hsa-miR-302a-3p,hsa-miR-302b-3p,hsa-miR-302c-3p,hsa-miR-302d-3p,hsa-miR-302e,hsa-miR-372-3p,hsa-miR-373-3p,hsa-miR-512-3p,hsa-miR-520g-3p,
VPS53	9	hsa-miR-302a-3p,hsa-miR-302b-3p,hsa-miR-302c-3p,hsa-miR-302d-3p,hsa-miR-302e,hsa-miR-372-3p,hsa-miR-373-3p,hsa-miR-512-3p,hsa-miR-520g-3p,
WWC1	9	hsa-miR-302a-3p,hsa-miR-302b-3p,hsa-miR-302c-3p,hsa-miR-302d-3p,hsa-miR-302e,hsa-miR-372-3p,hsa-miR-373-3p,hsa-miR-512-3p,hsa-miR-520g-3p,
ZNF174	9	hsa-miR-302a-3p,hsa-miR-302b-3p,hsa-miR-302c-3p,hsa-miR-302d-3p,hsa-miR-302e,hsa-miR-371a-5p,hsa-miR-372-3p,hsa-miR-373-3p,hsa-miR-520g-3p,
ZNF347	9	hsa-miR-302a-3p,hsa-miR-302b-3p,hsa-miR-302c-3p,hsa-miR-302d-3p,hsa-miR-302e,hsa-miR-372-3p,hsa-miR-373-3p,hsa-miR-512-3p,hsa-miR-520g-3p,
ZNF446	9	hsa-miR-302a-3p,hsa-miR-302b-3p,hsa-miR-302c-3p,hsa-miR-302d-3p,hsa-miR-302e,hsa-miR-372-3p,hsa-miR-373-3p,hsa-miR-512-3p,hsa-miR-520g-3p,
ZNF514	9	hsa-miR-302a-3p,hsa-miR-302b-3p,hsa-miR-302c-3p,hsa-miR-302d-3p,hsa-miR-302e,hsa-miR-372-3p,hsa-miR-373-3p,hsa-miR-512-3p,hsa-miR-520g-3p,
ZNF554	9	hsa-miR-302a-3p,hsa-miR-302b-3p,hsa-miR-302c-3p,hsa-miR-302d-3p,hsa-miR-302e,hsa-miR-371a-5p,hsa-miR-372-3p,hsa-miR-373-3p,hsa-miR-520g-3p,
ZNF578	9	hsa-miR-302a-3p,hsa-miR-302b-3p,hsa-miR-302c-3p,hsa-miR-302d-3p,hsa-miR-302e,hsa-miR-372-3p,hsa-miR-373-3p,hsa-miR-512-3p,hsa-miR-520g-3p,
ZNF7	9	hsa-miR-302a-3p,hsa-miR-302b-3p,hsa-miR-302c-3p,hsa-miR-302d-3p,hsa-miR-302e,hsa-miR-372-3p,hsa-miR-373-3p,hsa-miR-512-3p,hsa-miR-520g-3p,
ZNF785	9	hsa-miR-302a-3p,hsa-miR-302b-3p,hsa-miR-302c-3p,hsa-miR-302d-3p,hsa-miR-302e,hsa-miR-372-3p,hsa-miR-373-3p,hsa-miR-512-3p,hsa-miR-520g-3p,
ZNFX1	9	hsa-miR-142-5p,hsa-miR-302a-3p,hsa-miR-302b-3p,hsa-miR-302c-3p,hsa-miR-302d-3p,hsa-miR-302e,hsa-miR-372-3p,hsa-miR-373-3p,hsa-miR-516b-5p,
ZYG11A	9	hsa-miR-302a-3p,hsa-miR-302b-3p,hsa-miR-302c-3p,hsa-miR-302d-3p,hsa-miR-302e,hsa-miR-372-3p,hsa-miR-373-3p,hsa-miR-512-3p,hsa-miR-520g-3p,
ACOX1	8	hsa-miR-302a-3p,hsa-miR-302b-3p,hsa-miR-302c-3p,hsa-miR-302d-3p,hsa-miR-302e,hsa-miR-372-3p,hsa-miR-373-3p,hsa-miR-520g-3p,
ACSL4	8	hsa-miR-1298-5p,hsa-miR-142-3p,hsa-miR-200b-3p,hsa-miR-200c-3p,hsa-miR-205-5p,hsa-miR-34a-5p,hsa-miR-518a-5p,hsa-miR-527,
APEX2	8	hsa-miR-302a-3p,hsa-miR-302b-3p,hsa-miR-302c-3p,hsa-miR-302d-3p,hsa-miR-302e,hsa-miR-372-3p,hsa-miR-373-3p,hsa-miR-512-3p,
BACH1	8	hsa-miR-142-3p,hsa-miR-302a-3p,hsa-miR-302b-3p,hsa-miR-302c-3p,hsa-miR-302d-3p,hsa-miR-302e,hsa-miR-372-3p,hsa-miR-373-3p,
BSCL2	8	hsa-miR-302a-3p,hsa-miR-302b-3p,hsa-miR-302c-3p,hsa-miR-302d-3p,hsa-miR-302e,hsa-miR-372-3p,hsa-miR-373-3p,hsa-miR-512-3p,
C15orf40	8	hsa-miR-302a-3p,hsa-miR-302b-3p,hsa-miR-302c-3p,hsa-miR-302d-3p,hsa-miR-302e,hsa-miR-372-3p,hsa-miR-373-3p,hsa-miR-520g-3p,
C9orf40	8	hsa-miR-302a-3p,hsa-miR-302b-3p,hsa-miR-302c-3p,hsa-miR-302d-3p,hsa-miR-302e,hsa-miR-372-3p,hsa-miR-373-3p,hsa-miR-512-3p,
CRCP	8	hsa-miR-302a-3p,hsa-miR-302b-3p,hsa-miR-302c-3p,hsa-miR-302d-3p,hsa-miR-302e,hsa-miR-372-3p,hsa-miR-373-3p,hsa-miR-512-3p,
CSNK1A1	8	hsa-miR-21-5p,hsa-miR-302a-3p,hsa-miR-302b-3p,hsa-miR-302c-3p,hsa-miR-302d-3p,hsa-miR-302e,hsa-miR-372-3p,hsa-miR-373-3p,
CUL3	8	hsa-miR-302a-3p,hsa-miR-302b-3p,hsa-miR-302c-3p,hsa-miR-302d-3p,hsa-miR-302e,hsa-miR-372-3p,hsa-miR-373-3p,hsa-miR-424-5p,
DAZAP2	8	hsa-miR-302a-3p,hsa-miR-302b-3p,hsa-miR-302c-3p,hsa-miR-302d-3p,hsa-miR-302e,hsa-miR-372-3p,hsa-miR-373-3p,hsa-miR-512-3p,
DUSP2	8	hsa-miR-142-5p,hsa-miR-302a-3p,hsa-miR-302b-3p,hsa-miR-302c-3p,hsa-miR-302d-3p,hsa-miR-302e,hsa-miR-372-3p,hsa-miR-373-3p,
EMC1	8	hsa-miR-302a-3p,hsa-miR-302b-3p,hsa-miR-302c-3p,hsa-miR-302d-3p,hsa-miR-302e,hsa-miR-372-3p,hsa-miR-373-3p,hsa-miR-512-3p,
ERGIC2	8	hsa-miR-302a-3p,hsa-miR-302b-3p,hsa-miR-302c-3p,hsa-miR-302d-3p,hsa-miR-302e,hsa-miR-367-3p,hsa-miR-372-3p,hsa-miR-373-3p,
FAM126B	8	hsa-miR-142-5p,hsa-miR-21-5p,hsa-miR-302a-5p,hsa-miR-520d-5p,hsa-miR-524-5p,hsa-miR-548ac,hsa-miR-548h-3p,hsa-miR-548z,
FANCA	8	hsa-miR-302a-3p,hsa-miR-302b-3p,hsa-miR-302c-3p,hsa-miR-302d-3p,hsa-miR-302e,hsa-miR-372-3p,hsa-miR-373-3p,hsa-miR-512-3p,
FOXJ2	8	hsa-miR-142-5p,hsa-miR-302a-3p,hsa-miR-302b-3p,hsa-miR-302c-3p,hsa-miR-302d-3p,hsa-miR-302e,hsa-miR-372-3p,hsa-miR-373-3p,
FOXK2	8	hsa-miR-183-5p,hsa-miR-302a-3p,hsa-miR-302b-3p,hsa-miR-302c-3p,hsa-miR-302d-3p,hsa-miR-302e,hsa-miR-372-3p,hsa-miR-373-3p,
FZD6	8	hsa-miR-302a-3p,hsa-miR-302b-3p,hsa-miR-302c-3p,hsa-miR-302d-3p,hsa-miR-302e,hsa-miR-372-3p,hsa-miR-373-3p,hsa-miR-424-5p,
FZD9	8	hsa-miR-302a-3p,hsa-miR-302b-3p,hsa-miR-302c-3p,hsa-miR-302d-3p,hsa-miR-302e,hsa-miR-372-3p,hsa-miR-373-3p,hsa-miR-424-5p,
GALNT3	8	hsa-miR-302a-3p,hsa-miR-302b-3p,hsa-miR-302c-3p,hsa-miR-302d-3p,hsa-miR-302e,hsa-miR-372-3p,hsa-miR-373-3p,hsa-miR-512-3p,
GDF11	8	hsa-miR-142-5p,hsa-miR-302a-3p,hsa-miR-302b-3p,hsa-miR-302c-3p,hsa-miR-302d-3p,hsa-miR-302e,hsa-miR-372-3p,hsa-miR-373-3p,
GOLGA2	8	hsa-miR-302a-3p,hsa-miR-302b-3p,hsa-miR-302c-3p,hsa-miR-302d-3p,hsa-miR-302e,hsa-miR-372-3p,hsa-miR-373-3p,hsa-miR-512-3p,
GPR157	8	hsa-miR-302a-3p,hsa-miR-302b-3p,hsa-miR-302c-3p,hsa-miR-302d-3p,hsa-miR-302e,hsa-miR-372-3p,hsa-miR-373-3p,hsa-miR-520g-3p,
GRK7	8	hsa-miR-302a-3p,hsa-miR-302b-3p,hsa-miR-302c-3p,hsa-miR-302d-3p,hsa-miR-302e,hsa-miR-372-3p,hsa-miR-373-3p,hsa-miR-512-3p,
GTF2H2C	8	hsa-miR-302a-3p,hsa-miR-302b-3p,hsa-miR-302c-3p,hsa-miR-302d-3p,hsa-miR-302e,hsa-miR-372-3p,hsa-miR-373-3p,hsa-miR-520g-3p,
HAUS8	8	hsa-miR-142-5p,hsa-miR-302a-3p,hsa-miR-302b-3p,hsa-miR-302c-3p,hsa-miR-302d-3p,hsa-miR-302e,hsa-miR-372-3p,hsa-miR-373-3p,
HIST1H2BG	8	hsa-miR-302a-3p,hsa-miR-302b-3p,hsa-miR-302c-3p,hsa-miR-302d-3p,hsa-miR-302e,hsa-miR-372-3p,hsa-miR-373-3p,hsa-miR-520g-3p,
HMBOX1	8	hsa-miR-302a-3p,hsa-miR-302b-3p,hsa-miR-302c-3p,hsa-miR-302d-3p,hsa-miR-302e,hsa-miR-371a-5p,hsa-miR-372-3p,hsa-miR-373-3p,
HMGN2	8	hsa-miR-548a-3p,hsa-miR-548aa,hsa-miR-548ac,hsa-miR-548f-3p,hsa-miR-548g-3p,hsa-miR-548h-3p,hsa-miR-548t-3p,hsa-miR-548z,
ID4	8	hsa-miR-486-5p,hsa-miR-548a-3p,hsa-miR-548aa,hsa-miR-548ac,hsa-miR-548f-3p,hsa-miR-548h-3p,hsa-miR-548t-3p,hsa-miR-548z,
IFNAR2	8	hsa-miR-142-3p,hsa-miR-302a-3p,hsa-miR-302b-3p,hsa-miR-302c-3p,hsa-miR-302d-3p,hsa-miR-302e,hsa-miR-372-3p,hsa-miR-373-3p,
KBTBD2	8	hsa-miR-142-3p,hsa-miR-302a-3p,hsa-miR-302b-3p,hsa-miR-302c-3p,hsa-miR-302d-3p,hsa-miR-302e,hsa-miR-372-3p,hsa-miR-373-3p,
KCNJ8	8	hsa-miR-302a-3p,hsa-miR-302b-3p,hsa-miR-302c-3p,hsa-miR-302d-3p,hsa-miR-302e,hsa-miR-372-3p,hsa-miR-373-3p,hsa-miR-512-3p,
KCNMB1	8	hsa-miR-302a-3p,hsa-miR-302b-3p,hsa-miR-302c-3p,hsa-miR-302d-3p,hsa-miR-302e,hsa-miR-372-3p,hsa-miR-373-3p,hsa-miR-512-3p,
LDLR	8	hsa-miR-518a-5p,hsa-miR-520d-5p,hsa-miR-520g-3p,hsa-miR-524-5p,hsa-miR-527,hsa-miR-548ac,hsa-miR-548h-3p,hsa-miR-548z,
LIAS	8	hsa-miR-302a-3p,hsa-miR-302b-3p,hsa-miR-302c-3p,hsa-miR-302d-3p,hsa-miR-302e,hsa-miR-372-3p,hsa-miR-373-3p,hsa-miR-512-3p,
LIN52	8	hsa-miR-302a-3p,hsa-miR-302b-3p,hsa-miR-302c-3p,hsa-miR-302d-3p,hsa-miR-302e,hsa-miR-372-3p,hsa-miR-373-3p,hsa-miR-512-3p,
LPAR2	8	hsa-miR-302a-3p,hsa-miR-302b-3p,hsa-miR-302c-3p,hsa-miR-302d-3p,hsa-miR-302e,hsa-miR-372-3p,hsa-miR-373-3p,hsa-miR-520g-3p,
MANEAL	8	hsa-miR-302a-3p,hsa-miR-302b-3p,hsa-miR-302c-3p,hsa-miR-302d-3p,hsa-miR-302e,hsa-miR-372-3p,hsa-miR-373-3p,hsa-miR-512-3p,
MBNL1	8	hsa-miR-21-5p,hsa-miR-302a-3p,hsa-miR-302b-3p,hsa-miR-302c-3p,hsa-miR-302d-3p,hsa-miR-302e,hsa-miR-372-3p,hsa-miR-373-3p,
MCM7	8	hsa-miR-302a-3p,hsa-miR-302b-3p,hsa-miR-302c-3p,hsa-miR-302d-3p,hsa-miR-302e,hsa-miR-34a-5p,hsa-miR-372-3p,hsa-miR-373-3p,
MED17	8	hsa-miR-142-5p,hsa-miR-302a-3p,hsa-miR-302b-3p,hsa-miR-302c-3p,hsa-miR-302d-3p,hsa-miR-302e,hsa-miR-372-3p,hsa-miR-373-3p,
MFAP2	8	hsa-miR-302a-3p,hsa-miR-302b-3p,hsa-miR-302c-3p,hsa-miR-302d-3p,hsa-miR-302e,hsa-miR-372-3p,hsa-miR-373-3p,hsa-miR-512-3p,
MFN1	8	hsa-miR-302a-3p,hsa-miR-302b-3p,hsa-miR-302c-3p,hsa-miR-302d-3p,hsa-miR-302e,hsa-miR-372-3p,hsa-miR-373-3p,hsa-miR-512-3p,
MICA	8	hsa-miR-302a-3p,hsa-miR-302b-3p,hsa-miR-302c-3p,hsa-miR-302d-3p,hsa-miR-302e,hsa-miR-372-3p,hsa-miR-373-3p,hsa-miR-520g-3p,
MORC1	8	hsa-miR-302a-3p,hsa-miR-302b-3p,hsa-miR-302c-3p,hsa-miR-302d-3p,hsa-miR-302e,hsa-miR-372-3p,hsa-miR-373-3p,hsa-miR-520g-3p,
MSH3	8	hsa-miR-302a-3p,hsa-miR-302b-3p,hsa-miR-302c-3p,hsa-miR-302d-3p,hsa-miR-302e,hsa-miR-372-3p,hsa-miR-373-3p,hsa-miR-520g-3p,
MSRB2	8	hsa-miR-302a-3p,hsa-miR-302b-3p,hsa-miR-302c-3p,hsa-miR-302d-3p,hsa-miR-302e,hsa-miR-372-3p,hsa-miR-373-3p,hsa-miR-512-3p,
MYC	8	hsa-miR-21-5p,hsa-miR-302a-5p,hsa-miR-34a-5p,hsa-miR-34b-5p,hsa-miR-34c-5p,hsa-miR-371a-3p,hsa-miR-373-3p,hsa-miR-449a,
NHSL2	8	hsa-miR-183-5p,hsa-miR-302a-3p,hsa-miR-302b-3p,hsa-miR-302c-3p,hsa-miR-302d-3p,hsa-miR-302e,hsa-miR-372-3p,hsa-miR-373-3p,
NME6	8	hsa-miR-302a-3p,hsa-miR-302b-3p,hsa-miR-302c-3p,hsa-miR-302d-3p,hsa-miR-302e,hsa-miR-372-3p,hsa-miR-373-3p,hsa-miR-520g-3p,
NOTCH1	8	hsa-miR-200b-3p,hsa-miR-200c-3p,hsa-miR-34a-5p,hsa-miR-34c-5p,hsa-miR-449a,hsa-miR-515-5p,hsa-miR-519d-5p,hsa-miR-519e-5p,
NR2C2	8	hsa-miR-21-5p,hsa-miR-302a-3p,hsa-miR-302b-3p,hsa-miR-302c-3p,hsa-miR-302d-3p,hsa-miR-302e,hsa-miR-372-3p,hsa-miR-373-3p,
PARP1	8	hsa-miR-21-5p,hsa-miR-302a-3p,hsa-miR-302b-3p,hsa-miR-302c-3p,hsa-miR-302d-3p,hsa-miR-302e,hsa-miR-372-3p,hsa-miR-373-3p,
PLA2G12A	8	hsa-miR-302a-3p,hsa-miR-302b-3p,hsa-miR-302c-3p,hsa-miR-302d-3p,hsa-miR-302e,hsa-miR-372-3p,hsa-miR-373-3p,hsa-miR-512-3p,
PLCG1	8	hsa-miR-1298-5p,hsa-miR-200b-3p,hsa-miR-200c-3p,hsa-miR-302b-5p,hsa-miR-302c-5p,hsa-miR-302d-5p,hsa-miR-34a-5p,hsa-miR-516b-5p,
QSOX1	8	hsa-miR-302a-3p,hsa-miR-302b-3p,hsa-miR-302c-3p,hsa-miR-302d-3p,hsa-miR-302e,hsa-miR-372-3p,hsa-miR-373-3p,hsa-miR-520g-3p,
RAB11FIP1	8	hsa-miR-205-5p,hsa-miR-302a-3p,hsa-miR-302b-3p,hsa-miR-302c-3p,hsa-miR-302d-3p,hsa-miR-302e,hsa-miR-372-3p,hsa-miR-373-3p,
RAB33B	8	hsa-miR-4770,hsa-miR-548a-3p,hsa-miR-548aa,hsa-miR-548ac,hsa-miR-548f-3p,hsa-miR-548h-3p,hsa-miR-548t-3p,hsa-miR-548z,
RAB42	8	hsa-miR-302a-3p,hsa-miR-302b-3p,hsa-miR-302c-3p,hsa-miR-302d-3p,hsa-miR-302e,hsa-miR-372-3p,hsa-miR-373-3p,hsa-miR-512-3p,
RANGAP1	8	hsa-miR-302a-3p,hsa-miR-302b-3p,hsa-miR-302c-3p,hsa-miR-302d-3p,hsa-miR-302e,hsa-miR-372-3p,hsa-miR-373-3p,hsa-miR-520g-3p,
RAP2B	8	hsa-miR-205-5p,hsa-miR-548a-3p,hsa-miR-548aa,hsa-miR-548ac,hsa-miR-548f-3p,hsa-miR-548h-3p,hsa-miR-548t-3p,hsa-miR-548z,
RBBP6	8	hsa-miR-302a-3p,hsa-miR-302b-3p,hsa-miR-302c-3p,hsa-miR-302d-3p,hsa-miR-302e,hsa-miR-372-3p,hsa-miR-373-3p,hsa-miR-424-5p,
RECK	8	hsa-miR-182-5p,hsa-miR-21-5p,hsa-miR-373-3p,hsa-miR-424-5p,hsa-miR-548ac,hsa-miR-548h-3p,hsa-miR-548z,hsa-miR-96-5p,
RFK	8	hsa-miR-302a-3p,hsa-miR-302b-3p,hsa-miR-302c-3p,hsa-miR-302d-3p,hsa-miR-302e,hsa-miR-372-3p,hsa-miR-373-3p,hsa-miR-520g-3p,
RGMB	8	hsa-miR-142-5p,hsa-miR-302a-3p,hsa-miR-302b-3p,hsa-miR-302c-3p,hsa-miR-302d-3p,hsa-miR-302e,hsa-miR-372-3p,hsa-miR-373-3p,
RMND1	8	hsa-miR-302a-3p,hsa-miR-302b-3p,hsa-miR-302c-3p,hsa-miR-302d-3p,hsa-miR-302e,hsa-miR-372-3p,hsa-miR-373-3p,hsa-miR-512-3p,
RNASEH1	8	hsa-miR-142-5p,hsa-miR-302a-3p,hsa-miR-302b-3p,hsa-miR-302c-3p,hsa-miR-302d-3p,hsa-miR-302e,hsa-miR-372-3p,hsa-miR-373-3p,
RNF34	8	hsa-miR-302a-3p,hsa-miR-302b-3p,hsa-miR-302c-3p,hsa-miR-302d-3p,hsa-miR-302e,hsa-miR-372-3p,hsa-miR-373-3p,hsa-miR-520g-3p,
RPL17-C18orf32	8	hsa-miR-302a-3p,hsa-miR-302b-3p,hsa-miR-302c-3p,hsa-miR-302d-3p,hsa-miR-302e,hsa-miR-372-3p,hsa-miR-373-3p,hsa-miR-512-3p,
SAMD12	8	hsa-miR-142-5p,hsa-miR-302a-3p,hsa-miR-302b-3p,hsa-miR-302c-3p,hsa-miR-302d-3p,hsa-miR-302e,hsa-miR-372-3p,hsa-miR-373-3p,
SEC23B	8	hsa-miR-302a-3p,hsa-miR-302b-3p,hsa-miR-302c-3p,hsa-miR-302d-3p,hsa-miR-302e,hsa-miR-372-3p,hsa-miR-373-3p,hsa-miR-512-3p,
SERF1A	8	hsa-miR-183-5p,hsa-miR-302a-3p,hsa-miR-302b-3p,hsa-miR-302c-3p,hsa-miR-302d-3p,hsa-miR-302e,hsa-miR-372-3p,hsa-miR-373-3p,
SH3BP5	8	hsa-miR-302a-3p,hsa-miR-302b-3p,hsa-miR-302c-3p,hsa-miR-302d-3p,hsa-miR-302e,hsa-miR-372-3p,hsa-miR-373-3p,hsa-miR-520g-3p,
SKIL	8	hsa-miR-520d-5p,hsa-miR-524-5p,hsa-miR-548a-3p,hsa-miR-548ac,hsa-miR-548f-3p,hsa-miR-548g-3p,hsa-miR-548h-3p,hsa-miR-548z,
SLAIN2	8	hsa-miR-21-5p,hsa-miR-302a-3p,hsa-miR-302b-3p,hsa-miR-302c-3p,hsa-miR-302d-3p,hsa-miR-302e,hsa-miR-372-3p,hsa-miR-373-3p,
SLC22A23	8	hsa-miR-142-5p,hsa-miR-302a-3p,hsa-miR-302b-3p,hsa-miR-302c-3p,hsa-miR-302d-3p,hsa-miR-302e,hsa-miR-372-3p,hsa-miR-373-3p,
SOD2	8	hsa-miR-142-5p,hsa-miR-518a-5p,hsa-miR-519d-5p,hsa-miR-520d-5p,hsa-miR-524-5p,hsa-miR-527,hsa-miR-548aa,hsa-miR-548t-3p,
SPCS1	8	hsa-miR-302a-3p,hsa-miR-302b-3p,hsa-miR-302c-3p,hsa-miR-302d-3p,hsa-miR-302e,hsa-miR-372-3p,hsa-miR-373-3p,hsa-miR-512-3p,
SYNM	8	hsa-miR-182-5p,hsa-miR-371a-3p,hsa-miR-548aa,hsa-miR-548ac,hsa-miR-548h-3p,hsa-miR-548t-3p,hsa-miR-548z,hsa-miR-96-5p,
THEM4	8	hsa-miR-302a-3p,hsa-miR-302b-3p,hsa-miR-302c-3p,hsa-miR-302d-3p,hsa-miR-302e,hsa-miR-372-3p,hsa-miR-373-3p,hsa-miR-512-3p,
TMEM100	8	hsa-miR-302a-3p,hsa-miR-302b-3p,hsa-miR-302c-3p,hsa-miR-302d-3p,hsa-miR-302e,hsa-miR-372-3p,hsa-miR-373-3p,hsa-miR-424-5p,
TRIOBP	8	hsa-miR-302a-3p,hsa-miR-302b-3p,hsa-miR-302c-3p,hsa-miR-302d-3p,hsa-miR-302e,hsa-miR-372-3p,hsa-miR-373-3p,hsa-miR-512-3p,
ULK1	8	hsa-miR-142-5p,hsa-miR-302a-3p,hsa-miR-302b-3p,hsa-miR-302c-3p,hsa-miR-302d-3p,hsa-miR-302e,hsa-miR-372-3p,hsa-miR-373-3p,
WDR73	8	hsa-miR-302a-3p,hsa-miR-302b-3p,hsa-miR-302c-3p,hsa-miR-302d-3p,hsa-miR-302e,hsa-miR-372-3p,hsa-miR-373-3p,hsa-miR-512-3p,
XIAP	8	hsa-miR-142-3p,hsa-miR-183-5p,hsa-miR-200b-3p,hsa-miR-200c-3p,hsa-miR-302a-5p,hsa-miR-34b-5p,hsa-miR-4770,hsa-miR-96-5p,
YRDC	8	hsa-miR-141-3p,hsa-miR-200a-3p,hsa-miR-302b-5p,hsa-miR-302c-5p,hsa-miR-302d-5p,hsa-miR-424-5p,hsa-miR-520d-5p,hsa-miR-524-5p,
ZEB1	8	hsa-miR-141-3p,hsa-miR-142-5p,hsa-miR-183-5p,hsa-miR-200a-3p,hsa-miR-200b-3p,hsa-miR-200c-3p,hsa-miR-205-5p,hsa-miR-96-5p,
ZFYVE26	8	hsa-miR-142-5p,hsa-miR-302a-3p,hsa-miR-302b-3p,hsa-miR-302c-3p,hsa-miR-302d-3p,hsa-miR-302e,hsa-miR-372-3p,hsa-miR-373-3p,
ZNF12	8	hsa-miR-302a-3p,hsa-miR-302b-3p,hsa-miR-302c-3p,hsa-miR-302d-3p,hsa-miR-302e,hsa-miR-372-3p,hsa-miR-373-3p,hsa-miR-512-3p,
ZNF317	8	hsa-miR-302a-3p,hsa-miR-302b-3p,hsa-miR-302c-3p,hsa-miR-302d-3p,hsa-miR-302e,hsa-miR-34b-5p,hsa-miR-372-3p,hsa-miR-373-3p,
ZNF454	8	hsa-miR-302a-3p,hsa-miR-302b-3p,hsa-miR-302c-3p,hsa-miR-302d-3p,hsa-miR-302e,hsa-miR-372-3p,hsa-miR-373-3p,hsa-miR-520g-3p,
ZNF532	8	hsa-miR-21-5p,hsa-miR-302a-3p,hsa-miR-302b-3p,hsa-miR-302c-3p,hsa-miR-302d-3p,hsa-miR-302e,hsa-miR-372-3p,hsa-miR-373-3p,
ZNF772	8	hsa-miR-1323,hsa-miR-367-3p,hsa-miR-515-5p,hsa-miR-518a-5p,hsa-miR-519e-5p,hsa-miR-520d-5p,hsa-miR-524-5p,hsa-miR-527,
AP3B1	7	hsa-miR-302b-5p,hsa-miR-302d-5p,hsa-miR-548aa,hsa-miR-548ac,hsa-miR-548h-3p,hsa-miR-548t-3p,hsa-miR-548z,
APH1A	7	hsa-miR-302a-3p,hsa-miR-302b-3p,hsa-miR-302c-3p,hsa-miR-302d-3p,hsa-miR-302e,hsa-miR-372-3p,hsa-miR-373-3p,
ARID4B	7	hsa-miR-302a-3p,hsa-miR-302b-3p,hsa-miR-302c-3p,hsa-miR-302d-3p,hsa-miR-302e,hsa-miR-372-3p,hsa-miR-373-3p,
ARIH1	7	hsa-miR-302c-5p,hsa-miR-424-5p,hsa-miR-518c-3p,hsa-miR-520d-5p,hsa-miR-524-5p,hsa-miR-548aa,hsa-miR-548t-3p,
ARNTL	7	hsa-miR-142-3p,hsa-miR-21-3p,hsa-miR-548a-3p,hsa-miR-548ac,hsa-miR-548f-3p,hsa-miR-548h-3p,hsa-miR-548z,
ARPP19	7	hsa-miR-1323,hsa-miR-34b-5p,hsa-miR-515-5p,hsa-miR-519d-5p,hsa-miR-519e-5p,hsa-miR-548a-3p,hsa-miR-548f-3p,
ATAD2	7	hsa-miR-302a-3p,hsa-miR-302b-3p,hsa-miR-302c-3p,hsa-miR-302d-3p,hsa-miR-302e,hsa-miR-372-3p,hsa-miR-373-3p,
ATP6V1C1	7	hsa-miR-302a-3p,hsa-miR-302b-3p,hsa-miR-302c-3p,hsa-miR-302d-3p,hsa-miR-302e,hsa-miR-372-3p,hsa-miR-373-3p,
BLCAP	7	hsa-miR-302a-3p,hsa-miR-302b-3p,hsa-miR-302c-3p,hsa-miR-302d-3p,hsa-miR-302e,hsa-miR-372-3p,hsa-miR-373-3p,
BRI3BP	7	hsa-miR-302a-3p,hsa-miR-302b-3p,hsa-miR-302c-3p,hsa-miR-302d-3p,hsa-miR-302e,hsa-miR-372-3p,hsa-miR-373-3p,
BTF3L4	7	hsa-miR-34a-5p,hsa-miR-4770,hsa-miR-486-5p,hsa-miR-515-5p,hsa-miR-519e-5p,hsa-miR-520a-5p,hsa-miR-525-5p,
BTG1	7	hsa-miR-302a-3p,hsa-miR-302b-3p,hsa-miR-302c-3p,hsa-miR-302d-3p,hsa-miR-302e,hsa-miR-372-3p,hsa-miR-373-3p,
BUB3	7	hsa-miR-302b-5p,hsa-miR-302d-5p,hsa-miR-520d-5p,hsa-miR-524-5p,hsa-miR-548ac,hsa-miR-548h-3p,hsa-miR-548z,
C5orf30	7	hsa-miR-302a-3p,hsa-miR-302b-3p,hsa-miR-302c-3p,hsa-miR-302d-3p,hsa-miR-302e,hsa-miR-372-3p,hsa-miR-373-3p,
CCNT2	7	hsa-miR-142-3p,hsa-miR-200b-3p,hsa-miR-200c-3p,hsa-miR-302b-5p,hsa-miR-302d-5p,hsa-miR-548a-3p,hsa-miR-548f-3p,
CECR2	7	hsa-miR-302a-3p,hsa-miR-302b-3p,hsa-miR-302c-3p,hsa-miR-302d-3p,hsa-miR-302e,hsa-miR-372-3p,hsa-miR-373-3p,
CLCN3	7	hsa-miR-302a-3p,hsa-miR-302b-3p,hsa-miR-302c-3p,hsa-miR-302d-3p,hsa-miR-302e,hsa-miR-372-3p,hsa-miR-373-3p,
COL4A3	7	hsa-miR-302b-5p,hsa-miR-302d-5p,hsa-miR-548aa,hsa-miR-548ac,hsa-miR-548h-3p,hsa-miR-548t-3p,hsa-miR-548z,
CPEB3	7	hsa-miR-205-5p,hsa-miR-21-5p,hsa-miR-34a-5p,hsa-miR-34c-5p,hsa-miR-367-3p,hsa-miR-424-5p,hsa-miR-449a,
DAD1	7	hsa-miR-302a-3p,hsa-miR-302b-3p,hsa-miR-302c-3p,hsa-miR-302d-3p,hsa-miR-302e,hsa-miR-372-3p,hsa-miR-373-3p,
DLGAP5	7	hsa-miR-302a-3p,hsa-miR-302b-3p,hsa-miR-302c-3p,hsa-miR-302d-3p,hsa-miR-302e,hsa-miR-372-3p,hsa-miR-373-3p,
DPP8	7	hsa-miR-302a-3p,hsa-miR-302b-3p,hsa-miR-302c-3p,hsa-miR-302d-3p,hsa-miR-302e,hsa-miR-372-3p,hsa-miR-373-3p,
DPYSL2	7	hsa-miR-302a-3p,hsa-miR-302b-3p,hsa-miR-302c-3p,hsa-miR-302d-3p,hsa-miR-302e,hsa-miR-372-3p,hsa-miR-373-3p,
FAM102B	7	hsa-miR-302a-3p,hsa-miR-302b-3p,hsa-miR-302c-3p,hsa-miR-302d-3p,hsa-miR-302e,hsa-miR-372-3p,hsa-miR-373-3p,
FAM114A1	7	hsa-miR-302a-3p,hsa-miR-302b-3p,hsa-miR-302c-3p,hsa-miR-302d-3p,hsa-miR-302e,hsa-miR-372-3p,hsa-miR-373-3p,
FAM73B	7	hsa-miR-302a-3p,hsa-miR-302b-3p,hsa-miR-302c-3p,hsa-miR-302d-3p,hsa-miR-302e,hsa-miR-372-3p,hsa-miR-373-3p,
FBLN2	7	hsa-miR-520d-5p,hsa-miR-524-5p,hsa-miR-548aa,hsa-miR-548ac,hsa-miR-548h-3p,hsa-miR-548t-3p,hsa-miR-548z,
FGF7	7	hsa-miR-302a-3p,hsa-miR-302b-3p,hsa-miR-302c-3p,hsa-miR-302d-3p,hsa-miR-302e,hsa-miR-372-3p,hsa-miR-373-3p,
GID4	7	hsa-miR-182-5p,hsa-miR-183-5p,hsa-miR-21-5p,hsa-miR-367-3p,hsa-miR-548aa,hsa-miR-548t-3p,hsa-miR-96-5p,
GINS4	7	hsa-miR-302a-3p,hsa-miR-302b-3p,hsa-miR-302c-3p,hsa-miR-302d-3p,hsa-miR-302e,hsa-miR-372-3p,hsa-miR-373-3p,
GXYLT2	7	hsa-miR-21-5p,hsa-miR-302b-5p,hsa-miR-302d-5p,hsa-miR-34a-5p,hsa-miR-34b-5p,hsa-miR-34c-5p,hsa-miR-449a,
H3F3B	7	hsa-miR-183-5p,hsa-miR-34a-5p,hsa-miR-367-3p,hsa-miR-486-5p,hsa-miR-518a-5p,hsa-miR-527,hsa-miR-548g-3p,
HABP4	7	hsa-miR-302a-3p,hsa-miR-302b-3p,hsa-miR-302c-3p,hsa-miR-302d-3p,hsa-miR-302e,hsa-miR-372-3p,hsa-miR-373-3p,
HADHB	7	hsa-miR-302a-3p,hsa-miR-302b-3p,hsa-miR-302c-3p,hsa-miR-302d-3p,hsa-miR-302e,hsa-miR-372-3p,hsa-miR-373-3p,
HAS3	7	hsa-miR-302a-3p,hsa-miR-302b-3p,hsa-miR-302c-3p,hsa-miR-302d-3p,hsa-miR-302e,hsa-miR-372-3p,hsa-miR-373-3p,
HIVEP2	7	hsa-miR-302a-3p,hsa-miR-302b-3p,hsa-miR-302c-3p,hsa-miR-302d-3p,hsa-miR-302e,hsa-miR-372-3p,hsa-miR-373-3p,
HNRNPA1	7	hsa-miR-424-5p,hsa-miR-548aa,hsa-miR-548ac,hsa-miR-548h-3p,hsa-miR-548t-3p,hsa-miR-548z,hsa-miR-96-5p,
HNRNPR	7	hsa-miR-302a-3p,hsa-miR-302b-3p,hsa-miR-302c-3p,hsa-miR-302d-3p,hsa-miR-302e,hsa-miR-372-3p,hsa-miR-373-3p,
HOXA9	7	hsa-miR-142-3p,hsa-miR-182-5p,hsa-miR-21-5p,hsa-miR-548ac,hsa-miR-548h-3p,hsa-miR-548z,hsa-miR-96-5p,
HOXB3	7	hsa-miR-302a-3p,hsa-miR-302b-3p,hsa-miR-302c-3p,hsa-miR-302d-3p,hsa-miR-302e,hsa-miR-372-3p,hsa-miR-373-3p,
ICMT	7	hsa-miR-302a-3p,hsa-miR-302b-3p,hsa-miR-302c-3p,hsa-miR-302d-3p,hsa-miR-302e,hsa-miR-372-3p,hsa-miR-373-3p,
IFFO1	7	hsa-miR-302a-3p,hsa-miR-302b-3p,hsa-miR-302c-3p,hsa-miR-302d-3p,hsa-miR-302e,hsa-miR-372-3p,hsa-miR-373-3p,
IPO9	7	hsa-miR-302a-3p,hsa-miR-302b-3p,hsa-miR-302c-3p,hsa-miR-302d-3p,hsa-miR-302e,hsa-miR-372-3p,hsa-miR-373-3p,
IRF2	7	hsa-miR-302a-3p,hsa-miR-302b-3p,hsa-miR-302c-3p,hsa-miR-302d-3p,hsa-miR-302e,hsa-miR-372-3p,hsa-miR-373-3p,
KIAA1715	7	hsa-miR-21-5p,hsa-miR-34a-5p,hsa-miR-34c-5p,hsa-miR-449a,hsa-miR-548a-3p,hsa-miR-548f-3p,hsa-miR-548g-3p,
KLF3	7	hsa-miR-302a-3p,hsa-miR-302b-3p,hsa-miR-302c-3p,hsa-miR-302d-3p,hsa-miR-302e,hsa-miR-372-3p,hsa-miR-373-3p,
KLHL21	7	hsa-miR-302a-3p,hsa-miR-302b-3p,hsa-miR-302c-3p,hsa-miR-302d-3p,hsa-miR-302e,hsa-miR-372-3p,hsa-miR-373-3p,
KPNA2	7	hsa-miR-302a-3p,hsa-miR-302b-3p,hsa-miR-302c-3p,hsa-miR-302d-3p,hsa-miR-302e,hsa-miR-372-3p,hsa-miR-373-3p,
KREMEN1	7	hsa-miR-302a-3p,hsa-miR-302b-3p,hsa-miR-302c-3p,hsa-miR-302d-3p,hsa-miR-302e,hsa-miR-372-3p,hsa-miR-373-3p,
LIMA1	7	hsa-miR-302a-3p,hsa-miR-302b-3p,hsa-miR-302c-3p,hsa-miR-302d-3p,hsa-miR-302e,hsa-miR-372-3p,hsa-miR-373-3p,
LZIC	7	hsa-miR-142-5p,hsa-miR-182-5p,hsa-miR-371a-5p,hsa-miR-518a-5p,hsa-miR-520a-5p,hsa-miR-525-5p,hsa-miR-527,
MARK2	7	hsa-miR-302a-3p,hsa-miR-302b-3p,hsa-miR-302c-3p,hsa-miR-302d-3p,hsa-miR-302e,hsa-miR-372-3p,hsa-miR-373-3p,
MCUR1	7	hsa-miR-302a-3p,hsa-miR-302b-3p,hsa-miR-302c-3p,hsa-miR-302d-3p,hsa-miR-302e,hsa-miR-372-3p,hsa-miR-373-3p,
MINK1	7	hsa-miR-302a-3p,hsa-miR-302b-3p,hsa-miR-302c-3p,hsa-miR-302d-3p,hsa-miR-302e,hsa-miR-372-3p,hsa-miR-373-3p,
MYB	7	hsa-miR-200a-3p,hsa-miR-200b-3p,hsa-miR-200c-3p,hsa-miR-34a-5p,hsa-miR-34b-5p,hsa-miR-34c-5p,hsa-miR-424-5p,
MYO1D	7	hsa-miR-302a-3p,hsa-miR-302b-3p,hsa-miR-302c-3p,hsa-miR-302d-3p,hsa-miR-302e,hsa-miR-372-3p,hsa-miR-373-3p,
NUP50	7	hsa-miR-182-5p,hsa-miR-302a-5p,hsa-miR-302b-5p,hsa-miR-302c-5p,hsa-miR-302d-5p,hsa-miR-424-5p,hsa-miR-96-5p,
PCMTD2	7	hsa-miR-142-3p,hsa-miR-515-5p,hsa-miR-519d-5p,hsa-miR-519e-5p,hsa-miR-548ac,hsa-miR-548h-3p,hsa-miR-548z,
PIGA	7	hsa-miR-302a-3p,hsa-miR-302b-3p,hsa-miR-302c-3p,hsa-miR-302d-3p,hsa-miR-302e,hsa-miR-372-3p,hsa-miR-373-3p,
PLEKHA1	7	hsa-miR-1323,hsa-miR-21-5p,hsa-miR-367-3p,hsa-miR-371a-5p,hsa-miR-424-5p,hsa-miR-4770,hsa-miR-520g-3p,
PODXL	7	hsa-miR-182-5p,hsa-miR-34a-5p,hsa-miR-34c-5p,hsa-miR-449a,hsa-miR-520d-5p,hsa-miR-524-5p,hsa-miR-96-5p,
PPP3R1	7	hsa-miR-183-5p,hsa-miR-34a-5p,hsa-miR-515-5p,hsa-miR-519e-5p,hsa-miR-548ac,hsa-miR-548h-3p,hsa-miR-548z,
PRKACB	7	hsa-miR-302a-3p,hsa-miR-302b-3p,hsa-miR-302c-3p,hsa-miR-302d-3p,hsa-miR-302e,hsa-miR-372-3p,hsa-miR-373-3p,
PRPF4	7	hsa-miR-302a-3p,hsa-miR-302b-3p,hsa-miR-302c-3p,hsa-miR-302d-3p,hsa-miR-302e,hsa-miR-372-3p,hsa-miR-373-3p,
PURA	7	hsa-miR-21-5p,hsa-miR-302b-5p,hsa-miR-302d-5p,hsa-miR-34b-5p,hsa-miR-548ac,hsa-miR-548h-3p,hsa-miR-548z,
PURB	7	hsa-miR-21-5p,hsa-miR-302b-5p,hsa-miR-302d-5p,hsa-miR-548a-3p,hsa-miR-548aa,hsa-miR-548f-3p,hsa-miR-548t-3p,
RAPH1	7	hsa-miR-21-5p,hsa-miR-424-5p,hsa-miR-548a-3p,hsa-miR-548ac,hsa-miR-548f-3p,hsa-miR-548h-3p,hsa-miR-548z,
RASGEF1A	7	hsa-miR-302a-3p,hsa-miR-302b-3p,hsa-miR-302c-3p,hsa-miR-302d-3p,hsa-miR-302e,hsa-miR-372-3p,hsa-miR-373-3p,
REL	7	hsa-miR-302b-5p,hsa-miR-367-3p,hsa-miR-424-5p,hsa-miR-518a-5p,hsa-miR-520d-5p,hsa-miR-524-5p,hsa-miR-527,
RNF2	7	hsa-miR-200b-3p,hsa-miR-200c-3p,hsa-miR-520d-5p,hsa-miR-524-5p,hsa-miR-548ac,hsa-miR-548h-3p,hsa-miR-548z,
SALL1	7	hsa-miR-21-3p,hsa-miR-424-5p,hsa-miR-548aa,hsa-miR-548ac,hsa-miR-548h-3p,hsa-miR-548t-3p,hsa-miR-548z,
SERF1B	7	hsa-miR-302a-3p,hsa-miR-302b-3p,hsa-miR-302c-3p,hsa-miR-302d-3p,hsa-miR-302e,hsa-miR-372-3p,hsa-miR-373-3p,
SFT2D2	7	hsa-miR-302a-5p,hsa-miR-4770,hsa-miR-548aa,hsa-miR-548ac,hsa-miR-548h-3p,hsa-miR-548t-3p,hsa-miR-548z,
SHMT1	7	hsa-miR-34a-5p,hsa-miR-34c-5p,hsa-miR-371a-5p,hsa-miR-449a,hsa-miR-548a-3p,hsa-miR-548f-3p,hsa-miR-548g-3p,
SLC35C2	7	hsa-miR-302a-3p,hsa-miR-302b-3p,hsa-miR-302c-3p,hsa-miR-302d-3p,hsa-miR-302e,hsa-miR-372-3p,hsa-miR-373-3p,
SMAD4	7	hsa-miR-182-5p,hsa-miR-183-5p,hsa-miR-205-5p,hsa-miR-302a-5p,hsa-miR-34a-5p,hsa-miR-34c-5p,hsa-miR-449a,
SORCS2	7	hsa-miR-302a-3p,hsa-miR-302b-3p,hsa-miR-302c-3p,hsa-miR-302d-3p,hsa-miR-302e,hsa-miR-372-3p,hsa-miR-373-3p,
SOX4	7	hsa-miR-21-3p,hsa-miR-367-3p,hsa-miR-548a-3p,hsa-miR-548ac,hsa-miR-548f-3p,hsa-miR-548h-3p,hsa-miR-548z,
TADA3	7	hsa-miR-520d-5p,hsa-miR-524-5p,hsa-miR-548aa,hsa-miR-548ac,hsa-miR-548h-3p,hsa-miR-548t-3p,hsa-miR-548z,
TFAP4	7	hsa-miR-302a-3p,hsa-miR-302b-3p,hsa-miR-302c-3p,hsa-miR-302d-3p,hsa-miR-302e,hsa-miR-372-3p,hsa-miR-373-3p,
TIMM17A	7	hsa-miR-302a-3p,hsa-miR-302b-3p,hsa-miR-302c-3p,hsa-miR-302d-3p,hsa-miR-302e,hsa-miR-372-3p,hsa-miR-373-3p,
TM4SF5	7	hsa-miR-302a-3p,hsa-miR-302b-3p,hsa-miR-302c-3p,hsa-miR-302d-3p,hsa-miR-302e,hsa-miR-372-3p,hsa-miR-373-3p,
TM9SF3	7	hsa-miR-21-5p,hsa-miR-34a-5p,hsa-miR-34c-5p,hsa-miR-449a,hsa-miR-548ac,hsa-miR-548h-3p,hsa-miR-548z,
TMEM19	7	hsa-miR-302a-3p,hsa-miR-302b-3p,hsa-miR-302c-3p,hsa-miR-302d-3p,hsa-miR-302e,hsa-miR-372-3p,hsa-miR-373-3p,
TMEM2	7	hsa-miR-21-5p,hsa-miR-302a-5p,hsa-miR-302b-5p,hsa-miR-302d-5p,hsa-miR-515-5p,hsa-miR-519d-5p,hsa-miR-519e-5p,
TMEM38A	7	hsa-miR-302a-3p,hsa-miR-302b-3p,hsa-miR-302c-3p,hsa-miR-302d-3p,hsa-miR-302e,hsa-miR-372-3p,hsa-miR-373-3p,
TTC9	7	hsa-miR-302a-3p,hsa-miR-302b-3p,hsa-miR-302c-3p,hsa-miR-302d-3p,hsa-miR-302e,hsa-miR-372-3p,hsa-miR-373-3p,
TUBB2A	7	hsa-miR-200b-3p,hsa-miR-200c-3p,hsa-miR-371a-5p,hsa-miR-424-5p,hsa-miR-4770,hsa-miR-518a-5p,hsa-miR-527,
UNK	7	hsa-miR-302a-3p,hsa-miR-302b-3p,hsa-miR-302c-3p,hsa-miR-302d-3p,hsa-miR-302e,hsa-miR-372-3p,hsa-miR-373-3p,
VAV3	7	hsa-miR-34a-5p,hsa-miR-34c-5p,hsa-miR-449a,hsa-miR-515-5p,hsa-miR-519e-5p,hsa-miR-520a-5p,hsa-miR-525-5p,
ZBTB18	7	hsa-miR-302a-3p,hsa-miR-302b-3p,hsa-miR-302c-3p,hsa-miR-302d-3p,hsa-miR-302e,hsa-miR-372-3p,hsa-miR-373-3p,
ZFHX3	7	hsa-miR-142-5p,hsa-miR-520d-5p,hsa-miR-520g-3p,hsa-miR-524-5p,hsa-miR-548ac,hsa-miR-548h-3p,hsa-miR-548z,
ZNF621	7	hsa-miR-141-3p,hsa-miR-183-5p,hsa-miR-200a-3p,hsa-miR-200b-3p,hsa-miR-200c-3p,hsa-miR-515-5p,hsa-miR-519e-5p,
ZNF652	7	hsa-miR-548a-3p,hsa-miR-548aa,hsa-miR-548ac,hsa-miR-548f-3p,hsa-miR-548h-3p,hsa-miR-548t-3p,hsa-miR-548z,
ZNF678	7	hsa-miR-142-3p,hsa-miR-371a-5p,hsa-miR-548aa,hsa-miR-548ac,hsa-miR-548h-3p,hsa-miR-548t-3p,hsa-miR-548z,
ABHD2	6	hsa-miR-424-5p,hsa-miR-518a-5p,hsa-miR-527,hsa-miR-548ac,hsa-miR-548h-3p,hsa-miR-548z,
ACTB	6	hsa-miR-520g-3p,hsa-miR-548aa,hsa-miR-548ac,hsa-miR-548h-3p,hsa-miR-548t-3p,hsa-miR-548z,
AKAP11	6	hsa-miR-142-5p,hsa-miR-548aa,hsa-miR-548ac,hsa-miR-548h-3p,hsa-miR-548t-3p,hsa-miR-548z,
ANKEF1	6	hsa-miR-183-5p,hsa-miR-548aa,hsa-miR-548ac,hsa-miR-548h-3p,hsa-miR-548t-3p,hsa-miR-548z,
ARF1	6	hsa-miR-367-3p,hsa-miR-548aa,hsa-miR-548ac,hsa-miR-548h-3p,hsa-miR-548t-3p,hsa-miR-548z,
ARHGAP1	6	hsa-miR-34a-5p,hsa-miR-34b-5p,hsa-miR-34c-5p,hsa-miR-449a,hsa-miR-520a-5p,hsa-miR-525-5p,
ATP9A	6	hsa-miR-302b-5p,hsa-miR-302c-5p,hsa-miR-302d-5p,hsa-miR-548ac,hsa-miR-548h-3p,hsa-miR-548z,
ATXN1	6	hsa-miR-142-5p,hsa-miR-34b-5p,hsa-miR-515-5p,hsa-miR-519e-5p,hsa-miR-548g-3p,hsa-miR-96-5p,
BAG4	6	hsa-miR-183-5p,hsa-miR-200b-3p,hsa-miR-200c-3p,hsa-miR-424-5p,hsa-miR-548g-3p,hsa-miR-96-5p,
BTBD3	6	hsa-miR-21-5p,hsa-miR-548aa,hsa-miR-548ac,hsa-miR-548h-3p,hsa-miR-548t-3p,hsa-miR-548z,
C18orf25	6	hsa-miR-141-3p,hsa-miR-183-5p,hsa-miR-200a-3p,hsa-miR-548ac,hsa-miR-548h-3p,hsa-miR-548z,
CDC37L1	6	hsa-miR-424-5p,hsa-miR-520d-5p,hsa-miR-524-5p,hsa-miR-548ac,hsa-miR-548h-3p,hsa-miR-548z,
CDCA4	6	hsa-miR-142-3p,hsa-miR-200b-3p,hsa-miR-200c-3p,hsa-miR-424-5p,hsa-miR-548a-3p,hsa-miR-548f-3p,
CDK5R1	6	hsa-miR-367-3p,hsa-miR-548aa,hsa-miR-548ac,hsa-miR-548h-3p,hsa-miR-548t-3p,hsa-miR-548z,
CRLS1	6	hsa-miR-1323,hsa-miR-302c-5p,hsa-miR-518a-5p,hsa-miR-527,hsa-miR-548a-3p,hsa-miR-548f-3p,
EDIL3	6	hsa-miR-21-5p,hsa-miR-548aa,hsa-miR-548ac,hsa-miR-548h-3p,hsa-miR-548t-3p,hsa-miR-548z,
EPHA2	6	hsa-miR-141-3p,hsa-miR-200a-3p,hsa-miR-302b-5p,hsa-miR-302c-5p,hsa-miR-302d-5p,hsa-miR-34a-5p,
ERP44	6	hsa-miR-21-5p,hsa-miR-515-5p,hsa-miR-519d-5p,hsa-miR-519e-5p,hsa-miR-548a-3p,hsa-miR-548f-3p,
FAM104A	6	hsa-miR-183-5p,hsa-miR-34a-5p,hsa-miR-34c-5p,hsa-miR-449a,hsa-miR-518a-5p,hsa-miR-527,
FBXL13	6	hsa-miR-21-5p,hsa-miR-548aa,hsa-miR-548ac,hsa-miR-548h-3p,hsa-miR-548t-3p,hsa-miR-548z,
FOXO3	6	hsa-miR-142-5p,hsa-miR-182-5p,hsa-miR-21-5p,hsa-miR-520a-5p,hsa-miR-525-5p,hsa-miR-96-5p,
FRS2	6	hsa-miR-142-3p,hsa-miR-200b-3p,hsa-miR-200c-3p,hsa-miR-21-5p,hsa-miR-302a-5p,hsa-miR-96-5p,
GJD3	6	hsa-miR-371a-5p,hsa-miR-512-3p,hsa-miR-520d-5p,hsa-miR-524-5p,hsa-miR-548a-3p,hsa-miR-548f-3p,
GK5	6	hsa-miR-182-5p,hsa-miR-21-5p,hsa-miR-512-3p,hsa-miR-520g-3p,hsa-miR-548aa,hsa-miR-548t-3p,
GRB2	6	hsa-miR-200a-3p,hsa-miR-34a-5p,hsa-miR-424-5p,hsa-miR-548ac,hsa-miR-548h-3p,hsa-miR-548z,
GRPEL2	6	hsa-miR-21-5p,hsa-miR-548aa,hsa-miR-548ac,hsa-miR-548h-3p,hsa-miR-548t-3p,hsa-miR-548z,
HIPK3	6	hsa-miR-21-5p,hsa-miR-378i,hsa-miR-520g-3p,hsa-miR-548ac,hsa-miR-548h-3p,hsa-miR-548z,
HNF4A	6	hsa-miR-34a-5p,hsa-miR-34b-5p,hsa-miR-34c-5p,hsa-miR-449a,hsa-miR-520a-5p,hsa-miR-525-5p,
HOXA13	6	hsa-miR-142-3p,hsa-miR-34a-5p,hsa-miR-34c-5p,hsa-miR-367-3p,hsa-miR-449a,hsa-miR-519d-5p,
HSBP1	6	hsa-miR-142-3p,hsa-miR-548aa,hsa-miR-548ac,hsa-miR-548h-3p,hsa-miR-548t-3p,hsa-miR-548z,
IER5	6	hsa-miR-34a-5p,hsa-miR-34c-5p,hsa-miR-449a,hsa-miR-4770,hsa-miR-520d-5p,hsa-miR-524-5p,
INSIG1	6	hsa-miR-1323,hsa-miR-183-5p,hsa-miR-302a-5p,hsa-miR-367-3p,hsa-miR-548a-3p,hsa-miR-548f-3p,
KANSL1	6	hsa-miR-548a-3p,hsa-miR-548ac,hsa-miR-548f-3p,hsa-miR-548g-3p,hsa-miR-548h-3p,hsa-miR-548z,
KLHL42	6	hsa-miR-200b-3p,hsa-miR-200c-3p,hsa-miR-21-5p,hsa-miR-371a-5p,hsa-miR-548a-3p,hsa-miR-548f-3p,
KMT2D	6	hsa-miR-302a-5p,hsa-miR-34a-5p,hsa-miR-34c-5p,hsa-miR-449a,hsa-miR-520d-5p,hsa-miR-524-5p,
LAMC1	6	hsa-miR-142-3p,hsa-miR-205-5p,hsa-miR-371a-5p,hsa-miR-424-5p,hsa-miR-520d-5p,hsa-miR-524-5p,
LPP	6	hsa-miR-141-3p,hsa-miR-142-3p,hsa-miR-200a-3p,hsa-miR-371a-5p,hsa-miR-518a-5p,hsa-miR-527,
MAP3K9	6	hsa-miR-205-5p,hsa-miR-34a-5p,hsa-miR-515-5p,hsa-miR-519e-5p,hsa-miR-548aa,hsa-miR-548t-3p,
MFSD8	6	hsa-miR-142-3p,hsa-miR-200c-3p,hsa-miR-34a-5p,hsa-miR-34b-5p,hsa-miR-34c-5p,hsa-miR-449a,
MYBL1	6	hsa-miR-373-3p,hsa-miR-548aa,hsa-miR-548ac,hsa-miR-548h-3p,hsa-miR-548t-3p,hsa-miR-548z,
NKTR	6	hsa-miR-21-5p,hsa-miR-548aa,hsa-miR-548ac,hsa-miR-548h-3p,hsa-miR-548t-3p,hsa-miR-548z,
NRBF2	6	hsa-miR-518a-5p,hsa-miR-520g-3p,hsa-miR-527,hsa-miR-548ac,hsa-miR-548h-3p,hsa-miR-548z,
PDCD4	6	hsa-miR-182-5p,hsa-miR-183-5p,hsa-miR-200a-3p,hsa-miR-21-5p,hsa-miR-520d-5p,hsa-miR-524-5p,
PTPN11	6	hsa-miR-183-5p,hsa-miR-548aa,hsa-miR-548ac,hsa-miR-548h-3p,hsa-miR-548t-3p,hsa-miR-548z,
RHOB	6	hsa-miR-21-5p,hsa-miR-518a-5p,hsa-miR-527,hsa-miR-548ac,hsa-miR-548h-3p,hsa-miR-548z,
ROCK2	6	hsa-miR-142-3p,hsa-miR-200b-3p,hsa-miR-200c-3p,hsa-miR-515-5p,hsa-miR-519d-5p,hsa-miR-519e-5p,
SAR1A	6	hsa-miR-21-5p,hsa-miR-302b-5p,hsa-miR-302d-5p,hsa-miR-34a-5p,hsa-miR-34c-5p,hsa-miR-449a,
SERBP1	6	hsa-miR-424-5p,hsa-miR-548aa,hsa-miR-548ac,hsa-miR-548h-3p,hsa-miR-548t-3p,hsa-miR-548z,
SH3BP4	6	hsa-miR-424-5p,hsa-miR-518a-5p,hsa-miR-520a-5p,hsa-miR-520g-3p,hsa-miR-525-5p,hsa-miR-527,
SHOC2	6	hsa-miR-200b-3p,hsa-miR-200c-3p,hsa-miR-34a-5p,hsa-miR-34c-5p,hsa-miR-424-5p,hsa-miR-449a,
SKI	6	hsa-miR-371a-5p,hsa-miR-424-5p,hsa-miR-520g-3p,hsa-miR-548ac,hsa-miR-548h-3p,hsa-miR-548z,
SPPL2A	6	hsa-miR-142-3p,hsa-miR-142-5p,hsa-miR-183-5p,hsa-miR-548a-3p,hsa-miR-548f-3p,hsa-miR-96-5p,
TMEM245	6	hsa-miR-142-3p,hsa-miR-183-5p,hsa-miR-21-5p,hsa-miR-424-5p,hsa-miR-548a-3p,hsa-miR-548f-3p,
TNPO1	6	hsa-miR-142-3p,hsa-miR-21-5p,hsa-miR-34a-5p,hsa-miR-548ac,hsa-miR-548h-3p,hsa-miR-548z,
TSPAN3	6	hsa-miR-142-5p,hsa-miR-548aa,hsa-miR-548ac,hsa-miR-548h-3p,hsa-miR-548t-3p,hsa-miR-548z,
TXNL1	6	hsa-miR-205-5p,hsa-miR-371a-5p,hsa-miR-378i,hsa-miR-548ac,hsa-miR-548h-3p,hsa-miR-548z,
U2SURP	6	hsa-miR-142-3p,hsa-miR-142-5p,hsa-miR-34a-5p,hsa-miR-548ac,hsa-miR-548h-3p,hsa-miR-548z,
UCK2	6	hsa-miR-142-3p,hsa-miR-34a-5p,hsa-miR-367-3p,hsa-miR-4770,hsa-miR-518a-5p,hsa-miR-527,
VEZF1	6	hsa-miR-548a-3p,hsa-miR-548ac,hsa-miR-548f-3p,hsa-miR-548g-3p,hsa-miR-548h-3p,hsa-miR-548z,
YWHAZ	6	hsa-miR-1323,hsa-miR-548aa,hsa-miR-548ac,hsa-miR-548h-3p,hsa-miR-548t-3p,hsa-miR-548z,
YY1	6	hsa-miR-1323,hsa-miR-142-5p,hsa-miR-183-5p,hsa-miR-205-5p,hsa-miR-34a-5p,hsa-miR-34c-5p,
ZC3HAV1L	6	hsa-miR-183-5p,hsa-miR-367-3p,hsa-miR-4770,hsa-miR-548a-3p,hsa-miR-548f-3p,hsa-miR-548g-3p,
ZEB2	6	hsa-miR-141-3p,hsa-miR-200a-3p,hsa-miR-200b-3p,hsa-miR-200c-3p,hsa-miR-205-5p,hsa-miR-34a-5p,
AAGAB	5	hsa-miR-548aa,hsa-miR-548ac,hsa-miR-548h-3p,hsa-miR-548t-3p,hsa-miR-548z,
AASDHPPT	5	hsa-miR-34a-5p,hsa-miR-34c-5p,hsa-miR-449a,hsa-miR-520d-5p,hsa-miR-524-5p,
AFF4	5	hsa-miR-142-3p,hsa-miR-205-5p,hsa-miR-515-5p,hsa-miR-519d-5p,hsa-miR-519e-5p,
AGO2	5	hsa-miR-21-5p,hsa-miR-302c-5p,hsa-miR-424-5p,hsa-miR-520d-5p,hsa-miR-524-5p,
AKT1	5	hsa-miR-302a-3p,hsa-miR-302b-3p,hsa-miR-302c-3p,hsa-miR-302d-3p,hsa-miR-378i,
APP	5	hsa-miR-302b-5p,hsa-miR-302d-5p,hsa-miR-424-5p,hsa-miR-548a-3p,hsa-miR-548f-3p,
AR	5	hsa-miR-205-5p,hsa-miR-34a-5p,hsa-miR-548ac,hsa-miR-548h-3p,hsa-miR-548z,
ASH1L	5	hsa-miR-183-5p,hsa-miR-424-5p,hsa-miR-548aa,hsa-miR-548t-3p,hsa-miR-96-5p,
ATXN1L	5	hsa-miR-182-5p,hsa-miR-34a-5p,hsa-miR-34c-5p,hsa-miR-449a,hsa-miR-96-5p,
BAZ2A	5	hsa-miR-34a-5p,hsa-miR-34b-5p,hsa-miR-34c-5p,hsa-miR-424-5p,hsa-miR-449a,
BCAT1	5	hsa-miR-21-5p,hsa-miR-367-3p,hsa-miR-548ac,hsa-miR-548h-3p,hsa-miR-548z,
BMI1	5	hsa-miR-183-5p,hsa-miR-200b-3p,hsa-miR-200c-3p,hsa-miR-302a-3p,hsa-miR-302b-3p,
BTN3A3	5	hsa-miR-21-5p,hsa-miR-302a-5p,hsa-miR-424-5p,hsa-miR-518a-5p,hsa-miR-527,
C11orf24	5	hsa-miR-367-3p,hsa-miR-371a-5p,hsa-miR-424-5p,hsa-miR-520d-5p,hsa-miR-524-5p,
C11orf57	5	hsa-miR-548aa,hsa-miR-548ac,hsa-miR-548h-3p,hsa-miR-548t-3p,hsa-miR-548z,
CABLES1	5	hsa-miR-548aa,hsa-miR-548ac,hsa-miR-548h-3p,hsa-miR-548t-3p,hsa-miR-548z,
CALM1	5	hsa-miR-142-3p,hsa-miR-142-5p,hsa-miR-21-3p,hsa-miR-548a-3p,hsa-miR-548f-3p,
CCDC108	5	hsa-miR-205-5p,hsa-miR-519d-5p,hsa-miR-548ac,hsa-miR-548h-3p,hsa-miR-548z,
CCL22	5	hsa-miR-182-5p,hsa-miR-34a-5p,hsa-miR-34c-5p,hsa-miR-449a,hsa-miR-96-5p,
CD59	5	hsa-miR-520a-5p,hsa-miR-525-5p,hsa-miR-548ac,hsa-miR-548h-3p,hsa-miR-548z,
CDC25A	5	hsa-miR-141-3p,hsa-miR-21-5p,hsa-miR-34a-5p,hsa-miR-424-5p,hsa-miR-449a,
CDC27	5	hsa-miR-548aa,hsa-miR-548ac,hsa-miR-548h-3p,hsa-miR-548t-3p,hsa-miR-548z,
CDC5L	5	hsa-miR-34a-5p,hsa-miR-367-3p,hsa-miR-518a-5p,hsa-miR-527,hsa-miR-548ac,
CDK1	5	hsa-miR-205-5p,hsa-miR-302a-3p,hsa-miR-424-5p,hsa-miR-548aa,hsa-miR-548t-3p,
CDK4	5	hsa-miR-302a-3p,hsa-miR-34a-5p,hsa-miR-34b-5p,hsa-miR-34c-5p,hsa-miR-449a,
CELF2	5	hsa-miR-548aa,hsa-miR-548ac,hsa-miR-548h-3p,hsa-miR-548t-3p,hsa-miR-548z,
CLIC4	5	hsa-miR-1323,hsa-miR-142-3p,hsa-miR-515-5p,hsa-miR-519d-5p,hsa-miR-519e-5p,
CNOT4	5	hsa-miR-34a-5p,hsa-miR-34b-5p,hsa-miR-34c-5p,hsa-miR-367-3p,hsa-miR-449a,
CNOT6	5	hsa-miR-183-5p,hsa-miR-371a-5p,hsa-miR-373-3p,hsa-miR-516b-5p,hsa-miR-96-5p,
CTNNB1	5	hsa-miR-142-3p,hsa-miR-200a-3p,hsa-miR-34a-5p,hsa-miR-34b-5p,hsa-miR-520g-3p,
CYR61	5	hsa-miR-142-3p,hsa-miR-205-5p,hsa-miR-302a-5p,hsa-miR-515-5p,hsa-miR-519e-5p,
DDAH1	5	hsa-miR-182-5p,hsa-miR-183-5p,hsa-miR-21-5p,hsa-miR-34a-5p,hsa-miR-96-5p,
DDX3X	5	hsa-miR-21-5p,hsa-miR-367-3p,hsa-miR-424-5p,hsa-miR-548a-3p,hsa-miR-548f-3p,
DEPDC1B	5	hsa-miR-548a-3p,hsa-miR-548ac,hsa-miR-548f-3p,hsa-miR-548h-3p,hsa-miR-548z,
DKK3	5	hsa-miR-183-5p,hsa-miR-515-5p,hsa-miR-519e-5p,hsa-miR-548aa,hsa-miR-548t-3p,
DNAJB6	5	hsa-miR-142-3p,hsa-miR-200b-3p,hsa-miR-200c-3p,hsa-miR-34a-5p,hsa-miR-520g-3p,
DNAJB9	5	hsa-miR-200b-3p,hsa-miR-200c-3p,hsa-miR-367-3p,hsa-miR-520d-5p,hsa-miR-524-5p,
DYRK3	5	hsa-miR-142-3p,hsa-miR-34a-5p,hsa-miR-34c-5p,hsa-miR-424-5p,hsa-miR-449a,
EIF4EBP2	5	hsa-miR-182-5p,hsa-miR-183-5p,hsa-miR-21-5p,hsa-miR-367-3p,hsa-miR-96-5p,
EML6	5	hsa-miR-302b-5p,hsa-miR-302c-5p,hsa-miR-302d-5p,hsa-miR-548a-3p,hsa-miR-548f-3p,
ERBB2IP	5	hsa-miR-141-3p,hsa-miR-183-5p,hsa-miR-200a-3p,hsa-miR-200b-3p,hsa-miR-200c-3p,
EXOSC2	5	hsa-miR-182-5p,hsa-miR-371a-5p,hsa-miR-515-5p,hsa-miR-519e-5p,hsa-miR-96-5p,
FAM127B	5	hsa-miR-142-3p,hsa-miR-34a-5p,hsa-miR-34c-5p,hsa-miR-449a,hsa-miR-516b-5p,
FAM217B	5	hsa-miR-183-5p,hsa-miR-21-5p,hsa-miR-486-5p,hsa-miR-515-5p,hsa-miR-519e-5p,
FAM46A	5	hsa-miR-183-5p,hsa-miR-21-5p,hsa-miR-34a-5p,hsa-miR-486-5p,hsa-miR-520g-3p,
FAM49A	5	hsa-miR-548aa,hsa-miR-548ac,hsa-miR-548h-3p,hsa-miR-548t-3p,hsa-miR-548z,
FAM71F2	5	hsa-miR-142-5p,hsa-miR-4770,hsa-miR-515-5p,hsa-miR-519d-5p,hsa-miR-519e-5p,
FAM73A	5	hsa-miR-182-5p,hsa-miR-34a-5p,hsa-miR-34c-5p,hsa-miR-449a,hsa-miR-96-5p,
FICD	5	hsa-miR-142-3p,hsa-miR-34a-5p,hsa-miR-34c-5p,hsa-miR-449a,hsa-miR-520g-3p,
G2E3	5	hsa-miR-367-3p,hsa-miR-520g-3p,hsa-miR-548ac,hsa-miR-548h-3p,hsa-miR-548z,
GAL3ST3	5	hsa-miR-548aa,hsa-miR-548ac,hsa-miR-548h-3p,hsa-miR-548t-3p,hsa-miR-548z,
GAS1	5	hsa-miR-183-5p,hsa-miR-21-3p,hsa-miR-34a-5p,hsa-miR-34c-5p,hsa-miR-449a,
GDPGP1	5	hsa-miR-21-3p,hsa-miR-302c-5p,hsa-miR-548ac,hsa-miR-548h-3p,hsa-miR-548z,
GLTSCR2	5	hsa-miR-548aa,hsa-miR-548ac,hsa-miR-548h-3p,hsa-miR-548t-3p,hsa-miR-548z,
GPR156	5	hsa-miR-182-5p,hsa-miR-34a-5p,hsa-miR-34c-5p,hsa-miR-449a,hsa-miR-96-5p,
GUCD1	5	hsa-miR-183-5p,hsa-miR-205-5p,hsa-miR-371a-5p,hsa-miR-520d-5p,hsa-miR-524-5p,
HMX3	5	hsa-miR-548aa,hsa-miR-548ac,hsa-miR-548h-3p,hsa-miR-548t-3p,hsa-miR-548z,
HNRNPF	5	hsa-miR-141-3p,hsa-miR-200a-3p,hsa-miR-371a-5p,hsa-miR-520d-5p,hsa-miR-524-5p,
HOXA5	5	hsa-miR-183-5p,hsa-miR-200c-3p,hsa-miR-302b-5p,hsa-miR-302d-5p,hsa-miR-96-5p,
HSPA4	5	hsa-miR-141-3p,hsa-miR-200a-3p,hsa-miR-302b-5p,hsa-miR-302c-5p,hsa-miR-302d-5p,
IGFBP5	5	hsa-miR-4770,hsa-miR-548a-3p,hsa-miR-548aa,hsa-miR-548f-3p,hsa-miR-548t-3p,
IL6ST	5	hsa-miR-142-3p,hsa-miR-302c-3p,hsa-miR-367-3p,hsa-miR-512-3p,hsa-miR-516b-5p,
INCENP	5	hsa-miR-142-3p,hsa-miR-182-5p,hsa-miR-367-3p,hsa-miR-520d-5p,hsa-miR-524-5p,
INHBA	5	hsa-miR-548aa,hsa-miR-548ac,hsa-miR-548h-3p,hsa-miR-548t-3p,hsa-miR-548z,
ITGA9	5	hsa-miR-302b-5p,hsa-miR-302d-5p,hsa-miR-515-5p,hsa-miR-519d-5p,hsa-miR-519e-5p,
JARID2	5	hsa-miR-34a-5p,hsa-miR-34c-5p,hsa-miR-424-5p,hsa-miR-449a,hsa-miR-520g-3p,
KDM5A	5	hsa-miR-182-5p,hsa-miR-548ac,hsa-miR-548h-3p,hsa-miR-548z,hsa-miR-96-5p,
KHSRP	5	hsa-miR-548a-3p,hsa-miR-548ac,hsa-miR-548f-3p,hsa-miR-548h-3p,hsa-miR-548z,
KIF5B	5	hsa-miR-142-3p,hsa-miR-34a-5p,hsa-miR-367-3p,hsa-miR-424-5p,hsa-miR-548g-3p,
KLHL24	5	hsa-miR-183-5p,hsa-miR-21-5p,hsa-miR-520d-5p,hsa-miR-524-5p,hsa-miR-548g-3p,
LEPROT	5	hsa-miR-142-5p,hsa-miR-302a-5p,hsa-miR-548ac,hsa-miR-548h-3p,hsa-miR-548z,
LMNB1	5	hsa-miR-200b-3p,hsa-miR-200c-3p,hsa-miR-373-3p,hsa-miR-520d-5p,hsa-miR-524-5p,
LSM14A	5	hsa-miR-1323,hsa-miR-182-5p,hsa-miR-548ac,hsa-miR-548h-3p,hsa-miR-548z,
LYRM7	5	hsa-miR-21-5p,hsa-miR-371a-5p,hsa-miR-515-5p,hsa-miR-519e-5p,hsa-miR-548g-3p,
M6PR	5	hsa-miR-200b-3p,hsa-miR-200c-3p,hsa-miR-548ac,hsa-miR-548h-3p,hsa-miR-548z,
MAGEF1	5	hsa-miR-1323,hsa-miR-520d-5p,hsa-miR-524-5p,hsa-miR-548aa,hsa-miR-548t-3p,
MAP2K1	5	hsa-miR-142-5p,hsa-miR-34a-5p,hsa-miR-34c-5p,hsa-miR-424-5p,hsa-miR-449a,
MAP3K1	5	hsa-miR-21-5p,hsa-miR-34a-5p,hsa-miR-548ac,hsa-miR-548h-3p,hsa-miR-548z,
MAPK14	5	hsa-miR-141-3p,hsa-miR-200a-3p,hsa-miR-205-5p,hsa-miR-518a-5p,hsa-miR-527,
MARCKS	5	hsa-miR-142-3p,hsa-miR-205-5p,hsa-miR-21-5p,hsa-miR-518a-5p,hsa-miR-527,
MBD4	5	hsa-miR-182-5p,hsa-miR-183-5p,hsa-miR-424-5p,hsa-miR-486-5p,hsa-miR-96-5p,
MDM4	5	hsa-miR-183-5p,hsa-miR-21-5p,hsa-miR-34a-5p,hsa-miR-34c-5p,hsa-miR-449a,
MKLN1	5	hsa-miR-142-3p,hsa-miR-142-5p,hsa-miR-34a-5p,hsa-miR-34c-5p,hsa-miR-449a,
MOAP1	5	hsa-miR-21-5p,hsa-miR-34a-5p,hsa-miR-34c-5p,hsa-miR-367-3p,hsa-miR-449a,
MORF4L1	5	hsa-miR-142-3p,hsa-miR-182-5p,hsa-miR-183-5p,hsa-miR-302c-5p,hsa-miR-96-5p,
MRGBP	5	hsa-miR-548a-3p,hsa-miR-548ac,hsa-miR-548f-3p,hsa-miR-548h-3p,hsa-miR-548z,
NCKAP1	5	hsa-miR-142-3p,hsa-miR-424-5p,hsa-miR-4770,hsa-miR-548aa,hsa-miR-548t-3p,
NDRG1	5	hsa-miR-182-5p,hsa-miR-34a-5p,hsa-miR-512-3p,hsa-miR-548a-3p,hsa-miR-548f-3p,
NUP54	5	hsa-miR-515-5p,hsa-miR-518a-5p,hsa-miR-519d-5p,hsa-miR-519e-5p,hsa-miR-527,
PALM2	5	hsa-miR-302b-5p,hsa-miR-302d-5p,hsa-miR-548ac,hsa-miR-548h-3p,hsa-miR-548z,
PDE4D	5	hsa-miR-142-5p,hsa-miR-424-5p,hsa-miR-548ac,hsa-miR-548h-3p,hsa-miR-548z,
PDE5A	5	hsa-miR-548aa,hsa-miR-548ac,hsa-miR-548h-3p,hsa-miR-548t-3p,hsa-miR-548z,
PEX26	5	hsa-miR-142-3p,hsa-miR-518a-5p,hsa-miR-520a-5p,hsa-miR-525-5p,hsa-miR-527,
PNISR	5	hsa-miR-182-5p,hsa-miR-302c-5p,hsa-miR-424-5p,hsa-miR-548aa,hsa-miR-548t-3p,
POLR2D	5	hsa-miR-548aa,hsa-miR-548ac,hsa-miR-548h-3p,hsa-miR-548t-3p,hsa-miR-548z,
PPP1R11	5	hsa-miR-182-5p,hsa-miR-34b-5p,hsa-miR-424-5p,hsa-miR-516b-5p,hsa-miR-96-5p,
PPP1R15B	5	hsa-miR-141-3p,hsa-miR-142-3p,hsa-miR-200a-3p,hsa-miR-512-3p,hsa-miR-548g-3p,
PROSC	5	hsa-miR-34a-5p,hsa-miR-424-5p,hsa-miR-520a-5p,hsa-miR-525-5p,hsa-miR-96-5p,
PRRC2B	5	hsa-miR-34a-5p,hsa-miR-367-3p,hsa-miR-4770,hsa-miR-518a-5p,hsa-miR-527,
PSAT1	5	hsa-miR-302a-5p,hsa-miR-424-5p,hsa-miR-548ac,hsa-miR-548h-3p,hsa-miR-548z,
PTAR1	5	hsa-miR-21-5p,hsa-miR-34b-5p,hsa-miR-367-3p,hsa-miR-548a-3p,hsa-miR-548f-3p,
PTPN4	5	hsa-miR-142-5p,hsa-miR-200b-3p,hsa-miR-200c-3p,hsa-miR-512-3p,hsa-miR-520g-3p,
PTPRD	5	hsa-miR-141-3p,hsa-miR-200a-3p,hsa-miR-200b-3p,hsa-miR-200c-3p,hsa-miR-424-5p,
QKI	5	hsa-miR-141-3p,hsa-miR-200a-3p,hsa-miR-200b-3p,hsa-miR-200c-3p,hsa-miR-302a-5p,
RAB8B	5	hsa-miR-141-3p,hsa-miR-200a-3p,hsa-miR-302c-3p,hsa-miR-518a-5p,hsa-miR-527,
RACGAP1	5	hsa-miR-302c-5p,hsa-miR-424-5p,hsa-miR-518a-5p,hsa-miR-520g-3p,hsa-miR-527,
RAD23B	5	hsa-miR-371a-5p,hsa-miR-373-3p,hsa-miR-424-5p,hsa-miR-520d-5p,hsa-miR-524-5p,
RASSF2	5	hsa-miR-141-3p,hsa-miR-200a-3p,hsa-miR-200b-3p,hsa-miR-200c-3p,hsa-miR-424-5p,
RNF20	5	hsa-miR-142-3p,hsa-miR-371a-5p,hsa-miR-548ac,hsa-miR-548h-3p,hsa-miR-548z,
ROBO1	5	hsa-miR-142-5p,hsa-miR-520d-5p,hsa-miR-524-5p,hsa-miR-548aa,hsa-miR-548t-3p,
RPLP0	5	hsa-miR-183-5p,hsa-miR-518a-5p,hsa-miR-527,hsa-miR-548a-3p,hsa-miR-548f-3p,
RRAGC	5	hsa-miR-21-5p,hsa-miR-371a-5p,hsa-miR-548ac,hsa-miR-548h-3p,hsa-miR-548z,
RWDD2A	5	hsa-miR-34a-5p,hsa-miR-34c-5p,hsa-miR-449a,hsa-miR-548aa,hsa-miR-548t-3p,
2007-09-01	5	hsa-miR-141-3p,hsa-miR-200a-3p,hsa-miR-200b-3p,hsa-miR-200c-3p,hsa-miR-34a-5p,
SERPINH1	5	hsa-miR-142-3p,hsa-miR-182-5p,hsa-miR-200b-3p,hsa-miR-200c-3p,hsa-miR-96-5p,
SESN2	5	hsa-miR-182-5p,hsa-miR-34a-5p,hsa-miR-34c-5p,hsa-miR-449a,hsa-miR-96-5p,
SGK3	5	hsa-miR-21-5p,hsa-miR-515-5p,hsa-miR-519d-5p,hsa-miR-519e-5p,hsa-miR-96-5p,
SIX4	5	hsa-miR-548aa,hsa-miR-548ac,hsa-miR-548h-3p,hsa-miR-548t-3p,hsa-miR-548z,
SLC12A7	5	hsa-miR-518a-5p,hsa-miR-520a-5p,hsa-miR-520g-3p,hsa-miR-525-5p,hsa-miR-527,
SLC29A1	5	hsa-miR-34b-5p,hsa-miR-424-5p,hsa-miR-548ac,hsa-miR-548h-3p,hsa-miR-548z,
SLC30A1	5	hsa-miR-548aa,hsa-miR-548ac,hsa-miR-548h-3p,hsa-miR-548t-3p,hsa-miR-548z,
SLC30A4	5	hsa-miR-302a-5p,hsa-miR-518a-5p,hsa-miR-527,hsa-miR-548aa,hsa-miR-548t-3p,
SMCR8	5	hsa-miR-515-5p,hsa-miR-518a-5p,hsa-miR-519d-5p,hsa-miR-519e-5p,hsa-miR-527,
SP1	5	hsa-miR-200b-3p,hsa-miR-200c-3p,hsa-miR-21-5p,hsa-miR-518a-5p,hsa-miR-527,
SPC25	5	hsa-miR-548a-3p,hsa-miR-548ac,hsa-miR-548f-3p,hsa-miR-548h-3p,hsa-miR-548z,
SPPL3	5	hsa-miR-142-3p,hsa-miR-21-5p,hsa-miR-548ac,hsa-miR-548h-3p,hsa-miR-548z,
STARD3NL	5	hsa-miR-520d-5p,hsa-miR-524-5p,hsa-miR-548a-3p,hsa-miR-548f-3p,hsa-miR-548g-3p,
SYNGR2	5	hsa-miR-182-5p,hsa-miR-34a-5p,hsa-miR-34c-5p,hsa-miR-449a,hsa-miR-96-5p,
TAF1D	5	hsa-miR-1298-5p,hsa-miR-200b-3p,hsa-miR-200c-3p,hsa-miR-302c-5p,hsa-miR-4770,
TBC1D22B	5	hsa-miR-548aa,hsa-miR-548ac,hsa-miR-548h-3p,hsa-miR-548t-3p,hsa-miR-548z,
TBL1XR1	5	hsa-miR-21-5p,hsa-miR-302b-5p,hsa-miR-302d-5p,hsa-miR-548a-3p,hsa-miR-548f-3p,
TGIF2	5	hsa-miR-548aa,hsa-miR-548ac,hsa-miR-548h-3p,hsa-miR-548t-3p,hsa-miR-548z,
THYN1	5	hsa-miR-548aa,hsa-miR-548ac,hsa-miR-548h-3p,hsa-miR-548t-3p,hsa-miR-548z,
TMLHE	5	hsa-miR-548a-3p,hsa-miR-548ac,hsa-miR-548f-3p,hsa-miR-548h-3p,hsa-miR-548z,
TMPPE	5	hsa-miR-183-5p,hsa-miR-548ac,hsa-miR-548g-3p,hsa-miR-548h-3p,hsa-miR-548z,
TNFRSF13C	5	hsa-miR-367-3p,hsa-miR-371a-5p,hsa-miR-548ac,hsa-miR-548h-3p,hsa-miR-548z,
TOR1AIP2	5	hsa-miR-142-3p,hsa-miR-21-5p,hsa-miR-548ac,hsa-miR-548h-3p,hsa-miR-548z,
TRA2B	5	hsa-miR-548aa,hsa-miR-548ac,hsa-miR-548h-3p,hsa-miR-548t-3p,hsa-miR-548z,
TRPC3	5	hsa-miR-518a-5p,hsa-miR-527,hsa-miR-548ac,hsa-miR-548h-3p,hsa-miR-548z,
UBE2D1	5	hsa-miR-200b-3p,hsa-miR-200c-3p,hsa-miR-548ac,hsa-miR-548h-3p,hsa-miR-548z,
UHRF1BP1	5	hsa-miR-200b-3p,hsa-miR-200c-3p,hsa-miR-21-3p,hsa-miR-34a-5p,hsa-miR-367-3p,
WNK1	5	hsa-miR-183-5p,hsa-miR-21-5p,hsa-miR-302a-5p,hsa-miR-548a-3p,hsa-miR-548f-3p,
XRCC3	5	hsa-miR-548aa,hsa-miR-548ac,hsa-miR-548h-3p,hsa-miR-548t-3p,hsa-miR-548z,
YES1	5	hsa-miR-142-3p,hsa-miR-205-5p,hsa-miR-548ac,hsa-miR-548h-3p,hsa-miR-548z,
ZCCHC9	5	hsa-miR-548aa,hsa-miR-548ac,hsa-miR-548h-3p,hsa-miR-548t-3p,hsa-miR-548z,
ZNF518B	5	hsa-miR-548aa,hsa-miR-548ac,hsa-miR-548h-3p,hsa-miR-548t-3p,hsa-miR-548z,
ZNF598	5	hsa-miR-34a-5p,hsa-miR-367-3p,hsa-miR-518a-5p,hsa-miR-527,hsa-miR-548g-3p,
ABT1	4	hsa-miR-200b-3p,hsa-miR-200c-3p,hsa-miR-548a-3p,hsa-miR-548f-3p,
ACTR2	4	hsa-miR-21-5p,hsa-miR-424-5p,hsa-miR-548a-3p,hsa-miR-548f-3p,
ACVR2B	4	hsa-miR-141-3p,hsa-miR-200c-3p,hsa-miR-548a-3p,hsa-miR-548f-3p,
ADAMTS5	4	hsa-miR-516b-5p,hsa-miR-548ac,hsa-miR-548h-3p,hsa-miR-548z,
ADSS	4	hsa-miR-1323,hsa-miR-548a-3p,hsa-miR-548f-3p,hsa-miR-96-5p,
AKR7A2	4	hsa-miR-34a-5p,hsa-miR-518a-5p,hsa-miR-520g-3p,hsa-miR-527,
ALDH5A1	4	hsa-miR-520a-5p,hsa-miR-520d-5p,hsa-miR-524-5p,hsa-miR-525-5p,
ANKRD36	4	hsa-miR-182-5p,hsa-miR-183-5p,hsa-miR-424-5p,hsa-miR-96-5p,
ANP32E	4	hsa-miR-367-3p,hsa-miR-520g-3p,hsa-miR-548aa,hsa-miR-548t-3p,
AP5Z1	4	hsa-miR-367-3p,hsa-miR-424-5p,hsa-miR-518a-5p,hsa-miR-527,
ARID4A	4	hsa-miR-21-5p,hsa-miR-548ac,hsa-miR-548h-3p,hsa-miR-548z,
ASGR2	4	hsa-miR-367-3p,hsa-miR-424-5p,hsa-miR-518a-5p,hsa-miR-527,
ATF5	4	hsa-miR-142-3p,hsa-miR-515-5p,hsa-miR-519d-5p,hsa-miR-519e-5p,
ATP5G3	4	hsa-miR-142-5p,hsa-miR-200b-3p,hsa-miR-200c-3p,hsa-miR-424-5p,
B3GALNT1	4	hsa-miR-21-5p,hsa-miR-548ac,hsa-miR-548h-3p,hsa-miR-548z,
BACE2	4	hsa-miR-302c-5p,hsa-miR-371a-5p,hsa-miR-520a-5p,hsa-miR-525-5p,
BAP1	4	hsa-miR-141-3p,hsa-miR-200a-3p,hsa-miR-200b-3p,hsa-miR-200c-3p,
BCL11B	4	hsa-miR-183-5p,hsa-miR-367-3p,hsa-miR-518a-5p,hsa-miR-527,
BCLAF1	4	hsa-miR-142-3p,hsa-miR-34a-5p,hsa-miR-520d-5p,hsa-miR-524-5p,
BMPR2	4	hsa-miR-21-5p,hsa-miR-302b-5p,hsa-miR-302c-3p,hsa-miR-302d-5p,
BSPRY	4	hsa-miR-424-5p,hsa-miR-515-5p,hsa-miR-519d-5p,hsa-miR-519e-5p,
BTBD7	4	hsa-miR-142-3p,hsa-miR-21-5p,hsa-miR-302b-5p,hsa-miR-302d-5p,
BTG2	4	hsa-miR-142-3p,hsa-miR-21-5p,hsa-miR-34b-5p,hsa-miR-367-3p,
CACNG8	4	hsa-miR-200b-3p,hsa-miR-200c-3p,hsa-miR-371a-5p,hsa-miR-378i,
CAPRIN1	4	hsa-miR-21-5p,hsa-miR-302b-5p,hsa-miR-302d-5p,hsa-miR-34a-5p,
CCDC140	4	hsa-miR-515-5p,hsa-miR-516b-5p,hsa-miR-519d-5p,hsa-miR-519e-5p,
CCDC58	4	hsa-miR-515-5p,hsa-miR-519e-5p,hsa-miR-520d-5p,hsa-miR-524-5p,
CCDC71L	4	hsa-miR-1298-5p,hsa-miR-141-3p,hsa-miR-200a-3p,hsa-miR-302c-5p,
CD44	4	hsa-miR-302b-5p,hsa-miR-302d-5p,hsa-miR-34a-5p,hsa-miR-373-3p,
CDC14B	4	hsa-miR-142-3p,hsa-miR-200b-3p,hsa-miR-200c-3p,hsa-miR-302a-5p,
CDC23	4	hsa-miR-34a-5p,hsa-miR-515-5p,hsa-miR-519d-5p,hsa-miR-519e-5p,
CDK2	4	hsa-miR-302a-3p,hsa-miR-302d-3p,hsa-miR-372-3p,hsa-miR-524-5p,
CDKN1A	4	hsa-miR-182-5p,hsa-miR-302a-3p,hsa-miR-372-3p,hsa-miR-96-5p,
CELSR3	4	hsa-miR-520g-3p,hsa-miR-548ac,hsa-miR-548h-3p,hsa-miR-548z,
CHML	4	hsa-miR-141-3p,hsa-miR-200a-3p,hsa-miR-371a-3p,hsa-miR-96-5p,
CLASP1	4	hsa-miR-21-3p,hsa-miR-548ac,hsa-miR-548h-3p,hsa-miR-548z,
CNEP1R1	4	hsa-miR-302c-5p,hsa-miR-367-3p,hsa-miR-518a-5p,hsa-miR-527,
DAAM1	4	hsa-miR-21-5p,hsa-miR-515-5p,hsa-miR-519d-5p,hsa-miR-519e-5p,
DDA1	4	hsa-miR-34a-5p,hsa-miR-34b-5p,hsa-miR-34c-5p,hsa-miR-449a,
DDX19B	4	hsa-miR-34a-5p,hsa-miR-34c-5p,hsa-miR-371a-5p,hsa-miR-449a,
DDX21	4	hsa-miR-142-5p,hsa-miR-34a-5p,hsa-miR-548a-3p,hsa-miR-548f-3p,
DDX6	4	hsa-miR-1323,hsa-miR-302c-5p,hsa-miR-548a-3p,hsa-miR-548f-3p,
DENND5B	4	hsa-miR-1298-5p,hsa-miR-200b-3p,hsa-miR-200c-3p,hsa-miR-486-5p,
DGS2	4	hsa-miR-142-3p,hsa-miR-548ac,hsa-miR-548h-3p,hsa-miR-548z,
DLC1	4	hsa-miR-142-5p,hsa-miR-200a-3p,hsa-miR-200b-3p,hsa-miR-200c-3p,
EDEM3	4	hsa-miR-142-3p,hsa-miR-34a-5p,hsa-miR-34c-5p,hsa-miR-449a,
EFNB1	4	hsa-miR-34a-5p,hsa-miR-34b-5p,hsa-miR-34c-5p,hsa-miR-449a,
ELMO2	4	hsa-miR-141-3p,hsa-miR-200a-3p,hsa-miR-200b-3p,hsa-miR-200c-3p,
ELP2	4	hsa-miR-302a-5p,hsa-miR-4770,hsa-miR-520a-5p,hsa-miR-525-5p,
EPM2AIP1	4	hsa-miR-142-3p,hsa-miR-21-5p,hsa-miR-34b-5p,hsa-miR-424-5p,
ERCC1	4	hsa-miR-371a-5p,hsa-miR-548ac,hsa-miR-548h-3p,hsa-miR-548z,
ESYT1	4	hsa-miR-1323,hsa-miR-548a-3p,hsa-miR-548f-3p,hsa-miR-548g-3p,
ETF1	4	hsa-miR-1298-5p,hsa-miR-205-5p,hsa-miR-302c-5p,hsa-miR-34b-5p,
EVI5L	4	hsa-miR-34a-5p,hsa-miR-34b-5p,hsa-miR-34c-5p,hsa-miR-449a,
FAM129A	4	hsa-miR-367-3p,hsa-miR-515-5p,hsa-miR-519d-5p,hsa-miR-519e-5p,
FAM175B	4	hsa-miR-183-5p,hsa-miR-515-5p,hsa-miR-519d-5p,hsa-miR-519e-5p,
FAM208A	4	hsa-miR-34a-5p,hsa-miR-548ac,hsa-miR-548h-3p,hsa-miR-548z,
FAM20B	4	hsa-miR-21-5p,hsa-miR-515-5p,hsa-miR-519d-5p,hsa-miR-519e-5p,
FEM1B	4	hsa-miR-302a-5p,hsa-miR-302c-3p,hsa-miR-371a-5p,hsa-miR-512-3p,
FJX1	4	hsa-miR-1323,hsa-miR-142-5p,hsa-miR-548a-3p,hsa-miR-548f-3p,
FKBP1A	4	hsa-miR-367-3p,hsa-miR-424-5p,hsa-miR-548a-3p,hsa-miR-548f-3p,
FKBP5	4	hsa-miR-200b-3p,hsa-miR-200c-3p,hsa-miR-21-5p,hsa-miR-302c-5p,
FMNL3	4	hsa-miR-182-5p,hsa-miR-548ac,hsa-miR-548h-3p,hsa-miR-548z,
FNDC3A	4	hsa-miR-142-3p,hsa-miR-302b-5p,hsa-miR-302c-5p,hsa-miR-302d-5p,
FOXN3	4	hsa-miR-21-5p,hsa-miR-34a-5p,hsa-miR-34c-5p,hsa-miR-449a,
FOXO1	4	hsa-miR-182-5p,hsa-miR-183-5p,hsa-miR-520g-3p,hsa-miR-96-5p,
FUT10	4	hsa-miR-142-5p,hsa-miR-183-5p,hsa-miR-34a-5p,hsa-miR-371a-5p,
FUT11	4	hsa-miR-141-3p,hsa-miR-200a-3p,hsa-miR-302c-5p,hsa-miR-367-3p,
GAPVD1	4	hsa-miR-21-5p,hsa-miR-302c-5p,hsa-miR-34a-5p,hsa-miR-371a-5p,
GFPT1	4	hsa-miR-302b-5p,hsa-miR-302c-5p,hsa-miR-302d-5p,hsa-miR-34a-5p,
GGCX	4	hsa-miR-21-3p,hsa-miR-302b-5p,hsa-miR-302c-5p,hsa-miR-302d-5p,
GIGYF2	4	hsa-miR-34a-5p,hsa-miR-515-5p,hsa-miR-519d-5p,hsa-miR-519e-5p,
GINS2	4	hsa-miR-142-3p,hsa-miR-548ac,hsa-miR-548h-3p,hsa-miR-548z,
GMFB	4	hsa-miR-302a-5p,hsa-miR-34a-5p,hsa-miR-34c-5p,hsa-miR-449a,
GPATCH8	4	hsa-miR-200b-3p,hsa-miR-200c-3p,hsa-miR-302c-5p,hsa-miR-424-5p,
GTF2A1	4	hsa-miR-21-5p,hsa-miR-367-3p,hsa-miR-424-5p,hsa-miR-96-5p,
GXYLT1	4	hsa-miR-142-5p,hsa-miR-4770,hsa-miR-520a-5p,hsa-miR-525-5p,
H1F0	4	hsa-miR-1298-5p,hsa-miR-515-5p,hsa-miR-519e-5p,hsa-miR-520g-3p,
H3F3C	4	hsa-miR-142-3p,hsa-miR-367-3p,hsa-miR-518a-5p,hsa-miR-527,
HDGFRP2	4	hsa-miR-34b-5p,hsa-miR-548ac,hsa-miR-548h-3p,hsa-miR-548z,
HEATR5A	4	hsa-miR-371a-5p,hsa-miR-515-5p,hsa-miR-519d-5p,hsa-miR-519e-5p,
HHIP	4	hsa-miR-302a-5p,hsa-miR-548ac,hsa-miR-548h-3p,hsa-miR-548z,
HIC2	4	hsa-miR-21-5p,hsa-miR-302c-5p,hsa-miR-518a-5p,hsa-miR-527,
HIRIP3	4	hsa-miR-34a-5p,hsa-miR-34b-5p,hsa-miR-34c-5p,hsa-miR-449a,
HOXB5	4	hsa-miR-141-3p,hsa-miR-200a-3p,hsa-miR-200b-3p,hsa-miR-200c-3p,
HOXC8	4	hsa-miR-34b-5p,hsa-miR-367-3p,hsa-miR-424-5p,hsa-miR-518c-3p,
HSP90AA1	4	hsa-miR-1323,hsa-miR-183-5p,hsa-miR-34c-5p,hsa-miR-371a-5p,
IFNLR1	4	hsa-miR-34a-5p,hsa-miR-34b-5p,hsa-miR-34c-5p,hsa-miR-449a,
IMP3	4	hsa-miR-34a-5p,hsa-miR-548ac,hsa-miR-548h-3p,hsa-miR-548z,
ITGA11	4	hsa-miR-34a-5p,hsa-miR-34b-5p,hsa-miR-34c-5p,hsa-miR-449a,
ITPR1	4	hsa-miR-34c-5p,hsa-miR-367-3p,hsa-miR-424-5p,hsa-miR-449a,
JAG1	4	hsa-miR-200c-3p,hsa-miR-21-5p,hsa-miR-34a-5p,hsa-miR-524-5p,
KCNB1	4	hsa-miR-302c-3p,hsa-miR-512-3p,hsa-miR-548aa,hsa-miR-548t-3p,
KCNK10	4	hsa-miR-520g-3p,hsa-miR-548ac,hsa-miR-548h-3p,hsa-miR-548z,
KCNS2	4	hsa-miR-183-5p,hsa-miR-371a-5p,hsa-miR-548a-3p,hsa-miR-548f-3p,
KCTD10	4	hsa-miR-302c-3p,hsa-miR-512-3p,hsa-miR-518a-5p,hsa-miR-527,
KDR	4	hsa-miR-200b-3p,hsa-miR-200c-3p,hsa-miR-548aa,hsa-miR-548t-3p,
KIAA0895	4	hsa-miR-142-5p,hsa-miR-424-5p,hsa-miR-518a-5p,hsa-miR-527,
KIAA1456	4	hsa-miR-424-5p,hsa-miR-548ac,hsa-miR-548h-3p,hsa-miR-548z,
KIAA1549	4	hsa-miR-141-3p,hsa-miR-200a-3p,hsa-miR-520a-5p,hsa-miR-525-5p,
KIAA2018	4	hsa-miR-371a-5p,hsa-miR-548ac,hsa-miR-548h-3p,hsa-miR-548z,
KIF23	4	hsa-miR-373-3p,hsa-miR-424-5p,hsa-miR-548aa,hsa-miR-548t-3p,
KLF11	4	hsa-miR-141-3p,hsa-miR-200a-3p,hsa-miR-200b-3p,hsa-miR-200c-3p,
KLF13	4	hsa-miR-302d-3p,hsa-miR-372-3p,hsa-miR-520d-5p,hsa-miR-524-5p,
KLHL20	4	hsa-miR-141-3p,hsa-miR-200a-3p,hsa-miR-200b-3p,hsa-miR-200c-3p,
KLHL28	4	hsa-miR-182-5p,hsa-miR-302c-3p,hsa-miR-520d-5p,hsa-miR-524-5p,
KRAS	4	hsa-miR-183-5p,hsa-miR-200b-3p,hsa-miR-200c-3p,hsa-miR-96-5p,
LARP1	4	hsa-miR-183-5p,hsa-miR-34a-5p,hsa-miR-548a-3p,hsa-miR-548f-3p,
LLPH	4	hsa-miR-142-5p,hsa-miR-302b-5p,hsa-miR-302d-5p,hsa-miR-34a-5p,
LUC7L2	4	hsa-miR-373-3p,hsa-miR-548ac,hsa-miR-548h-3p,hsa-miR-548z,
MAPT	4	hsa-miR-34c-5p,hsa-miR-518a-5p,hsa-miR-520g-3p,hsa-miR-527,
MAST3	4	hsa-miR-34a-5p,hsa-miR-34b-5p,hsa-miR-34c-5p,hsa-miR-449a,
MAT2A	4	hsa-miR-142-5p,hsa-miR-21-3p,hsa-miR-548aa,hsa-miR-548t-3p,
MBD6	4	hsa-miR-142-3p,hsa-miR-34a-5p,hsa-miR-34c-5p,hsa-miR-449a,
MET	4	hsa-miR-34a-5p,hsa-miR-34b-5p,hsa-miR-34c-5p,hsa-miR-449a,
MFF	4	hsa-miR-1323,hsa-miR-367-3p,hsa-miR-548aa,hsa-miR-548t-3p,
MID1IP1	4	hsa-miR-520d-5p,hsa-miR-524-5p,hsa-miR-548a-3p,hsa-miR-548f-3p,
MIDN	4	hsa-miR-520a-5p,hsa-miR-525-5p,hsa-miR-548aa,hsa-miR-548t-3p,
MLLT10	4	hsa-miR-1323,hsa-miR-200b-3p,hsa-miR-200c-3p,hsa-miR-302c-5p,
MRO	4	hsa-miR-367-3p,hsa-miR-548ac,hsa-miR-548h-3p,hsa-miR-548z,
MSANTD4	4	hsa-miR-142-3p,hsa-miR-302c-3p,hsa-miR-424-5p,hsa-miR-520g-3p,
MTDH	4	hsa-miR-200b-3p,hsa-miR-200c-3p,hsa-miR-34a-5p,hsa-miR-34b-5p,
MTF2	4	hsa-miR-183-5p,hsa-miR-548ac,hsa-miR-548h-3p,hsa-miR-548z,
MTMR3	4	hsa-miR-424-5p,hsa-miR-548ac,hsa-miR-548h-3p,hsa-miR-548z,
MYADM	4	hsa-miR-302b-5p,hsa-miR-302d-5p,hsa-miR-371a-5p,hsa-miR-519d-5p,
MYO5A	4	hsa-miR-424-5p,hsa-miR-515-5p,hsa-miR-519d-5p,hsa-miR-519e-5p,
NAA30	4	hsa-miR-183-5p,hsa-miR-21-3p,hsa-miR-21-5p,hsa-miR-371a-5p,
NAV2	4	hsa-miR-1298-5p,hsa-miR-548ac,hsa-miR-548h-3p,hsa-miR-548z,
NEGR1	4	hsa-miR-424-5p,hsa-miR-548ac,hsa-miR-548h-3p,hsa-miR-548z,
NEO1	4	hsa-miR-183-5p,hsa-miR-548ac,hsa-miR-548h-3p,hsa-miR-548z,
NEUROD2	4	hsa-miR-183-5p,hsa-miR-34a-5p,hsa-miR-34c-5p,hsa-miR-449a,
NFATC2IP	4	hsa-miR-142-3p,hsa-miR-371a-5p,hsa-miR-512-3p,hsa-miR-520g-3p,
NHLRC3	4	hsa-miR-548ac,hsa-miR-548h-3p,hsa-miR-548z,hsa-miR-96-5p,
NPM3	4	hsa-miR-520g-3p,hsa-miR-548ac,hsa-miR-548h-3p,hsa-miR-548z,
NR3C1	4	hsa-miR-182-5p,hsa-miR-183-5p,hsa-miR-520d-5p,hsa-miR-524-5p,
NRXN1	4	hsa-miR-302a-5p,hsa-miR-548ac,hsa-miR-548h-3p,hsa-miR-548z,
NUCKS1	4	hsa-miR-302c-5p,hsa-miR-34a-5p,hsa-miR-367-3p,hsa-miR-424-5p,
OTUD4	4	hsa-miR-142-3p,hsa-miR-183-5p,hsa-miR-520d-5p,hsa-miR-524-5p,
PABPC1	4	hsa-miR-200b-3p,hsa-miR-200c-3p,hsa-miR-34c-5p,hsa-miR-520g-3p,
PAFAH1B2	4	hsa-miR-424-5p,hsa-miR-518a-5p,hsa-miR-519d-5p,hsa-miR-527,
PAPD7	4	hsa-miR-142-3p,hsa-miR-34b-5p,hsa-miR-367-3p,hsa-miR-519d-5p,
PAPLN	4	hsa-miR-302c-3p,hsa-miR-34a-5p,hsa-miR-34c-5p,hsa-miR-449a,
PARD6B	4	hsa-miR-200b-3p,hsa-miR-200c-3p,hsa-miR-205-5p,hsa-miR-367-3p,
PCK1	4	hsa-miR-548a-3p,hsa-miR-548aa,hsa-miR-548f-3p,hsa-miR-548t-3p,
PDIA6	4	hsa-miR-424-5p,hsa-miR-548ac,hsa-miR-548h-3p,hsa-miR-548z,
PEG10	4	hsa-miR-1323,hsa-miR-34a-5p,hsa-miR-34c-5p,hsa-miR-449a,
PFN1	4	hsa-miR-182-5p,hsa-miR-518a-5p,hsa-miR-527,hsa-miR-96-5p,
PHF12	4	hsa-miR-142-3p,hsa-miR-205-5p,hsa-miR-548a-3p,hsa-miR-548f-3p,
PHLPP2	4	hsa-miR-141-3p,hsa-miR-205-5p,hsa-miR-367-3p,hsa-miR-424-5p,
PIK3C2A	4	hsa-miR-182-5p,hsa-miR-21-5p,hsa-miR-371a-5p,hsa-miR-520g-3p,
PIK3CG	4	hsa-miR-142-3p,hsa-miR-548a-3p,hsa-miR-548f-3p,hsa-miR-548g-3p,
PITPNB	4	hsa-miR-1323,hsa-miR-548a-3p,hsa-miR-548f-3p,hsa-miR-548g-3p,
PLA2G2D	4	hsa-miR-183-5p,hsa-miR-34a-5p,hsa-miR-34c-5p,hsa-miR-449a,
PNRC2	4	hsa-miR-302a-5p,hsa-miR-424-5p,hsa-miR-548a-3p,hsa-miR-548f-3p,
PPIL4	4	hsa-miR-142-3p,hsa-miR-4770,hsa-miR-520d-5p,hsa-miR-524-5p,
PPP2R5E	4	hsa-miR-4770,hsa-miR-520a-5p,hsa-miR-520g-3p,hsa-miR-525-5p,
PRKAA1	4	hsa-miR-1298-5p,hsa-miR-424-5p,hsa-miR-520d-5p,hsa-miR-524-5p,
PRKAA2	4	hsa-miR-141-3p,hsa-miR-182-5p,hsa-miR-200a-3p,hsa-miR-302c-5p,
PRR3	4	hsa-miR-34a-5p,hsa-miR-548ac,hsa-miR-548h-3p,hsa-miR-548z,
PSMA2	4	hsa-miR-302c-5p,hsa-miR-548ac,hsa-miR-548h-3p,hsa-miR-548z,
PTGDR2	4	hsa-miR-302c-3p,hsa-miR-515-5p,hsa-miR-519d-5p,hsa-miR-519e-5p,
RAB14	4	hsa-miR-518a-5p,hsa-miR-520d-5p,hsa-miR-524-5p,hsa-miR-527,
RAB23	4	hsa-miR-200b-3p,hsa-miR-424-5p,hsa-miR-518a-5p,hsa-miR-527,
RBPJ	4	hsa-miR-424-5p,hsa-miR-548ac,hsa-miR-548h-3p,hsa-miR-548z,
RCC2	4	hsa-miR-182-5p,hsa-miR-302b-5p,hsa-miR-302c-5p,hsa-miR-378i,
RDH11	4	hsa-miR-1323,hsa-miR-183-5p,hsa-miR-21-5p,hsa-miR-34a-5p,
RHOA	4	hsa-miR-200c-3p,hsa-miR-548ac,hsa-miR-548h-3p,hsa-miR-548z,
RIN2	4	hsa-miR-141-3p,hsa-miR-200a-3p,hsa-miR-200b-3p,hsa-miR-200c-3p,
RLIM	4	hsa-miR-1323,hsa-miR-142-5p,hsa-miR-518a-5p,hsa-miR-527,
RMND5A	4	hsa-miR-21-5p,hsa-miR-548ac,hsa-miR-548h-3p,hsa-miR-548z,
RNPS1	4	hsa-miR-520d-5p,hsa-miR-524-5p,hsa-miR-548a-3p,hsa-miR-548f-3p,
RPF2	4	hsa-miR-142-5p,hsa-miR-371a-5p,hsa-miR-520a-5p,hsa-miR-525-5p,
RPL3L	4	hsa-miR-371a-5p,hsa-miR-548ac,hsa-miR-548h-3p,hsa-miR-548z,
RPS26	4	hsa-miR-515-5p,hsa-miR-519e-5p,hsa-miR-520a-5p,hsa-miR-525-5p,
RTN4	4	hsa-miR-183-5p,hsa-miR-21-5p,hsa-miR-34a-5p,hsa-miR-424-5p,
SCML2	4	hsa-miR-520g-3p,hsa-miR-548a-3p,hsa-miR-548f-3p,hsa-miR-548g-3p,
SEMA4D	4	hsa-miR-520g-3p,hsa-miR-548ac,hsa-miR-548h-3p,hsa-miR-548z,
SF1	4	hsa-miR-21-3p,hsa-miR-548ac,hsa-miR-548h-3p,hsa-miR-548z,
SHC1	4	hsa-miR-141-3p,hsa-miR-200a-3p,hsa-miR-200b-3p,hsa-miR-200c-3p,
SIRT1	4	hsa-miR-142-5p,hsa-miR-34a-5p,hsa-miR-373-3p,hsa-miR-449a,
SLC16A1	4	hsa-miR-302a-5p,hsa-miR-302c-5p,hsa-miR-548a-3p,hsa-miR-548f-3p,
SLC24A2	4	hsa-miR-142-5p,hsa-miR-515-5p,hsa-miR-519d-5p,hsa-miR-519e-5p,
SLC24A4	4	hsa-miR-183-5p,hsa-miR-371a-5p,hsa-miR-548aa,hsa-miR-548t-3p,
SLC25A25	4	hsa-miR-183-5p,hsa-miR-205-5p,hsa-miR-4770,hsa-miR-96-5p,
SLC38A9	4	hsa-miR-183-5p,hsa-miR-371a-5p,hsa-miR-548aa,hsa-miR-548t-3p,
SMAD2	4	hsa-miR-200a-3p,hsa-miR-200b-3p,hsa-miR-371a-5p,hsa-miR-548g-3p,
SMARCAD1	4	hsa-miR-520d-5p,hsa-miR-524-5p,hsa-miR-548a-3p,hsa-miR-548f-3p,
SMU1	4	hsa-miR-367-3p,hsa-miR-548ac,hsa-miR-548h-3p,hsa-miR-548z,
SON	4	hsa-miR-142-5p,hsa-miR-34a-5p,hsa-miR-548aa,hsa-miR-548t-3p,
SPAM1	4	hsa-miR-34a-5p,hsa-miR-34b-5p,hsa-miR-34c-5p,hsa-miR-449a,
SPIN4	4	hsa-miR-183-5p,hsa-miR-518a-5p,hsa-miR-527,hsa-miR-96-5p,
SPRYD4	4	hsa-miR-141-3p,hsa-miR-200a-3p,hsa-miR-367-3p,hsa-miR-371a-5p,
SSU72	4	hsa-miR-424-5p,hsa-miR-548ac,hsa-miR-548h-3p,hsa-miR-548z,
STRN3	4	hsa-miR-142-3p,hsa-miR-548ac,hsa-miR-548h-3p,hsa-miR-548z,
TAF13	4	hsa-miR-142-5p,hsa-miR-424-5p,hsa-miR-548aa,hsa-miR-548t-3p,
TANGO2	4	hsa-miR-371a-5p,hsa-miR-515-5p,hsa-miR-519d-5p,hsa-miR-519e-5p,
TBC1D13	4	hsa-miR-142-3p,hsa-miR-515-5p,hsa-miR-519d-5p,hsa-miR-519e-5p,
TCF7L1	4	hsa-miR-141-3p,hsa-miR-200a-3p,hsa-miR-200b-3p,hsa-miR-200c-3p,
TFAP2A	4	hsa-miR-302b-5p,hsa-miR-302c-5p,hsa-miR-302d-5p,hsa-miR-424-5p,
TFRC	4	hsa-miR-200a-3p,hsa-miR-302b-5p,hsa-miR-302d-5p,hsa-miR-34a-5p,
TGOLN2	4	hsa-miR-302b-5p,hsa-miR-302d-5p,hsa-miR-518a-5p,hsa-miR-527,
TM4SF1	4	hsa-miR-141-3p,hsa-miR-302b-5p,hsa-miR-302d-5p,hsa-miR-424-5p,
TMC7	4	hsa-miR-1298-5p,hsa-miR-1323,hsa-miR-520d-5p,hsa-miR-524-5p,
TMEM167A	4	hsa-miR-34a-5p,hsa-miR-34b-5p,hsa-miR-34c-5p,hsa-miR-449a,
TMEM189	4	hsa-miR-424-5p,hsa-miR-548ac,hsa-miR-548h-3p,hsa-miR-548z,
TMEM189-UBE2V1	4	hsa-miR-424-5p,hsa-miR-548ac,hsa-miR-548h-3p,hsa-miR-548z,
TMTC3	4	hsa-miR-142-3p,hsa-miR-515-5p,hsa-miR-516b-5p,hsa-miR-519e-5p,
TNFRSF10A	4	hsa-miR-142-5p,hsa-miR-182-5p,hsa-miR-183-5p,hsa-miR-96-5p,
TNRC6C	4	hsa-miR-515-5p,hsa-miR-519e-5p,hsa-miR-548aa,hsa-miR-548t-3p,
TOMM40	4	hsa-miR-34a-5p,hsa-miR-515-5p,hsa-miR-519d-5p,hsa-miR-519e-5p,
TP53INP1	4	hsa-miR-142-5p,hsa-miR-182-5p,hsa-miR-200b-3p,hsa-miR-200c-3p,
TRABD2A	4	hsa-miR-1298-5p,hsa-miR-371a-5p,hsa-miR-520a-5p,hsa-miR-525-5p,
TRIB1	4	hsa-miR-371a-5p,hsa-miR-520d-5p,hsa-miR-520g-3p,hsa-miR-524-5p,
TRIM13	4	hsa-miR-520a-5p,hsa-miR-525-5p,hsa-miR-548a-3p,hsa-miR-548f-3p,
TRIM66	4	hsa-miR-142-5p,hsa-miR-371a-5p,hsa-miR-520a-5p,hsa-miR-525-5p,
TRIM71	4	hsa-miR-182-5p,hsa-miR-183-5p,hsa-miR-4770,hsa-miR-96-5p,
TROVE2	4	hsa-miR-141-3p,hsa-miR-142-3p,hsa-miR-200a-3p,hsa-miR-34b-5p,
TSC22D2	4	hsa-miR-424-5p,hsa-miR-548ac,hsa-miR-548h-3p,hsa-miR-548z,
TWF1	4	hsa-miR-142-3p,hsa-miR-142-5p,hsa-miR-302c-3p,hsa-miR-367-3p,
UBE2V1	4	hsa-miR-424-5p,hsa-miR-548ac,hsa-miR-548h-3p,hsa-miR-548z,
UBL3	4	hsa-miR-302c-3p,hsa-miR-512-3p,hsa-miR-548a-3p,hsa-miR-548f-3p,
UNC93A	4	hsa-miR-302a-5p,hsa-miR-548ac,hsa-miR-548h-3p,hsa-miR-548z,
USP5	4	hsa-miR-182-5p,hsa-miR-520a-5p,hsa-miR-525-5p,hsa-miR-96-5p,
VAC14	4	hsa-miR-141-3p,hsa-miR-200a-3p,hsa-miR-200b-3p,hsa-miR-200c-3p,
VASN	4	hsa-miR-34a-5p,hsa-miR-34b-5p,hsa-miR-34c-5p,hsa-miR-449a,
VMA21	4	hsa-miR-367-3p,hsa-miR-518a-5p,hsa-miR-527,hsa-miR-548g-3p,
VPS37B	4	hsa-miR-34a-5p,hsa-miR-34c-5p,hsa-miR-378i,hsa-miR-449a,
VPS45	4	hsa-miR-34a-5p,hsa-miR-515-5p,hsa-miR-519d-5p,hsa-miR-519e-5p,
WASL	4	hsa-miR-142-3p,hsa-miR-302c-5p,hsa-miR-367-3p,hsa-miR-520g-3p,
WDR13	4	hsa-miR-520g-3p,hsa-miR-548ac,hsa-miR-548h-3p,hsa-miR-548z,
WDR37	4	hsa-miR-141-3p,hsa-miR-200a-3p,hsa-miR-200b-3p,hsa-miR-200c-3p,
XBP1P1	4	hsa-miR-34a-5p,hsa-miR-34b-5p,hsa-miR-34c-5p,hsa-miR-449a,
XKR4	4	hsa-miR-548a-3p,hsa-miR-548aa,hsa-miR-548f-3p,hsa-miR-548t-3p,
YME1L1	4	hsa-miR-141-3p,hsa-miR-200a-3p,hsa-miR-21-5p,hsa-miR-371a-5p,
ZADH2	4	hsa-miR-21-5p,hsa-miR-367-3p,hsa-miR-548aa,hsa-miR-548t-3p,
ZBTB20	4	hsa-miR-142-5p,hsa-miR-21-5p,hsa-miR-548a-3p,hsa-miR-548f-3p,
ZBTB38	4	hsa-miR-21-5p,hsa-miR-302c-5p,hsa-miR-518a-5p,hsa-miR-527,
ZDHHC16	4	hsa-miR-34a-5p,hsa-miR-34c-5p,hsa-miR-424-5p,hsa-miR-449a,
ZDHHC5	4	hsa-miR-367-3p,hsa-miR-515-5p,hsa-miR-519d-5p,hsa-miR-519e-5p,
ZFHX4	4	hsa-miR-183-5p,hsa-miR-200b-3p,hsa-miR-200c-3p,hsa-miR-424-5p,
ZFPM2	4	hsa-miR-141-3p,hsa-miR-200a-3p,hsa-miR-200b-3p,hsa-miR-200c-3p,
ZIC5	4	hsa-miR-367-3p,hsa-miR-486-5p,hsa-miR-520d-5p,hsa-miR-524-5p,
ZNF107	4	hsa-miR-515-5p,hsa-miR-519e-5p,hsa-miR-520d-5p,hsa-miR-524-5p,
ZNF24	4	hsa-miR-142-3p,hsa-miR-183-5p,hsa-miR-367-3p,hsa-miR-371a-5p,
ZNF354B	4	hsa-miR-367-3p,hsa-miR-516b-5p,hsa-miR-548aa,hsa-miR-548t-3p,
ZNF431	4	hsa-miR-515-5p,hsa-miR-519e-5p,hsa-miR-548aa,hsa-miR-548t-3p,
ZNF566	4	hsa-miR-520d-5p,hsa-miR-524-5p,hsa-miR-548a-3p,hsa-miR-548f-3p,
ZNF616	4	hsa-miR-183-5p,hsa-miR-515-5p,hsa-miR-519d-5p,hsa-miR-519e-5p,
ZNF639	4	hsa-miR-302a-5p,hsa-miR-548aa,hsa-miR-548g-3p,hsa-miR-548t-3p,
ZNF701	4	hsa-miR-142-3p,hsa-miR-142-5p,hsa-miR-518a-5p,hsa-miR-527,
ZRANB1	4	hsa-miR-21-5p,hsa-miR-548a-3p,hsa-miR-548f-3p,hsa-miR-548g-3p,
ZRSR1	4	hsa-miR-183-5p,hsa-miR-34a-5p,hsa-miR-34c-5p,hsa-miR-449a,
ABCC1	3	hsa-miR-1323,hsa-miR-520d-5p,hsa-miR-524-5p,
ABCE1	3	hsa-miR-548ac,hsa-miR-548h-3p,hsa-miR-548z,
ACSL1	3	hsa-miR-142-3p,hsa-miR-205-5p,hsa-miR-34a-5p,
ACSL3	3	hsa-miR-548ac,hsa-miR-548h-3p,hsa-miR-548z,
ACTN4	3	hsa-miR-142-5p,hsa-miR-182-5p,hsa-miR-96-5p,
ACVR1B	3	hsa-miR-182-5p,hsa-miR-371a-5p,hsa-miR-518c-3p,
ADNP2	3	hsa-miR-141-3p,hsa-miR-200a-3p,hsa-miR-96-5p,
ADRBK1	3	hsa-miR-548ac,hsa-miR-548h-3p,hsa-miR-548z,
ADRBK2	3	hsa-miR-518a-5p,hsa-miR-520g-3p,hsa-miR-527,
AFF1	3	hsa-miR-142-3p,hsa-miR-205-5p,hsa-miR-371a-3p,
AGK	3	hsa-miR-515-5p,hsa-miR-519d-5p,hsa-miR-519e-5p,
AKAP10	3	hsa-miR-367-3p,hsa-miR-518a-5p,hsa-miR-527,
ALG1	3	hsa-miR-548ac,hsa-miR-548h-3p,hsa-miR-548z,
ALYREF	3	hsa-miR-548ac,hsa-miR-548h-3p,hsa-miR-548z,
AMER1	3	hsa-miR-548ac,hsa-miR-548h-3p,hsa-miR-548z,
AMPD3	3	hsa-miR-548ac,hsa-miR-548h-3p,hsa-miR-548z,
ANGPTL2	3	hsa-miR-548ac,hsa-miR-548h-3p,hsa-miR-548z,
ANGPTL7	3	hsa-miR-141-3p,hsa-miR-200a-3p,hsa-miR-205-5p,
ANKRD33B	3	hsa-miR-142-5p,hsa-miR-200b-3p,hsa-miR-200c-3p,
APBB2	3	hsa-miR-424-5p,hsa-miR-520a-5p,hsa-miR-525-5p,
APOPT1	3	hsa-miR-34a-5p,hsa-miR-34c-5p,hsa-miR-449a,
ARF6	3	hsa-miR-34a-5p,hsa-miR-486-5p,hsa-miR-548g-3p,
ARID1A	3	hsa-miR-548ac,hsa-miR-548h-3p,hsa-miR-548z,
ARL4D	3	hsa-miR-515-5p,hsa-miR-519d-5p,hsa-miR-519e-5p,
ATMIN	3	hsa-miR-21-5p,hsa-miR-518a-5p,hsa-miR-527,
ATP2A2	3	hsa-miR-142-3p,hsa-miR-548a-3p,hsa-miR-548f-3p,
ATP6V1G3	3	hsa-miR-183-5p,hsa-miR-548a-3p,hsa-miR-548f-3p,
ATRNL1	3	hsa-miR-548ac,hsa-miR-548h-3p,hsa-miR-548z,
ATRX	3	hsa-miR-200a-3p,hsa-miR-200c-3p,hsa-miR-21-5p,
ATXN7	3	hsa-miR-515-5p,hsa-miR-519d-5p,hsa-miR-519e-5p,
ATXN7L1	3	hsa-miR-141-3p,hsa-miR-200a-3p,hsa-miR-302c-5p,
AXIN2	3	hsa-miR-34a-5p,hsa-miR-34b-5p,hsa-miR-424-5p,
B3GNT2	3	hsa-miR-183-5p,hsa-miR-424-5p,hsa-miR-516b-5p,
BCL2L13	3	hsa-miR-34a-5p,hsa-miR-34c-5p,hsa-miR-449a,
BMP3	3	hsa-miR-34a-5p,hsa-miR-34c-5p,hsa-miR-449a,
BRD4	3	hsa-miR-548ac,hsa-miR-548h-3p,hsa-miR-548z,
BRWD1	3	hsa-miR-182-5p,hsa-miR-183-5p,hsa-miR-96-5p,
BUB1	3	hsa-miR-1323,hsa-miR-548aa,hsa-miR-548t-3p,
C11orf74	3	hsa-miR-1323,hsa-miR-142-3p,hsa-miR-205-5p,
C12orf5	3	hsa-miR-34a-5p,hsa-miR-515-5p,hsa-miR-519e-5p,
C16orf70	3	hsa-miR-142-3p,hsa-miR-520d-5p,hsa-miR-524-5p,
C17orf105	3	hsa-miR-371a-5p,hsa-miR-548a-3p,hsa-miR-548f-3p,
C17orf85	3	hsa-miR-516b-5p,hsa-miR-520a-5p,hsa-miR-525-5p,
C20orf24	3	hsa-miR-548ac,hsa-miR-548h-3p,hsa-miR-548z,
C3orf30	3	hsa-miR-548ac,hsa-miR-548h-3p,hsa-miR-548z,
C4ORF3	3	hsa-miR-548ac,hsa-miR-548h-3p,hsa-miR-548z,
C7orf55-LUC7L2	3	hsa-miR-548ac,hsa-miR-548h-3p,hsa-miR-548z,
C8orf44-SGK3	3	hsa-miR-515-5p,hsa-miR-519d-5p,hsa-miR-519e-5p,
C9orf64	3	hsa-miR-548ac,hsa-miR-548h-3p,hsa-miR-548z,
CACNA1A	3	hsa-miR-515-5p,hsa-miR-519d-5p,hsa-miR-519e-5p,
CACUL1	3	hsa-miR-424-5p,hsa-miR-520d-5p,hsa-miR-524-5p,
CAMSAP2	3	hsa-miR-200b-3p,hsa-miR-200c-3p,hsa-miR-34b-5p,
CASP2	3	hsa-miR-200b-3p,hsa-miR-200c-3p,hsa-miR-96-5p,
CAV1	3	hsa-miR-34b-5p,hsa-miR-34c-5p,hsa-miR-520g-3p,
CBX4	3	hsa-miR-21-5p,hsa-miR-302c-5p,hsa-miR-424-5p,
CBX6	3	hsa-miR-1298-5p,hsa-miR-182-5p,hsa-miR-424-5p,
CCBE1	3	hsa-miR-548ac,hsa-miR-548h-3p,hsa-miR-548z,
CCDC132	3	hsa-miR-548ac,hsa-miR-548h-3p,hsa-miR-548z,
CCDC171	3	hsa-miR-302b-5p,hsa-miR-302d-5p,hsa-miR-367-3p,
CCDC80	3	hsa-miR-424-5p,hsa-miR-518a-5p,hsa-miR-527,
CCNE1	3	hsa-miR-424-5p,hsa-miR-520d-5p,hsa-miR-524-5p,
CCNG1	3	hsa-miR-142-3p,hsa-miR-21-5p,hsa-miR-96-5p,
CCR5	3	hsa-miR-548ac,hsa-miR-548h-3p,hsa-miR-548z,
CD164	3	hsa-miR-520d-5p,hsa-miR-524-5p,hsa-miR-548g-3p,
CD1D	3	hsa-miR-548ac,hsa-miR-548h-3p,hsa-miR-548z,
CD226	3	hsa-miR-516b-5p,hsa-miR-548a-3p,hsa-miR-548f-3p,
CD55	3	hsa-miR-142-5p,hsa-miR-515-5p,hsa-miR-519e-5p,
CDC6	3	hsa-miR-142-3p,hsa-miR-548aa,hsa-miR-548t-3p,
CDH1	3	hsa-miR-1323,hsa-miR-34c-5p,hsa-miR-371a-5p,
CDK9	3	hsa-miR-515-5p,hsa-miR-519d-5p,hsa-miR-519e-5p,
CDKN2AIP	3	hsa-miR-34a-5p,hsa-miR-548aa,hsa-miR-548t-3p,
CEBPG	3	hsa-miR-512-3p,hsa-miR-548aa,hsa-miR-548t-3p,
CEP120	3	hsa-miR-142-5p,hsa-miR-548aa,hsa-miR-548t-3p,
CEP97	3	hsa-miR-142-5p,hsa-miR-21-5p,hsa-miR-302c-5p,
CFL2	3	hsa-miR-200c-3p,hsa-miR-373-3p,hsa-miR-520g-3p,
CHCHD3	3	hsa-miR-515-5p,hsa-miR-519e-5p,hsa-miR-520g-3p,
CHCHD7	3	hsa-miR-302b-5p,hsa-miR-302c-5p,hsa-miR-302d-5p,
CHERP	3	hsa-miR-1323,hsa-miR-34a-5p,hsa-miR-520g-3p,
CHST3	3	hsa-miR-515-5p,hsa-miR-519d-5p,hsa-miR-519e-5p,
CIDEC	3	hsa-miR-367-3p,hsa-miR-518a-5p,hsa-miR-527,
CITED2	3	hsa-miR-182-5p,hsa-miR-548aa,hsa-miR-548t-3p,
CKS2	3	hsa-miR-302a-5p,hsa-miR-548a-3p,hsa-miR-548f-3p,
CLDND1	3	hsa-miR-141-3p,hsa-miR-200a-3p,hsa-miR-516b-5p,
CLEC2D	3	hsa-miR-200b-3p,hsa-miR-200c-3p,hsa-miR-424-5p,
CLIC5	3	hsa-miR-34a-5p,hsa-miR-34c-5p,hsa-miR-449a,
CLN8	3	hsa-miR-1323,hsa-miR-183-5p,hsa-miR-367-3p,
CLNK	3	hsa-miR-548ac,hsa-miR-548h-3p,hsa-miR-548z,
CLPB	3	hsa-miR-200b-3p,hsa-miR-200c-3p,hsa-miR-371a-5p,
CLUAP1	3	hsa-miR-142-3p,hsa-miR-548a-3p,hsa-miR-548f-3p,
CMBL	3	hsa-miR-371a-5p,hsa-miR-515-5p,hsa-miR-519e-5p,
CMTM6	3	hsa-miR-548ac,hsa-miR-548h-3p,hsa-miR-548z,
CNBP	3	hsa-miR-183-5p,hsa-miR-302b-5p,hsa-miR-302d-5p,
CNIH	3	hsa-miR-548ac,hsa-miR-548h-3p,hsa-miR-548z,
CNNM3	3	hsa-miR-520a-5p,hsa-miR-525-5p,hsa-miR-96-5p,
COASY	3	hsa-miR-520d-5p,hsa-miR-524-5p,hsa-miR-548g-3p,
COBLL1	3	hsa-miR-21-5p,hsa-miR-520d-5p,hsa-miR-524-5p,
COL4A3BP	3	hsa-miR-515-5p,hsa-miR-519d-5p,hsa-miR-519e-5p,
COPZ1	3	hsa-miR-34a-5p,hsa-miR-34c-5p,hsa-miR-449a,
CRAMP1L	3	hsa-miR-182-5p,hsa-miR-371a-5p,hsa-miR-96-5p,
CRLF3	3	hsa-miR-200b-3p,hsa-miR-200c-3p,hsa-miR-520g-3p,
CSE1L	3	hsa-miR-142-5p,hsa-miR-34a-5p,hsa-miR-371a-5p,
CTDSPL	3	hsa-miR-183-5p,hsa-miR-367-3p,hsa-miR-424-5p,
CTIF	3	hsa-miR-34a-5p,hsa-miR-34c-5p,hsa-miR-449a,
CTNNA3	3	hsa-miR-182-5p,hsa-miR-548aa,hsa-miR-548t-3p,
CTTN	3	hsa-miR-34a-5p,hsa-miR-548aa,hsa-miR-548t-3p,
CXCL10	3	hsa-miR-21-5p,hsa-miR-302a-5p,hsa-miR-520g-3p,
CYB561D1	3	hsa-miR-515-5p,hsa-miR-519d-5p,hsa-miR-519e-5p,
CYB5B	3	hsa-miR-34a-5p,hsa-miR-548a-3p,hsa-miR-548f-3p,
CYTH3	3	hsa-miR-34a-5p,hsa-miR-34c-5p,hsa-miR-449a,
DAPK2	3	hsa-miR-515-5p,hsa-miR-519d-5p,hsa-miR-519e-5p,
DAZAP1	3	hsa-miR-548ac,hsa-miR-548h-3p,hsa-miR-548z,
DCP2	3	hsa-miR-302b-5p,hsa-miR-302d-5p,hsa-miR-371a-5p,
DCUN1D3	3	hsa-miR-548ac,hsa-miR-548h-3p,hsa-miR-548z,
DDIT4	3	hsa-miR-200b-3p,hsa-miR-200c-3p,hsa-miR-367-3p,
DKK1	3	hsa-miR-371a-3p,hsa-miR-372-3p,hsa-miR-373-3p,
DNAAF3	3	hsa-miR-34a-5p,hsa-miR-34c-5p,hsa-miR-449a,
DNAJC28	3	hsa-miR-141-3p,hsa-miR-142-5p,hsa-miR-200a-3p,
DNTTIP2	3	hsa-miR-371a-5p,hsa-miR-548a-3p,hsa-miR-548f-3p,
DYNC1LI2	3	hsa-miR-21-5p,hsa-miR-548a-3p,hsa-miR-548f-3p,
DYNLL2	3	hsa-miR-424-5p,hsa-miR-520a-5p,hsa-miR-525-5p,
E2F1	3	hsa-miR-205-5p,hsa-miR-21-5p,hsa-miR-34a-5p,
EDN1	3	hsa-miR-1298-5p,hsa-miR-520d-5p,hsa-miR-524-5p,
EFHD2	3	hsa-miR-183-5p,hsa-miR-34a-5p,hsa-miR-96-5p,
EIF1AX	3	hsa-miR-1323,hsa-miR-21-5p,hsa-miR-424-5p,
EIF2S2	3	hsa-miR-548ac,hsa-miR-548h-3p,hsa-miR-548z,
EIF3H	3	hsa-miR-302b-5p,hsa-miR-302d-5p,hsa-miR-520g-3p,
EIF4A2	3	hsa-miR-183-5p,hsa-miR-21-5p,hsa-miR-302c-5p,
EIF5AL1	3	hsa-miR-302c-5p,hsa-miR-548aa,hsa-miR-548t-3p,
EIF6	3	hsa-miR-519d-5p,hsa-miR-520a-5p,hsa-miR-525-5p,
ELAVL4	3	hsa-miR-141-3p,hsa-miR-21-5p,hsa-miR-371a-5p,
EML4	3	hsa-miR-1323,hsa-miR-142-3p,hsa-miR-302c-5p,
ENAH	3	hsa-miR-142-3p,hsa-miR-21-5p,hsa-miR-371a-5p,
ENPP5	3	hsa-miR-142-5p,hsa-miR-518a-5p,hsa-miR-527,
EP300	3	hsa-miR-182-5p,hsa-miR-200b-3p,hsa-miR-200c-3p,
EPHB4	3	hsa-miR-515-5p,hsa-miR-519d-5p,hsa-miR-519e-5p,
ERBB4	3	hsa-miR-302b-3p,hsa-miR-302d-3p,hsa-miR-372-3p,
ERO1L	3	hsa-miR-141-3p,hsa-miR-182-5p,hsa-miR-200a-3p,
ERVMER34-1	3	hsa-miR-515-5p,hsa-miR-519d-5p,hsa-miR-519e-5p,
ESYT2	3	hsa-miR-21-5p,hsa-miR-34a-5p,hsa-miR-378i,
EXD2	3	hsa-miR-548ac,hsa-miR-548h-3p,hsa-miR-548z,
EXOC5	3	hsa-miR-21-5p,hsa-miR-367-3p,hsa-miR-371a-5p,
EXOC8	3	hsa-miR-21-5p,hsa-miR-548aa,hsa-miR-548t-3p,
FAM127A	3	hsa-miR-142-3p,hsa-miR-515-5p,hsa-miR-519e-5p,
FAM169A	3	hsa-miR-548ac,hsa-miR-548h-3p,hsa-miR-548z,
FAM208B	3	hsa-miR-142-3p,hsa-miR-520d-5p,hsa-miR-524-5p,
FBXO21	3	hsa-miR-520d-5p,hsa-miR-524-5p,hsa-miR-96-5p,
FEN1	3	hsa-miR-183-5p,hsa-miR-34a-5p,hsa-miR-548g-3p,
FERMT2	3	hsa-miR-200b-3p,hsa-miR-21-5p,hsa-miR-34b-5p,
FGD6	3	hsa-miR-4770,hsa-miR-520d-5p,hsa-miR-524-5p,
FGF2	3	hsa-miR-302a-5p,hsa-miR-367-3p,hsa-miR-424-5p,
FGFR1OP	3	hsa-miR-142-5p,hsa-miR-518a-5p,hsa-miR-527,
FGFR1OP2	3	hsa-miR-515-5p,hsa-miR-519d-5p,hsa-miR-519e-5p,
FIGN	3	hsa-miR-142-5p,hsa-miR-21-5p,hsa-miR-34a-5p,
FLT1	3	hsa-miR-200b-3p,hsa-miR-200c-3p,hsa-miR-371a-3p,
FNBP1L	3	hsa-miR-520d-5p,hsa-miR-520g-3p,hsa-miR-524-5p,
FOXC1	3	hsa-miR-302b-5p,hsa-miR-302c-5p,hsa-miR-302d-5p,
FOXN2	3	hsa-miR-183-5p,hsa-miR-21-5p,hsa-miR-367-3p,
FOXP1	3	hsa-miR-34a-5p,hsa-miR-486-5p,hsa-miR-512-3p,
FOXQ1	3	hsa-miR-518a-5p,hsa-miR-520g-3p,hsa-miR-527,
FRMD5	3	hsa-miR-548ac,hsa-miR-548h-3p,hsa-miR-548z,
FRMPD4	3	hsa-miR-515-5p,hsa-miR-519d-5p,hsa-miR-519e-5p,
FZD5	3	hsa-miR-518a-5p,hsa-miR-520g-3p,hsa-miR-527,
G3BP2	3	hsa-miR-200a-3p,hsa-miR-302a-5p,hsa-miR-34a-5p,
GABRB1	3	hsa-miR-182-5p,hsa-miR-302c-5p,hsa-miR-96-5p,
GABRB3	3	hsa-miR-548ac,hsa-miR-548h-3p,hsa-miR-548z,
GALNT7	3	hsa-miR-34a-5p,hsa-miR-34c-5p,hsa-miR-367-3p,
GANAB	3	hsa-miR-34a-5p,hsa-miR-515-5p,hsa-miR-519e-5p,
GATA4	3	hsa-miR-200b-3p,hsa-miR-200c-3p,hsa-miR-34a-5p,
GATSL2	3	hsa-miR-182-5p,hsa-miR-371a-5p,hsa-miR-96-5p,
GIN1	3	hsa-miR-548ac,hsa-miR-548h-3p,hsa-miR-548z,
GLCE	3	hsa-miR-142-3p,hsa-miR-302c-3p,hsa-miR-512-3p,
GLP2R	3	hsa-miR-424-5p,hsa-miR-518a-5p,hsa-miR-527,
GLRX2	3	hsa-miR-371a-5p,hsa-miR-548aa,hsa-miR-548t-3p,
GNA13	3	hsa-miR-141-3p,hsa-miR-200a-3p,hsa-miR-548g-3p,
GNAQ	3	hsa-miR-142-3p,hsa-miR-21-5p,hsa-miR-367-3p,
GNAS	3	hsa-miR-142-3p,hsa-miR-205-5p,hsa-miR-516b-5p,
GNG12	3	hsa-miR-424-5p,hsa-miR-520a-5p,hsa-miR-525-5p,
GOSR1	3	hsa-miR-424-5p,hsa-miR-520a-5p,hsa-miR-525-5p,
GPC4	3	hsa-miR-142-3p,hsa-miR-548a-3p,hsa-miR-548f-3p,
GPC5	3	hsa-miR-548ac,hsa-miR-548h-3p,hsa-miR-548z,
GRAMD4	3	hsa-miR-367-3p,hsa-miR-518a-5p,hsa-miR-527,
GRIN2B	3	hsa-miR-519d-5p,hsa-miR-520a-5p,hsa-miR-525-5p,
GSK3B	3	hsa-miR-182-5p,hsa-miR-183-5p,hsa-miR-96-5p,
GSKIP	3	hsa-miR-548ac,hsa-miR-548h-3p,hsa-miR-548z,
GTF2F2	3	hsa-miR-548ac,hsa-miR-548h-3p,hsa-miR-548z,
HCFC2	3	hsa-miR-424-5p,hsa-miR-518a-5p,hsa-miR-527,
HFE	3	hsa-miR-200a-3p,hsa-miR-200b-3p,hsa-miR-200c-3p,
HFE2	3	hsa-miR-515-5p,hsa-miR-519d-5p,hsa-miR-519e-5p,
HIF1A	3	hsa-miR-21-5p,hsa-miR-34b-5p,hsa-miR-424-5p,
HMGA1	3	hsa-miR-142-3p,hsa-miR-520a-5p,hsa-miR-525-5p,
HMGA2	3	hsa-miR-142-3p,hsa-miR-34a-5p,hsa-miR-367-3p,
HMGB3	3	hsa-miR-205-5p,hsa-miR-21-5p,hsa-miR-520g-3p,
HNRNPA2B1	3	hsa-miR-1323,hsa-miR-302a-5p,hsa-miR-424-5p,
HNRNPA3	3	hsa-miR-200b-3p,hsa-miR-518a-5p,hsa-miR-527,
HNRNPD	3	hsa-miR-141-3p,hsa-miR-548aa,hsa-miR-548t-3p,
HNRNPDL	3	hsa-miR-302c-5p,hsa-miR-424-5p,hsa-miR-96-5p,
HNRNPUL1	3	hsa-miR-34a-5p,hsa-miR-518a-5p,hsa-miR-527,
HOXA10	3	hsa-miR-142-3p,hsa-miR-142-5p,hsa-miR-424-5p,
HSD17B12	3	hsa-miR-142-3p,hsa-miR-518a-5p,hsa-miR-527,
IGF2BP1	3	hsa-miR-548a-3p,hsa-miR-548f-3p,hsa-miR-548g-3p,
INO80C	3	hsa-miR-548ac,hsa-miR-548h-3p,hsa-miR-548z,
ITGB3	3	hsa-miR-34a-5p,hsa-miR-34c-5p,hsa-miR-449a,
ITPKB	3	hsa-miR-183-5p,hsa-miR-548aa,hsa-miR-548t-3p,
JMY	3	hsa-miR-21-5p,hsa-miR-548a-3p,hsa-miR-548f-3p,
KCNH1	3	hsa-miR-34a-5p,hsa-miR-520a-5p,hsa-miR-525-5p,
KCNJ15	3	hsa-miR-548ac,hsa-miR-548h-3p,hsa-miR-548z,
KCNK5	3	hsa-miR-302b-5p,hsa-miR-302d-5p,hsa-miR-371a-5p,
KCTD15	3	hsa-miR-183-5p,hsa-miR-518a-5p,hsa-miR-527,
KDM3B	3	hsa-miR-515-5p,hsa-miR-519d-5p,hsa-miR-519e-5p,
KIAA1324	3	hsa-miR-548ac,hsa-miR-548h-3p,hsa-miR-548z,
KLF10	3	hsa-miR-1323,hsa-miR-302c-3p,hsa-miR-520g-3p,
KLF2	3	hsa-miR-371a-5p,hsa-miR-548aa,hsa-miR-548t-3p,
KMT2A	3	hsa-miR-142-3p,hsa-miR-302c-3p,hsa-miR-302c-5p,
KNTC1	3	hsa-miR-183-5p,hsa-miR-518a-5p,hsa-miR-527,
KPNA3	3	hsa-miR-424-5p,hsa-miR-520d-5p,hsa-miR-524-5p,
KRT80	3	hsa-miR-1323,hsa-miR-548a-3p,hsa-miR-548f-3p,
LAMTOR1	3	hsa-miR-548ac,hsa-miR-548h-3p,hsa-miR-548z,
LARS	3	hsa-miR-183-5p,hsa-miR-21-5p,hsa-miR-371a-5p,
LATS2	3	hsa-miR-183-5p,hsa-miR-372-3p,hsa-miR-373-3p,
LEFTY2	3	hsa-miR-302a-3p,hsa-miR-302d-3p,hsa-miR-373-3p,
LHX1	3	hsa-miR-141-3p,hsa-miR-200a-3p,hsa-miR-302c-5p,
LIPG	3	hsa-miR-371a-5p,hsa-miR-548a-3p,hsa-miR-548f-3p,
LLGL2	3	hsa-miR-548ac,hsa-miR-548h-3p,hsa-miR-548z,
LPCAT3	3	hsa-miR-515-5p,hsa-miR-519d-5p,hsa-miR-519e-5p,
LRRC55	3	hsa-miR-548ac,hsa-miR-548h-3p,hsa-miR-548z,
LRRC58	3	hsa-miR-183-5p,hsa-miR-548a-3p,hsa-miR-548f-3p,
MAP3K3	3	hsa-miR-182-5p,hsa-miR-183-5p,hsa-miR-96-5p,
MAP3K7	3	hsa-miR-34a-5p,hsa-miR-34b-5p,hsa-miR-424-5p,
2002-03-01	3	hsa-miR-548ac,hsa-miR-548h-3p,hsa-miR-548z,
MAX	3	hsa-miR-548ac,hsa-miR-548h-3p,hsa-miR-548z,
MAZ	3	hsa-miR-34a-5p,hsa-miR-34c-5p,hsa-miR-449a,
MBTPS2	3	hsa-miR-515-5p,hsa-miR-519d-5p,hsa-miR-519e-5p,
MC2R	3	hsa-miR-548ac,hsa-miR-548h-3p,hsa-miR-548z,
MCFD2	3	hsa-miR-142-3p,hsa-miR-424-5p,hsa-miR-520g-3p,
MCL1	3	hsa-miR-141-3p,hsa-miR-200a-3p,hsa-miR-518a-5p,
MCM4	3	hsa-miR-183-5p,hsa-miR-34a-5p,hsa-miR-371a-5p,
MED10	3	hsa-miR-302c-5p,hsa-miR-548a-3p,hsa-miR-548f-3p,
MED13	3	hsa-miR-141-3p,hsa-miR-200a-3p,hsa-miR-205-5p,
MED28	3	hsa-miR-373-3p,hsa-miR-520d-5p,hsa-miR-524-5p,
MEF2D	3	hsa-miR-142-3p,hsa-miR-520d-5p,hsa-miR-524-5p,
MFAP3	3	hsa-miR-548ac,hsa-miR-548h-3p,hsa-miR-548z,
MGARP	3	hsa-miR-548ac,hsa-miR-548h-3p,hsa-miR-548z,
MIER3	3	hsa-miR-4770,hsa-miR-548aa,hsa-miR-548t-3p,
MITF	3	hsa-miR-182-5p,hsa-miR-371a-5p,hsa-miR-96-5p,
MKI67	3	hsa-miR-1298-5p,hsa-miR-34a-5p,hsa-miR-520g-3p,
MKI67IP	3	hsa-miR-515-5p,hsa-miR-519d-5p,hsa-miR-519e-5p,
MKRN3	3	hsa-miR-548ac,hsa-miR-548h-3p,hsa-miR-548z,
MMAB	3	hsa-miR-371a-5p,hsa-miR-520d-5p,hsa-miR-524-5p,
MMD	3	hsa-miR-142-3p,hsa-miR-205-5p,hsa-miR-302a-5p,
MMS22L	3	hsa-miR-548ac,hsa-miR-548h-3p,hsa-miR-548z,
MON1B	3	hsa-miR-142-3p,hsa-miR-520a-5p,hsa-miR-525-5p,
MPZL1	3	hsa-miR-548ac,hsa-miR-548h-3p,hsa-miR-548z,
MRPS10	3	hsa-miR-21-5p,hsa-miR-548a-3p,hsa-miR-548f-3p,
MRPS21	3	hsa-miR-367-3p,hsa-miR-520d-5p,hsa-miR-524-5p,
MYBPC1	3	hsa-miR-548ac,hsa-miR-548h-3p,hsa-miR-548z,
MYCN	3	hsa-miR-34a-5p,hsa-miR-34c-5p,hsa-miR-371a-5p,
MYO6	3	hsa-miR-548ac,hsa-miR-548h-3p,hsa-miR-548z,
MYOCD	3	hsa-miR-548ac,hsa-miR-548h-3p,hsa-miR-548z,
MYOZ3	3	hsa-miR-371a-5p,hsa-miR-548aa,hsa-miR-548t-3p,
MYZAP	3	hsa-miR-367-3p,hsa-miR-518a-5p,hsa-miR-527,
NAA50	3	hsa-miR-21-5p,hsa-miR-302c-5p,hsa-miR-371a-5p,
NANOG	3	hsa-miR-302a-3p,hsa-miR-34a-5p,hsa-miR-34c-5p,
NCAPG	3	hsa-miR-205-5p,hsa-miR-21-5p,hsa-miR-34a-5p,
NCOA3	3	hsa-miR-21-5p,hsa-miR-520d-5p,hsa-miR-524-5p,
NCS1	3	hsa-miR-515-5p,hsa-miR-519d-5p,hsa-miR-519e-5p,
NDST4	3	hsa-miR-141-3p,hsa-miR-200a-3p,hsa-miR-302c-5p,
NEK7	3	hsa-miR-548ac,hsa-miR-548h-3p,hsa-miR-548z,
NEK9	3	hsa-miR-205-5p,hsa-miR-520a-5p,hsa-miR-525-5p,
NFIA	3	hsa-miR-21-5p,hsa-miR-424-5p,hsa-miR-519d-5p,
NHLRC2	3	hsa-miR-548ac,hsa-miR-548h-3p,hsa-miR-548z,
NHSL1	3	hsa-miR-548a-3p,hsa-miR-548f-3p,hsa-miR-548g-3p,
NPHP3	3	hsa-miR-515-5p,hsa-miR-519d-5p,hsa-miR-519e-5p,
NUDT19	3	hsa-miR-548ac,hsa-miR-548h-3p,hsa-miR-548z,
NUDT7	3	hsa-miR-548ac,hsa-miR-548h-3p,hsa-miR-548z,
NUP43	3	hsa-miR-182-5p,hsa-miR-367-3p,hsa-miR-96-5p,
NUPL1	3	hsa-miR-302c-3p,hsa-miR-373-3p,hsa-miR-512-3p,
OGT	3	hsa-miR-141-3p,hsa-miR-200a-3p,hsa-miR-424-5p,
OPHN1	3	hsa-miR-1323,hsa-miR-548aa,hsa-miR-548t-3p,
ORC4	3	hsa-miR-21-5p,hsa-miR-34b-5p,hsa-miR-424-5p,
P2RY10	3	hsa-miR-548ac,hsa-miR-548h-3p,hsa-miR-548z,
PAG1	3	hsa-miR-21-5p,hsa-miR-371a-5p,hsa-miR-424-5p,
PAK4	3	hsa-miR-183-5p,hsa-miR-371a-5p,hsa-miR-96-5p,
PARP15	3	hsa-miR-371a-5p,hsa-miR-548a-3p,hsa-miR-548f-3p,
PDE1A	3	hsa-miR-515-5p,hsa-miR-519d-5p,hsa-miR-519e-5p,
PDZRN4	3	hsa-miR-142-5p,hsa-miR-520d-5p,hsa-miR-524-5p,
PEX11A	3	hsa-miR-141-3p,hsa-miR-200a-3p,hsa-miR-302c-5p,
PGAM4	3	hsa-miR-141-3p,hsa-miR-200a-3p,hsa-miR-367-3p,
PGK1	3	hsa-miR-141-3p,hsa-miR-200a-3p,hsa-miR-96-5p,
PGM3	3	hsa-miR-548ac,hsa-miR-548h-3p,hsa-miR-548z,
PHF14	3	hsa-miR-183-5p,hsa-miR-200b-3p,hsa-miR-200c-3p,
PHLDA3	3	hsa-miR-371a-5p,hsa-miR-518a-5p,hsa-miR-527,
PIK3C2B	3	hsa-miR-302b-5p,hsa-miR-302d-5p,hsa-miR-520g-3p,
PITPNC1	3	hsa-miR-142-3p,hsa-miR-548aa,hsa-miR-548t-3p,
PIWIL2	3	hsa-miR-520g-3p,hsa-miR-548aa,hsa-miR-548t-3p,
PKIA	3	hsa-miR-548ac,hsa-miR-548h-3p,hsa-miR-548z,
PLEKHA8	3	hsa-miR-182-5p,hsa-miR-21-5p,hsa-miR-519d-5p,
PLEKHG7	3	hsa-miR-1323,hsa-miR-548aa,hsa-miR-548t-3p,
PM20D2	3	hsa-miR-21-5p,hsa-miR-515-5p,hsa-miR-519e-5p,
PMAIP1	3	hsa-miR-1298-5p,hsa-miR-200b-3p,hsa-miR-200c-3p,
PMEPA1	3	hsa-miR-302b-5p,hsa-miR-302d-5p,hsa-miR-367-3p,
POGK	3	hsa-miR-548ac,hsa-miR-548h-3p,hsa-miR-548z,
POTED	3	hsa-miR-34a-5p,hsa-miR-34c-5p,hsa-miR-449a,
PPIA	3	hsa-miR-548ac,hsa-miR-548h-3p,hsa-miR-548z,
PPP2CB	3	hsa-miR-183-5p,hsa-miR-302b-5p,hsa-miR-302d-5p,
PRC1	3	hsa-miR-302c-3p,hsa-miR-373-3p,hsa-miR-512-3p,
PRICKLE2	3	hsa-miR-21-5p,hsa-miR-424-5p,hsa-miR-520g-3p,
PRKAB2	3	hsa-miR-21-5p,hsa-miR-515-5p,hsa-miR-519e-5p,
PRKCB	3	hsa-miR-142-5p,hsa-miR-520a-5p,hsa-miR-525-5p,
PRKCE	3	hsa-miR-205-5p,hsa-miR-21-5p,hsa-miR-96-5p,
PRKD3	3	hsa-miR-142-5p,hsa-miR-518a-5p,hsa-miR-527,
PRLR	3	hsa-miR-205-5p,hsa-miR-548a-3p,hsa-miR-548f-3p,
PROK2	3	hsa-miR-520d-5p,hsa-miR-524-5p,hsa-miR-96-5p,
PRR13	3	hsa-miR-515-5p,hsa-miR-519d-5p,hsa-miR-519e-5p,
PRR14L	3	hsa-miR-302b-5p,hsa-miR-302c-5p,hsa-miR-302d-5p,
PRUNE2	3	hsa-miR-518a-5p,hsa-miR-520g-3p,hsa-miR-527,
PSMD11	3	hsa-miR-141-3p,hsa-miR-142-3p,hsa-miR-200a-3p,
PSPC1	3	hsa-miR-302c-5p,hsa-miR-520d-5p,hsa-miR-524-5p,
PTENP1	3	hsa-miR-1323,hsa-miR-34c-5p,hsa-miR-371a-5p,
PTGER3	3	hsa-miR-515-5p,hsa-miR-519d-5p,hsa-miR-519e-5p,
PTGES2	3	hsa-miR-367-3p,hsa-miR-518a-5p,hsa-miR-527,
PTPN14	3	hsa-miR-21-5p,hsa-miR-302a-5p,hsa-miR-302c-5p,
PTPRG	3	hsa-miR-548ac,hsa-miR-548h-3p,hsa-miR-548z,
RABIF	3	hsa-miR-548ac,hsa-miR-548h-3p,hsa-miR-548z,
RAD51	3	hsa-miR-142-3p,hsa-miR-371a-5p,hsa-miR-96-5p,
RASEF	3	hsa-miR-142-5p,hsa-miR-21-5p,hsa-miR-424-5p,
RASGRP1	3	hsa-miR-21-5p,hsa-miR-520a-5p,hsa-miR-525-5p,
RBM23	3	hsa-miR-516b-5p,hsa-miR-520d-5p,hsa-miR-524-5p,
RBM27	3	hsa-miR-142-3p,hsa-miR-367-3p,hsa-miR-4770,
RBM28	3	hsa-miR-141-3p,hsa-miR-200a-3p,hsa-miR-367-3p,
RBM4B	3	hsa-miR-424-5p,hsa-miR-520a-5p,hsa-miR-525-5p,
RC3H1	3	hsa-miR-548ac,hsa-miR-548h-3p,hsa-miR-548z,
REV3L	3	hsa-miR-183-5p,hsa-miR-21-5p,hsa-miR-367-3p,
RFX1	3	hsa-miR-548ac,hsa-miR-548h-3p,hsa-miR-548z,
RGP1	3	hsa-miR-34a-5p,hsa-miR-34c-5p,hsa-miR-449a,
RNF11	3	hsa-miR-21-5p,hsa-miR-548aa,hsa-miR-548t-3p,
RNF149	3	hsa-miR-21-3p,hsa-miR-373-3p,hsa-miR-424-5p,
RNF38	3	hsa-miR-142-3p,hsa-miR-520a-5p,hsa-miR-525-5p,
RPAP2	3	hsa-miR-183-5p,hsa-miR-515-5p,hsa-miR-519e-5p,
RPL32	3	hsa-miR-515-5p,hsa-miR-519d-5p,hsa-miR-519e-5p,
RPL7L1	3	hsa-miR-182-5p,hsa-miR-183-5p,hsa-miR-96-5p,
RPS16	3	hsa-miR-548a-3p,hsa-miR-548f-3p,hsa-miR-548g-3p,
RPS19	3	hsa-miR-142-3p,hsa-miR-34b-5p,hsa-miR-4770,
RPS4X	3	hsa-miR-182-5p,hsa-miR-520d-5p,hsa-miR-524-5p,
RRAGD	3	hsa-miR-34a-5p,hsa-miR-34c-5p,hsa-miR-449a,
RREB1	3	hsa-miR-548aa,hsa-miR-548g-3p,hsa-miR-548t-3p,
RSBN1L	3	hsa-miR-371a-5p,hsa-miR-520d-5p,hsa-miR-524-5p,
RSF1	3	hsa-miR-21-5p,hsa-miR-548a-3p,hsa-miR-548f-3p,
RSRC1	3	hsa-miR-548ac,hsa-miR-548h-3p,hsa-miR-548z,
SCIMP	3	hsa-miR-548ac,hsa-miR-548h-3p,hsa-miR-548z,
SCIN	3	hsa-miR-1323,hsa-miR-548a-3p,hsa-miR-548f-3p,
SCRN1	3	hsa-miR-21-5p,hsa-miR-302b-5p,hsa-miR-302d-5p,
SDC4	3	hsa-miR-548ac,hsa-miR-548h-3p,hsa-miR-548z,
SDR16C5	3	hsa-miR-515-5p,hsa-miR-519d-5p,hsa-miR-519e-5p,
SEC24A	3	hsa-miR-200b-3p,hsa-miR-200c-3p,hsa-miR-424-5p,
SECISBP2L	3	hsa-miR-21-5p,hsa-miR-302c-5p,hsa-miR-4770,
SEL1L	3	hsa-miR-548ac,hsa-miR-548h-3p,hsa-miR-548z,
SEMA7A	3	hsa-miR-142-5p,hsa-miR-520a-5p,hsa-miR-525-5p,
SERPING1	3	hsa-miR-515-5p,hsa-miR-519d-5p,hsa-miR-519e-5p,
SESTD1	3	hsa-miR-21-5p,hsa-miR-371a-5p,hsa-miR-424-5p,
SGCD	3	hsa-miR-515-5p,hsa-miR-519d-5p,hsa-miR-519e-5p,
SGK1	3	hsa-miR-21-3p,hsa-miR-520a-5p,hsa-miR-525-5p,
SGOL1	3	hsa-miR-520d-5p,hsa-miR-524-5p,hsa-miR-548g-3p,
SGOL2	3	hsa-miR-548ac,hsa-miR-548h-3p,hsa-miR-548z,
SHISA9	3	hsa-miR-1323,hsa-miR-548aa,hsa-miR-548t-3p,
SIN3B	3	hsa-miR-182-5p,hsa-miR-183-5p,hsa-miR-96-5p,
SKA1	3	hsa-miR-515-5p,hsa-miR-519d-5p,hsa-miR-519e-5p,
SKA2	3	hsa-miR-1323,hsa-miR-548a-3p,hsa-miR-548f-3p,
SLC22A3	3	hsa-miR-515-5p,hsa-miR-519d-5p,hsa-miR-519e-5p,
SLC25A43	3	hsa-miR-548ac,hsa-miR-548h-3p,hsa-miR-548z,
SLC25A46	3	hsa-miR-142-5p,hsa-miR-302c-5p,hsa-miR-96-5p,
SLC25A51	3	hsa-miR-548ac,hsa-miR-548h-3p,hsa-miR-548z,
SLC2A3	3	hsa-miR-183-5p,hsa-miR-34a-5p,hsa-miR-424-5p,
SLC2A4	3	hsa-miR-548ac,hsa-miR-548h-3p,hsa-miR-548z,
SLC35G2	3	hsa-miR-34a-5p,hsa-miR-34c-5p,hsa-miR-449a,
SLC39A9	3	hsa-miR-1323,hsa-miR-142-3p,hsa-miR-424-5p,
SLC4A2	3	hsa-miR-34a-5p,hsa-miR-34c-5p,hsa-miR-449a,
SLX4	3	hsa-miR-367-3p,hsa-miR-548a-3p,hsa-miR-548f-3p,
SMAD7	3	hsa-miR-21-5p,hsa-miR-424-5p,hsa-miR-520g-3p,
SMC3	3	hsa-miR-302a-5p,hsa-miR-520d-5p,hsa-miR-524-5p,
SNAI2	3	hsa-miR-182-5p,hsa-miR-183-5p,hsa-miR-96-5p,
SNCB	3	hsa-miR-548ac,hsa-miR-548h-3p,hsa-miR-548z,
SNX2	3	hsa-miR-520g-3p,hsa-miR-548aa,hsa-miR-548t-3p,
SOAT1	3	hsa-miR-548ac,hsa-miR-548h-3p,hsa-miR-548z,
SOX2	3	hsa-miR-21-5p,hsa-miR-34a-5p,hsa-miR-34c-5p,
SOX9	3	hsa-miR-1323,hsa-miR-515-5p,hsa-miR-519e-5p,
SPATS2	3	hsa-miR-515-5p,hsa-miR-519d-5p,hsa-miR-519e-5p,
SPATS2L	3	hsa-miR-21-5p,hsa-miR-548a-3p,hsa-miR-548f-3p,
SPRY1	3	hsa-miR-1323,hsa-miR-548a-3p,hsa-miR-548f-3p,
SRSF2	3	hsa-miR-183-5p,hsa-miR-34b-5p,hsa-miR-34c-5p,
SSBP2	3	hsa-miR-34a-5p,hsa-miR-34c-5p,hsa-miR-449a,
SSX5	3	hsa-miR-34a-5p,hsa-miR-34c-5p,hsa-miR-449a,
STAG2	3	hsa-miR-182-5p,hsa-miR-21-5p,hsa-miR-34a-5p,
STEAP4	3	hsa-miR-548ac,hsa-miR-548h-3p,hsa-miR-548z,
STK17B	3	hsa-miR-182-5p,hsa-miR-183-5p,hsa-miR-96-5p,
STON2	3	hsa-miR-515-5p,hsa-miR-519d-5p,hsa-miR-519e-5p,
SYNCRIP	3	hsa-miR-548ac,hsa-miR-548h-3p,hsa-miR-548z,
SYT2	3	hsa-miR-548ac,hsa-miR-548h-3p,hsa-miR-548z,
SZRD1	3	hsa-miR-142-5p,hsa-miR-367-3p,hsa-miR-424-5p,
TBC1D12	3	hsa-miR-518a-5p,hsa-miR-520g-3p,hsa-miR-527,
TCEAL4	3	hsa-miR-548ac,hsa-miR-548h-3p,hsa-miR-548z,
TCF24	3	hsa-miR-548ac,hsa-miR-548h-3p,hsa-miR-548z,
TCF7L2	3	hsa-miR-1298-5p,hsa-miR-200b-3p,hsa-miR-200c-3p,
TERF2IP	3	hsa-miR-1323,hsa-miR-548a-3p,hsa-miR-548f-3p,
TFAM	3	hsa-miR-142-5p,hsa-miR-200a-3p,hsa-miR-34a-5p,
TGFB2	3	hsa-miR-141-3p,hsa-miR-21-5p,hsa-miR-378i,
TGFBI	3	hsa-miR-21-5p,hsa-miR-515-5p,hsa-miR-519e-5p,
THOC2	3	hsa-miR-183-5p,hsa-miR-21-5p,hsa-miR-34a-5p,
TIMM23B	3	hsa-miR-548ac,hsa-miR-548h-3p,hsa-miR-548z,
TJP1	3	hsa-miR-548ac,hsa-miR-548h-3p,hsa-miR-548z,
TMCC3	3	hsa-miR-548ac,hsa-miR-548h-3p,hsa-miR-548z,
TMED4	3	hsa-miR-142-3p,hsa-miR-183-5p,hsa-miR-548g-3p,
TMEM101	3	hsa-miR-142-3p,hsa-miR-302c-3p,hsa-miR-512-3p,
TMEM119	3	hsa-miR-1323,hsa-miR-200b-3p,hsa-miR-200c-3p,
TMEM158	3	hsa-miR-548ac,hsa-miR-548h-3p,hsa-miR-548z,
TMEM170B	3	hsa-miR-182-5p,hsa-miR-183-5p,hsa-miR-96-5p,
TMEM18	3	hsa-miR-548ac,hsa-miR-548h-3p,hsa-miR-548z,
TMEM218	3	hsa-miR-302b-5p,hsa-miR-302c-5p,hsa-miR-302d-5p,
TMEM30A	3	hsa-miR-302c-3p,hsa-miR-512-3p,hsa-miR-548g-3p,
TMEM41A	3	hsa-miR-367-3p,hsa-miR-518a-5p,hsa-miR-527,
TMEM64	3	hsa-miR-548ac,hsa-miR-548h-3p,hsa-miR-548z,
TMPO	3	hsa-miR-371a-5p,hsa-miR-520g-3p,hsa-miR-96-5p,
TMSB4X	3	hsa-miR-183-5p,hsa-miR-205-5p,hsa-miR-548g-3p,
TNFSF15	3	hsa-miR-548ac,hsa-miR-548h-3p,hsa-miR-548z,
TNPO2	3	hsa-miR-302c-5p,hsa-miR-548a-3p,hsa-miR-548f-3p,
TNPO3	3	hsa-miR-34a-5p,hsa-miR-515-5p,hsa-miR-519e-5p,
TNRC18	3	hsa-miR-142-3p,hsa-miR-183-5p,hsa-miR-34a-5p,
TNRC18P2	3	hsa-miR-34a-5p,hsa-miR-34c-5p,hsa-miR-449a,
TOMM20	3	hsa-miR-548ac,hsa-miR-548h-3p,hsa-miR-548z,
TOP2A	3	hsa-miR-21-5p,hsa-miR-520d-5p,hsa-miR-524-5p,
TPCN2	3	hsa-miR-34a-5p,hsa-miR-34c-5p,hsa-miR-449a,
TPD52	3	hsa-miR-302c-3p,hsa-miR-34a-5p,hsa-miR-512-3p,
TRIB2	3	hsa-miR-548ac,hsa-miR-548h-3p,hsa-miR-548z,
TRIM33	3	hsa-miR-21-5p,hsa-miR-518a-5p,hsa-miR-527,
TRIM37	3	hsa-miR-142-3p,hsa-miR-183-5p,hsa-miR-519d-5p,
TRIM45	3	hsa-miR-548ac,hsa-miR-548h-3p,hsa-miR-548z,
TRIM59	3	hsa-miR-142-5p,hsa-miR-21-5p,hsa-miR-302c-5p,
TRMT5	3	hsa-miR-548a-3p,hsa-miR-548f-3p,hsa-miR-548g-3p,
TRPM7	3	hsa-miR-21-5p,hsa-miR-302a-5p,hsa-miR-371a-5p,
TRPS1	3	hsa-miR-200c-3p,hsa-miR-302d-3p,hsa-miR-372-3p,
TSN	3	hsa-miR-34a-5p,hsa-miR-34c-5p,hsa-miR-449a,
TSNAX	3	hsa-miR-21-5p,hsa-miR-520d-5p,hsa-miR-524-5p,
TSPAN14	3	hsa-miR-34a-5p,hsa-miR-512-3p,hsa-miR-96-5p,
TTC33	3	hsa-miR-21-5p,hsa-miR-515-5p,hsa-miR-519e-5p,
TTC8	3	hsa-miR-142-5p,hsa-miR-373-3p,hsa-miR-486-5p,
TTLL12	3	hsa-miR-34a-5p,hsa-miR-520a-5p,hsa-miR-525-5p,
TVP23C	3	hsa-miR-548ac,hsa-miR-548h-3p,hsa-miR-548z,
TXNDC16	3	hsa-miR-200b-3p,hsa-miR-200c-3p,hsa-miR-371a-5p,
TXNRD1	3	hsa-miR-1298-5p,hsa-miR-1323,hsa-miR-34a-5p,
UBE2B	3	hsa-miR-302c-3p,hsa-miR-520d-5p,hsa-miR-524-5p,
UBE2H	3	hsa-miR-142-5p,hsa-miR-302c-5p,hsa-miR-424-5p,
UBE2Z	3	hsa-miR-183-5p,hsa-miR-205-5p,hsa-miR-367-3p,
UBL4A	3	hsa-miR-34a-5p,hsa-miR-34c-5p,hsa-miR-449a,
UBP1	3	hsa-miR-182-5p,hsa-miR-183-5p,hsa-miR-34a-5p,
UBXN2B	3	hsa-miR-34a-5p,hsa-miR-34c-5p,hsa-miR-449a,
UFM1	3	hsa-miR-548ac,hsa-miR-548h-3p,hsa-miR-548z,
UGCG	3	hsa-miR-548ac,hsa-miR-548h-3p,hsa-miR-548z,
ULBP2	3	hsa-miR-182-5p,hsa-miR-34a-5p,hsa-miR-34c-5p,
UNC45B	3	hsa-miR-515-5p,hsa-miR-519d-5p,hsa-miR-519e-5p,
USP37	3	hsa-miR-142-3p,hsa-miR-302b-5p,hsa-miR-302d-5p,
USP53	3	hsa-miR-141-3p,hsa-miR-200a-3p,hsa-miR-424-5p,
UST	3	hsa-miR-34a-5p,hsa-miR-34c-5p,hsa-miR-449a,
VDR	3	hsa-miR-548ac,hsa-miR-548h-3p,hsa-miR-548z,
VKORC1L1	3	hsa-miR-548ac,hsa-miR-548h-3p,hsa-miR-548z,
VPS37D	3	hsa-miR-34a-5p,hsa-miR-34c-5p,hsa-miR-449a,
WASF3	3	hsa-miR-200a-3p,hsa-miR-200b-3p,hsa-miR-302c-5p,
WDR33	3	hsa-miR-183-5p,hsa-miR-378i,hsa-miR-96-5p,
WDR81	3	hsa-miR-367-3p,hsa-miR-518a-5p,hsa-miR-527,
WHSC1	3	hsa-miR-142-3p,hsa-miR-21-5p,hsa-miR-520g-3p,
WIPF2	3	hsa-miR-302c-3p,hsa-miR-371a-5p,hsa-miR-512-3p,
XPOT	3	hsa-miR-141-3p,hsa-miR-200a-3p,hsa-miR-205-5p,
XRN2	3	hsa-miR-548ac,hsa-miR-548h-3p,hsa-miR-548z,
YAF2	3	hsa-miR-548ac,hsa-miR-548h-3p,hsa-miR-548z,
YIPF6	3	hsa-miR-302b-5p,hsa-miR-302d-5p,hsa-miR-424-5p,
YWHAH	3	hsa-miR-142-3p,hsa-miR-205-5p,hsa-miR-424-5p,
YY2	3	hsa-miR-548ac,hsa-miR-548h-3p,hsa-miR-548z,
ZBTB46	3	hsa-miR-21-3p,hsa-miR-548a-3p,hsa-miR-548f-3p,
ZBTB47	3	hsa-miR-21-5p,hsa-miR-518a-5p,hsa-miR-527,
ZBTB5	3	hsa-miR-520d-5p,hsa-miR-520g-3p,hsa-miR-524-5p,
ZC3H12C	3	hsa-miR-1323,hsa-miR-548aa,hsa-miR-548t-3p,
ZC3H4	3	hsa-miR-183-5p,hsa-miR-34a-5p,hsa-miR-516b-5p,
ZFC3H1	3	hsa-miR-367-3p,hsa-miR-520d-5p,hsa-miR-524-5p,
ZFP36L1	3	hsa-miR-548a-3p,hsa-miR-548f-3p,hsa-miR-548g-3p,
ZFPM1	3	hsa-miR-142-3p,hsa-miR-183-5p,hsa-miR-200c-3p,
ZMIZ1	3	hsa-miR-520d-5p,hsa-miR-524-5p,hsa-miR-96-5p,
ZMYM2	3	hsa-miR-21-5p,hsa-miR-520d-5p,hsa-miR-524-5p,
ZNF100	3	hsa-miR-548ac,hsa-miR-548h-3p,hsa-miR-548z,
ZNF101	3	hsa-miR-548ac,hsa-miR-548h-3p,hsa-miR-548z,
ZNF117	3	hsa-miR-515-5p,hsa-miR-519d-5p,hsa-miR-519e-5p,
ZNF134	3	hsa-miR-302b-5p,hsa-miR-302d-5p,hsa-miR-367-3p,
ZNF217	3	hsa-miR-142-3p,hsa-miR-200c-3p,hsa-miR-21-5p,
ZNF267	3	hsa-miR-21-3p,hsa-miR-367-3p,hsa-miR-424-5p,
ZNF275	3	hsa-miR-142-5p,hsa-miR-424-5p,hsa-miR-519d-5p,
ZNF292	3	hsa-miR-141-3p,hsa-miR-200a-3p,hsa-miR-21-5p,
ZNF35	3	hsa-miR-21-5p,hsa-miR-520a-5p,hsa-miR-525-5p,
ZNF367	3	hsa-miR-21-5p,hsa-miR-302c-5p,hsa-miR-424-5p,
ZNF398	3	hsa-miR-515-5p,hsa-miR-519d-5p,hsa-miR-519e-5p,
ZNF440	3	hsa-miR-4770,hsa-miR-515-5p,hsa-miR-519e-5p,
ZNF451	3	hsa-miR-34b-5p,hsa-miR-548a-3p,hsa-miR-548f-3p,
ZNF551	3	hsa-miR-34a-5p,hsa-miR-34c-5p,hsa-miR-449a,
ZNF582	3	hsa-miR-34b-5p,hsa-miR-520a-5p,hsa-miR-525-5p,
ZNF585B	3	hsa-miR-1323,hsa-miR-205-5p,hsa-miR-424-5p,
ZNF623	3	hsa-miR-34a-5p,hsa-miR-34c-5p,hsa-miR-449a,
ZNF644	3	hsa-miR-34a-5p,hsa-miR-34c-5p,hsa-miR-449a,
ZNF669	3	hsa-miR-302a-5p,hsa-miR-515-5p,hsa-miR-519e-5p,
ZNF681	3	hsa-miR-548ac,hsa-miR-548h-3p,hsa-miR-548z,
ZNF791	3	hsa-miR-515-5p,hsa-miR-519d-5p,hsa-miR-519e-5p,
ZNF793	3	hsa-miR-21-3p,hsa-miR-302b-5p,hsa-miR-302d-5p,
ZNF800	3	hsa-miR-518a-5p,hsa-miR-519d-5p,hsa-miR-527,
ZNF829	3	hsa-miR-548ac,hsa-miR-548h-3p,hsa-miR-548z,
ZNF845	3	hsa-miR-548ac,hsa-miR-548h-3p,hsa-miR-548z,
ZNF99	3	hsa-miR-515-5p,hsa-miR-519d-5p,hsa-miR-519e-5p,
A1BG	2	hsa-miR-141-3p,hsa-miR-200a-3p,
AADACL3	2	hsa-miR-515-5p,hsa-miR-519e-5p,
AAED1	2	hsa-miR-367-3p,hsa-miR-371a-5p,
ABCB7	2	hsa-miR-548a-3p,hsa-miR-548f-3p,
ABCF2	2	hsa-miR-367-3p,hsa-miR-486-5p,
ABHD10	2	hsa-miR-515-5p,hsa-miR-519e-5p,
ABHD13	2	hsa-miR-548a-3p,hsa-miR-548f-3p,
ABHD14A-ACY1	2	hsa-miR-183-5p,hsa-miR-96-5p,
ABHD5	2	hsa-miR-518a-5p,hsa-miR-527,
ACACA	2	hsa-miR-142-3p,hsa-miR-378i,
ACBD5	2	hsa-miR-142-3p,hsa-miR-21-5p,
ACER2	2	hsa-miR-182-5p,hsa-miR-96-5p,
ACP1	2	hsa-miR-205-5p,hsa-miR-371a-5p,
ACVR2A	2	hsa-miR-302c-5p,hsa-miR-424-5p,
ACY1	2	hsa-miR-183-5p,hsa-miR-96-5p,
ADAT1	2	hsa-miR-520a-5p,hsa-miR-525-5p,
ADCY6	2	hsa-miR-182-5p,hsa-miR-96-5p,
ADH5	2	hsa-miR-371a-5p,hsa-miR-4770,
ADM	2	hsa-miR-520d-5p,hsa-miR-524-5p,
ADNP	2	hsa-miR-21-5p,hsa-miR-34a-5p,
ADO	2	hsa-miR-34a-5p,hsa-miR-512-3p,
AFAP1	2	hsa-miR-548a-3p,hsa-miR-548f-3p,
AFF2	2	hsa-miR-520a-5p,hsa-miR-525-5p,
AGMO	2	hsa-miR-520a-5p,hsa-miR-525-5p,
AGO1	2	hsa-miR-34a-5p,hsa-miR-34b-5p,
AGO4	2	hsa-miR-21-5p,hsa-miR-424-5p,
AGTR2	2	hsa-miR-142-3p,hsa-miR-516b-5p,
AIM1	2	hsa-miR-21-5p,hsa-miR-34a-5p,
AJAP1	2	hsa-miR-548aa,hsa-miR-548t-3p,
AKAP1	2	hsa-miR-520d-5p,hsa-miR-524-5p,
AKR1B10	2	hsa-miR-142-3p,hsa-miR-424-5p,
AKT2	2	hsa-miR-21-5p,hsa-miR-302b-3p,
AKT3	2	hsa-miR-424-5p,hsa-miR-520g-3p,
ALG8	2	hsa-miR-520a-5p,hsa-miR-525-5p,
AMOT	2	hsa-miR-205-5p,hsa-miR-424-5p,
AMOTL2	2	hsa-miR-302b-5p,hsa-miR-302d-5p,
ANGEL2	2	hsa-miR-548aa,hsa-miR-548t-3p,
ANKRD11	2	hsa-miR-518a-5p,hsa-miR-527,
ANKRD28	2	hsa-miR-142-5p,hsa-miR-21-5p,
ANKRD50	2	hsa-miR-518a-5p,hsa-miR-527,
AP1AR	2	hsa-miR-21-5p,hsa-miR-302a-5p,
APC	2	hsa-miR-142-3p,hsa-miR-21-5p,
APOOL	2	hsa-miR-141-3p,hsa-miR-200a-3p,
APPL1	2	hsa-miR-21-5p,hsa-miR-96-5p,
AREG	2	hsa-miR-200a-3p,hsa-miR-34a-5p,
AREL1	2	hsa-miR-302c-5p,hsa-miR-371a-3p,
ARHGAP12	2	hsa-miR-142-3p,hsa-miR-424-5p,
ARHGAP15	2	hsa-miR-548aa,hsa-miR-548t-3p,
ARHGAP21	2	hsa-miR-183-5p,hsa-miR-21-5p,
ARHGAP26	2	hsa-miR-520a-5p,hsa-miR-525-5p,
ARHGAP32	2	hsa-miR-183-5p,hsa-miR-424-5p,
ARHGDIA	2	hsa-miR-183-5p,hsa-miR-424-5p,
ARID1B	2	hsa-miR-302c-5p,hsa-miR-367-3p,
ARID5B	2	hsa-miR-520d-5p,hsa-miR-524-5p,
ARL8A	2	hsa-miR-520d-5p,hsa-miR-524-5p,
ARMC10	2	hsa-miR-518a-5p,hsa-miR-527,
ARPC3	2	hsa-miR-200b-3p,hsa-miR-200c-3p,
ATG9A	2	hsa-miR-142-3p,hsa-miR-424-5p,
ATIC	2	hsa-miR-1323,hsa-miR-371a-5p,
ATP13A3	2	hsa-miR-142-5p,hsa-miR-182-5p,
ATP6V0B	2	hsa-miR-548aa,hsa-miR-548t-3p,
ATXN3	2	hsa-miR-142-3p,hsa-miR-371a-5p,
ATXN7L3B	2	hsa-miR-142-5p,hsa-miR-424-5p,
AURKA	2	hsa-miR-183-5p,hsa-miR-367-3p,
AUTS8	2	hsa-miR-518a-5p,hsa-miR-527,
AVPR1A	2	hsa-miR-200b-3p,hsa-miR-200c-3p,
B2M	2	hsa-miR-142-5p,hsa-miR-520g-3p,
B3GNT6	2	hsa-miR-518a-5p,hsa-miR-527,
B4GALNT3	2	hsa-miR-371a-5p,hsa-miR-520g-3p,
B4GALT3	2	hsa-miR-34a-5p,hsa-miR-96-5p,
B4GALT5	2	hsa-miR-205-5p,hsa-miR-34a-5p,
BAG1	2	hsa-miR-182-5p,hsa-miR-371a-5p,
BAG2	2	hsa-miR-142-5p,hsa-miR-486-5p,
BAK1	2	hsa-miR-142-3p,hsa-miR-367-3p,
BAMBI	2	hsa-miR-205-5p,hsa-miR-371a-5p,
BASP1	2	hsa-miR-21-5p,hsa-miR-486-5p,
BAZ2B	2	hsa-miR-367-3p,hsa-miR-424-5p,
BBX	2	hsa-miR-200b-3p,hsa-miR-200c-3p,
BCAR1	2	hsa-miR-548aa,hsa-miR-548t-3p,
BCL2L1	2	hsa-miR-520a-5p,hsa-miR-525-5p,
BCL2L2-PABPN1	2	hsa-miR-518a-5p,hsa-miR-527,
BCL6	2	hsa-miR-205-5p,hsa-miR-21-5p,
BICD2	2	hsa-miR-141-3p,hsa-miR-200a-3p,
BIRC5	2	hsa-miR-1323,hsa-miR-34a-5p,
BMP2K	2	hsa-miR-548a-3p,hsa-miR-548f-3p,
BMP8A	2	hsa-miR-142-3p,hsa-miR-367-3p,
BPTF	2	hsa-miR-520d-5p,hsa-miR-524-5p,
BRD3	2	hsa-miR-141-3p,hsa-miR-200a-3p,
BTC	2	hsa-miR-200b-3p,hsa-miR-200c-3p,
BTN3A2	2	hsa-miR-515-5p,hsa-miR-519e-5p,
BTRC	2	hsa-miR-183-5p,hsa-miR-34b-5p,
BZW1	2	hsa-miR-142-5p,hsa-miR-424-5p,
C11ORF57	2	hsa-miR-518a-5p,hsa-miR-527,
C11orf45	2	hsa-miR-520a-5p,hsa-miR-525-5p,
C12orf73	2	hsa-miR-515-5p,hsa-miR-519e-5p,
C1orf210	2	hsa-miR-371a-5p,hsa-miR-520g-3p,
C2CD2L	2	hsa-miR-520a-5p,hsa-miR-525-5p,
C2CD5	2	hsa-miR-520a-5p,hsa-miR-525-5p,
C5orf24	2	hsa-miR-142-3p,hsa-miR-183-5p,
C6orf47	2	hsa-miR-200b-3p,hsa-miR-200c-3p,
CAB39	2	hsa-miR-200b-3p,hsa-miR-200c-3p,
CACNG2	2	hsa-miR-520d-5p,hsa-miR-524-5p,
CADM1	2	hsa-miR-182-5p,hsa-miR-486-5p,
CALCOCO2	2	hsa-miR-142-3p,hsa-miR-512-3p,
CALCR	2	hsa-miR-520a-5p,hsa-miR-525-5p,
CALD1	2	hsa-miR-21-5p,hsa-miR-34a-5p,
CAMSAP1	2	hsa-miR-1323,hsa-miR-424-5p,
CAMTA1	2	hsa-miR-34a-5p,hsa-miR-96-5p,
CARHSP1	2	hsa-miR-371a-5p,hsa-miR-520g-3p,
CASKIN1	2	hsa-miR-367-3p,hsa-miR-424-5p,
CASP16	2	hsa-miR-302c-5p,hsa-miR-512-3p,
CASZ1	2	hsa-miR-520d-5p,hsa-miR-524-5p,
CBX7	2	hsa-miR-548aa,hsa-miR-548t-3p,
CBY1	2	hsa-miR-142-3p,hsa-miR-302c-5p,
CCDC115	2	hsa-miR-548aa,hsa-miR-548t-3p,
CCDC14	2	hsa-miR-21-5p,hsa-miR-486-5p,
CCDC142	2	hsa-miR-183-5p,hsa-miR-512-3p,
CCDC18	2	hsa-miR-141-3p,hsa-miR-200a-3p,
CCND3	2	hsa-miR-34a-5p,hsa-miR-424-5p,
CCNF	2	hsa-miR-424-5p,hsa-miR-519d-5p,
CCNL1	2	hsa-miR-302c-5p,hsa-miR-34a-5p,
CCR6	2	hsa-miR-183-5p,hsa-miR-4770,
CCS	2	hsa-miR-371a-5p,hsa-miR-512-3p,
CCT3	2	hsa-miR-183-5p,hsa-miR-34a-5p,
CD209	2	hsa-miR-302b-5p,hsa-miR-302d-5p,
CD24	2	hsa-miR-34a-5p,hsa-miR-373-3p,
CD274	2	hsa-miR-34b-5p,hsa-miR-516b-5p,
CD300E	2	hsa-miR-548aa,hsa-miR-548t-3p,
CDC25B	2	hsa-miR-520a-5p,hsa-miR-525-5p,
CDC25C	2	hsa-miR-141-3p,hsa-miR-34a-5p,
CDK12	2	hsa-miR-548aa,hsa-miR-548t-3p,
CDK19	2	hsa-miR-21-5p,hsa-miR-373-3p,
CDON	2	hsa-miR-34a-5p,hsa-miR-96-5p,
CDV3	2	hsa-miR-141-3p,hsa-miR-200a-3p,
CEBPB	2	hsa-miR-34a-5p,hsa-miR-371a-5p,
CEP128	2	hsa-miR-548aa,hsa-miR-548t-3p,
CEP19	2	hsa-miR-520d-5p,hsa-miR-524-5p,
CEP350	2	hsa-miR-518a-5p,hsa-miR-527,
CERK	2	hsa-miR-548a-3p,hsa-miR-548f-3p,
CERS4	2	hsa-miR-4770,hsa-miR-512-3p,
CERS6	2	hsa-miR-21-3p,hsa-miR-21-5p,
CHAC1	2	hsa-miR-142-5p,hsa-miR-424-5p,
CHCHD4	2	hsa-miR-515-5p,hsa-miR-519e-5p,
CHD4	2	hsa-miR-548aa,hsa-miR-548t-3p,
CHRM3	2	hsa-miR-371a-5p,hsa-miR-520g-3p,
CIAPIN1	2	hsa-miR-520a-5p,hsa-miR-525-5p,
CKAP2L	2	hsa-miR-302b-5p,hsa-miR-302d-5p,
CKAP5	2	hsa-miR-21-5p,hsa-miR-34a-5p,
CLMP	2	hsa-miR-520d-5p,hsa-miR-524-5p,
CLTA	2	hsa-miR-142-3p,hsa-miR-367-3p,
CMTM4	2	hsa-miR-373-3p,hsa-miR-424-5p,
CNIH4	2	hsa-miR-142-3p,hsa-miR-424-5p,
COL12A1	2	hsa-miR-520d-5p,hsa-miR-524-5p,
COL4A4	2	hsa-miR-302b-5p,hsa-miR-302d-5p,
COPB2	2	hsa-miR-520d-5p,hsa-miR-524-5p,
COQ7	2	hsa-miR-371a-5p,hsa-miR-520g-3p,
CORO2A	2	hsa-miR-21-5p,hsa-miR-516b-5p,
COX20	2	hsa-miR-21-5p,hsa-miR-367-3p,
COX7A2L	2	hsa-miR-302b-5p,hsa-miR-302d-5p,
CPE	2	hsa-miR-182-5p,hsa-miR-96-5p,
CPM	2	hsa-miR-21-3p,hsa-miR-371a-5p,
CPS1	2	hsa-miR-142-3p,hsa-miR-302a-5p,
CREG2	2	hsa-miR-302a-5p,hsa-miR-4770,
CRIM1	2	hsa-miR-183-5p,hsa-miR-424-5p,
CRYBG3	2	hsa-miR-518a-5p,hsa-miR-527,
CSDE1	2	hsa-miR-520a-5p,hsa-miR-525-5p,
CSTF2T	2	hsa-miR-515-5p,hsa-miR-519e-5p,
CTC1	2	hsa-miR-302b-5p,hsa-miR-302d-5p,
CTSB	2	hsa-miR-183-5p,hsa-miR-96-5p,
CUL5	2	hsa-miR-142-3p,hsa-miR-205-5p,
CWC25	2	hsa-miR-183-5p,hsa-miR-96-5p,
CYP1A1	2	hsa-miR-200b-3p,hsa-miR-200c-3p,
CYP1B1	2	hsa-miR-141-3p,hsa-miR-200a-3p,
CYP20A1	2	hsa-miR-371a-5p,hsa-miR-378i,
DAO	2	hsa-miR-515-5p,hsa-miR-519e-5p,
DBT	2	hsa-miR-183-5p,hsa-miR-4770,
DCAF17	2	hsa-miR-371a-5p,hsa-miR-424-5p,
DCAF8	2	hsa-miR-21-5p,hsa-miR-520g-3p,
DCTN4	2	hsa-miR-142-3p,hsa-miR-486-5p,
DCTPP1	2	hsa-miR-34a-5p,hsa-miR-378i,
DDX5	2	hsa-miR-142-5p,hsa-miR-205-5p,
DFFA	2	hsa-miR-1323,hsa-miR-371a-5p,
DGKE	2	hsa-miR-548a-3p,hsa-miR-548f-3p,
DHCR24	2	hsa-miR-205-5p,hsa-miR-520g-3p,
DHODH	2	hsa-miR-142-5p,hsa-miR-371a-5p,
DHX33	2	hsa-miR-302b-5p,hsa-miR-302d-5p,
DIAPH2	2	hsa-miR-302c-3p,hsa-miR-512-3p,
DIRAS2	2	hsa-miR-548a-3p,hsa-miR-548f-3p,
DLX5	2	hsa-miR-141-3p,hsa-miR-200a-3p,
DMD	2	hsa-miR-21-5p,hsa-miR-520g-3p,
DMTF1	2	hsa-miR-21-5p,hsa-miR-424-5p,
DNAH3	2	hsa-miR-515-5p,hsa-miR-519e-5p,
DNAJA1	2	hsa-miR-205-5p,hsa-miR-424-5p,
DNALI1	2	hsa-miR-548aa,hsa-miR-548t-3p,
DNMT1	2	hsa-miR-200a-3p,hsa-miR-200b-3p,
DNMT3A	2	hsa-miR-200b-3p,hsa-miR-200c-3p,
DNMT3B	2	hsa-miR-200b-3p,hsa-miR-200c-3p,
DOCK10	2	hsa-miR-142-3p,hsa-miR-21-5p,
DOCK3	2	hsa-miR-34a-5p,hsa-miR-486-5p,
DPY19L1	2	hsa-miR-141-3p,hsa-miR-200a-3p,
DR1	2	hsa-miR-515-5p,hsa-miR-519e-5p,
DTX3L	2	hsa-miR-21-5p,hsa-miR-520g-3p,
DTYMK	2	hsa-miR-183-5p,hsa-miR-34a-5p,
DUSP4	2	hsa-miR-302b-5p,hsa-miR-302d-5p,
DUSP5	2	hsa-miR-302a-5p,hsa-miR-367-3p,
DYRK2	2	hsa-miR-548aa,hsa-miR-548t-3p,
E2F5	2	hsa-miR-205-5p,hsa-miR-34a-5p,
ECT2	2	hsa-miR-142-3p,hsa-miR-96-5p,
EDEM1	2	hsa-miR-367-3p,hsa-miR-96-5p,
EFCAB1	2	hsa-miR-518a-5p,hsa-miR-527,
EFCAB14	2	hsa-miR-142-5p,hsa-miR-520g-3p,
EFNA1	2	hsa-miR-200c-3p,hsa-miR-512-3p,
EFNB2	2	hsa-miR-424-5p,hsa-miR-96-5p,
EGFR	2	hsa-miR-21-5p,hsa-miR-302b-3p,
EGLN3	2	hsa-miR-1298-5p,hsa-miR-142-5p,
EID2B	2	hsa-miR-205-5p,hsa-miR-367-3p,
EIF4E	2	hsa-miR-141-3p,hsa-miR-371a-5p,
EIF4G1	2	hsa-miR-34a-5p,hsa-miR-96-5p,
EIF5	2	hsa-miR-142-3p,hsa-miR-21-5p,
EIF5A	2	hsa-miR-548aa,hsa-miR-548t-3p,
ELF5	2	hsa-miR-520a-5p,hsa-miR-525-5p,
ELL2	2	hsa-miR-142-3p,hsa-miR-548g-3p,
ELMO1	2	hsa-miR-1323,hsa-miR-21-3p,
ELOVL7	2	hsa-miR-21-5p,hsa-miR-302c-3p,
EN2	2	hsa-miR-1298-5p,hsa-miR-424-5p,
ENTPD1	2	hsa-miR-142-3p,hsa-miR-424-5p,
EPHA1	2	hsa-miR-520d-5p,hsa-miR-524-5p,
EPHA7	2	hsa-miR-141-3p,hsa-miR-200a-3p,
EPHB1	2	hsa-miR-518a-5p,hsa-miR-527,
ERBB2	2	hsa-miR-205-5p,hsa-miR-21-5p,
ERMP1	2	hsa-miR-200b-3p,hsa-miR-200c-3p,
ESRP2	2	hsa-miR-302c-3p,hsa-miR-512-3p,
ETS1	2	hsa-miR-200b-3p,hsa-miR-200c-3p,
ETS2	2	hsa-miR-548aa,hsa-miR-548t-3p,
EVI5	2	hsa-miR-182-5p,hsa-miR-96-5p,
EZH2	2	hsa-miR-200a-3p,hsa-miR-200b-3p,
EZR	2	hsa-miR-183-5p,hsa-miR-205-5p,
F9	2	hsa-miR-302b-5p,hsa-miR-302d-5p,
FADS1	2	hsa-miR-520a-5p,hsa-miR-525-5p,
FAM131B	2	hsa-miR-515-5p,hsa-miR-519e-5p,
FAM153B	2	hsa-miR-302b-5p,hsa-miR-302d-5p,
FAM216B	2	hsa-miR-200b-3p,hsa-miR-200c-3p,
FAM3C	2	hsa-miR-21-5p,hsa-miR-34a-5p,
FAM53B	2	hsa-miR-302b-5p,hsa-miR-302d-5p,
FAM69A	2	hsa-miR-302b-5p,hsa-miR-302d-5p,
FAM69C	2	hsa-miR-518a-5p,hsa-miR-527,
FAM8A1	2	hsa-miR-520d-5p,hsa-miR-524-5p,
FASLG	2	hsa-miR-21-5p,hsa-miR-367-3p,
FAXC	2	hsa-miR-371a-5p,hsa-miR-4770,
FBXO3	2	hsa-miR-142-3p,hsa-miR-21-5p,
FCGR3B	2	hsa-miR-515-5p,hsa-miR-519e-5p,
FGF1	2	hsa-miR-302b-5p,hsa-miR-302d-5p,
FKBP9	2	hsa-miR-302c-5p,hsa-miR-367-3p,
FLVCR1	2	hsa-miR-142-3p,hsa-miR-302c-5p,
FN1	2	hsa-miR-200b-3p,hsa-miR-200c-3p,
FNIP1	2	hsa-miR-1323,hsa-miR-367-3p,
FOSL1	2	hsa-miR-34a-5p,hsa-miR-34c-5p,
FOXL2	2	hsa-miR-520a-5p,hsa-miR-525-5p,
FPGT	2	hsa-miR-302b-5p,hsa-miR-302d-5p,
FRK	2	hsa-miR-548a-3p,hsa-miR-548f-3p,
FSD2	2	hsa-miR-4770,hsa-miR-516b-5p,
FUNDC2	2	hsa-miR-548a-3p,hsa-miR-548f-3p,
FUT4	2	hsa-miR-515-5p,hsa-miR-519e-5p,
FXR1	2	hsa-miR-34a-5p,hsa-miR-520g-3p,
FYCO1	2	hsa-miR-142-3p,hsa-miR-373-3p,
FZD10	2	hsa-miR-548aa,hsa-miR-548t-3p,
G3BP1	2	hsa-miR-518a-5p,hsa-miR-527,
GABRA4	2	hsa-miR-548aa,hsa-miR-548t-3p,
GAS7	2	hsa-miR-518a-5p,hsa-miR-527,
GDE1	2	hsa-miR-142-5p,hsa-miR-34a-5p,
GDNF	2	hsa-miR-302b-5p,hsa-miR-302d-5p,
GINM1	2	hsa-miR-183-5p,hsa-miR-96-5p,
GJD2	2	hsa-miR-1323,hsa-miR-4770,
GLTP	2	hsa-miR-371a-5p,hsa-miR-373-3p,
GLTSCR1L	2	hsa-miR-141-3p,hsa-miR-200a-3p,
GLUL	2	hsa-miR-183-5p,hsa-miR-4770,
GM2A	2	hsa-miR-205-5p,hsa-miR-367-3p,
GMPS	2	hsa-miR-515-5p,hsa-miR-519e-5p,
GNB1	2	hsa-miR-302a-5p,hsa-miR-424-5p,
GNS	2	hsa-miR-520d-5p,hsa-miR-524-5p,
GOLGA3	2	hsa-miR-367-3p,hsa-miR-371a-5p,
GOLIM4	2	hsa-miR-302a-5p,hsa-miR-34b-5p,
GPAM	2	hsa-miR-21-3p,hsa-miR-21-5p,
GPATCH2L	2	hsa-miR-515-5p,hsa-miR-519e-5p,
GPD1	2	hsa-miR-515-5p,hsa-miR-519e-5p,
GPD1L	2	hsa-miR-142-3p,hsa-miR-21-5p,
GPM6B	2	hsa-miR-520a-5p,hsa-miR-525-5p,
[truncated: 2,712 more rows]
