# Supplementary material for: MicroRNA profiling during directed differentiation of cortical interneurons from human‐induced pluripotent stem cells
Source: FEBS Open Bio. 2018 Feb 17;8(4):502–12. doi: 10.1002/2211-5463.12377 (PMC5881541; doi:10.1002/2211-5463.12377)
Supplement: Supplementary file 5 — Table S3. KEGG and GO analyses for the upregulated and downregulated genes. [file FEB4-8-502-s005.xlsx]

## Sheet: Down_KEGG
Category Term Count % PValue Genes List Total Pop Hits Pop Total Fold Enrichment Bonferroni Benjamini FDR
KEGG_PATHWAY hsa05215:Prostate cancer 38 1.9221041982802227 8.195926364751419E-13 E2F1, E2F2, E2F3, HRAS, GRB2, ERBB2, FOXO1, NFKB1, TCF7L2, PTEN, AKT1, IGF1R, PDPK1, KRAS, CASP9, BCL2, AKT3, AKT2, EGFR, AR, HSP90AA1, MAP2K1, MAP2K2, CREB1, CREBBP, IGF1, RB1, MAPK1, NRAS, CCND1, CDKN1A, HSP90B1, CDKN1B, EP300, GSK3B, PDGFRA, MDM2, MTOR 830 88 6910 3.5950164293537785 2.3275692484503452E-10 2.32756…
KEGG_PATHWAY hsa05220:Chronic myeloid leukemia 33 1.669195751138088 4.8140545785922744E-12 E2F1, E2F2, E2F3, HRAS, GRB2, NFKB1, BCL2L1, AKT1, CDKN2A, KRAS, SHC3, MYC, AKT3, AKT2, MAP2K1, MAP2K2, TGFBR1, TGFBR2, CBL, SMAD4, CDK6, RB1, CDK4, PTPN11, MAPK1, NRAS, CCND1, CDKN1A, CDKN1B, CRKL, MDM2, ABL1, CRK 830 72 6910 3.8157630522088355 1.3671868082099081E-9 6.835934041049541E-10 6.379219374963441E…
KEGG_PATHWAY hsa04068:FoxO signaling pathway 47 2.3773394031360646 7.958041822478741E-12 HRAS, ATG12, GRB2, PRKAG1, FOXO1, FOXO3, PTEN, AKT1, IGF1R, PDPK1, KRAS, BCL6, PRKAA1, PRKAA2, AKT3, AKT2, IRS4, EGFR, IL6, IRS2, MAP2K1, MAP2K2, NLK, TGFBR1, CREBBP, TGFBR2, SMAD4, IGF1, SIRT1, IRS1, STK4, STAT3, BCL2L11, ATM, SOD2, MAPK1, NRAS, CCND1, G6PC, CDKN1A, EP300, CDKN1B, CCNB2, CCND2, MAPK14, FOXG1…
KEGG_PATHWAY hsa05219:Bladder cancer 24 1.2139605462822458 1.1949813811292421E-11 E2F1, EGFR, E2F2, E2F3, HRAS, MAP2K1, MAP2K2, MMP9, ERBB2, RB1, CDK4, MMP2, DAPK1, RPS6KA5, NRAS, MAPK1, CCND1, CDKN1A, KRAS, CDKN2A, VEGFA, MDM2, THBS1, MYC 830 41 6910 4.873347046723479 3.3937359589231164E-9 8.484339897307791E-10 1.58349888756959E-8
KEGG_PATHWAY hsa05200:Pathways in cancer 94 4.754678806272129 2.1998170506468674E-11 GNA13, E2F1, E2F2, HRAS, E2F3, PTGS2, MMP9, GNA12, MITF, FOXO1, NFKB1, MMP2, PTEN, AKT1, CUL2, FOS, CASP3, CDKN2A, CASP9, FGF2, GNG5, MYC, AKT3, AKT2, EGFR, AR, HSP90AA1, ROCK2, CDK6, RB1, CDK4, STK4, RAD51, DAPK1, CCDC6, MAPK1, CCND1, HIF1A, EP300, CRKL, GNB1, NCOA4, VEGFA, PDGFRA, MDM2, GNAS, LAMC1, TRAF1, GNAI…
KEGG_PATHWAY hsa05205:Proteoglycans in cancer 59 2.9843196762771877 4.132968181424783E-11 HRAS, MMP9, TLR4, MMP2, IQGAP1, AKT1, CASP3, PDPK1, CD44, PAK1, MYC, FRS2, FGF2, AKT3, AKT2, TWIST1, EGFR, ROCK2, ESR1, PPP1CC, PPP1CB, FLNB, FLNA, MAPK1, CCND1, HIF1A, VEGFA, MDM2, CAV1, GRB2, ERBB3, ERBB2, RDX, ITGB3, TIMP3, ITGB1, IGF1R, PTK2, KRAS, RAC1, THBS1, ACTB, FZD9, MAP2K1, MAP2K2, MET, CBL, IGF1,…
KEGG_PATHWAY hsa05214:Glioma 30 1.5174506828528074 4.3595000906445834E-11 E2F1, E2F2, E2F3, HRAS, GRB2, PTEN, AKT1, IGF1R, CDKN2A, KRAS, SHC3, AKT3, AKT2, EGFR, MAP2K1, MAP2K2, IGF1, CDK6, RB1, CDK4, NRAS, MAPK1, CCND1, CDKN1A, PLCG2, PDGFRA, MDM2, MTOR, CALM2, CALM1 830 65 6910 3.8424467099165893 1.2380984570903308E-8 1.7687120656972866E-9 5.776901179643801E-8
KEGG_PATHWAY hsa05161:Hepatitis B 47 2.3773394031360646 1.721826654975969E-10 E2F1, MAVS, E2F2, E2F3, YWHAZ, HRAS, GRB2, TBK1, MMP9, TLR3, NFKB1, TLR4, PTEN, AKT1, FOS, CASP3, KRAS, CASP9, DDX3X, BCL2, MAP3K1, NFATC3, CCNA2, MYC, AKT3, AKT2, IL6, MAP2K1, MAP2K2, CREB1, TGFBR1, CREBBP, SMAD4, CDK6, BIRC5, RB1, CDK4, STAT3, IFNAR1, STAT2, MAPK1, NRAS, CCND1, CDKN1A, CDKN1B, EP300, YWHAQ 830 145 691…
KEGG_PATHWAY hsa05206:MicroRNAs in cancer 73 3.692463328275165 2.1612709768408406E-10 BMI1, E2F1, CYP24A1, E2F2, HRAS, E2F3, PTGS2, MMP9, EZH2, DICER1, NFKB1, ZEB2, PTEN, CASP3, CDKN2A, CD44, PAK4, MYC, EGFR, IRS2, COMMD3-BMI1, SOCS1, CDK6, MMP16, HMGA2, IRS1, BCL2L11, DDIT4, CCND1, EP300, CRKL, CCND2, VEGFA, PDGFRA, MDM2, STMN1, MDM4, MCL1, GRB2, ERBB3, ERBB2, BMPR2, IGF2BP1, RDX, ITGB3, CCNG1, …
KEGG_PATHWAY hsa04550:Signaling pathways regulating pluripotency of stem cells 45 2.2761760242792106 6.074014953598618E-10 BMI1, SMARCAD1, HRAS, GRB2, BMPR2, REST, MEIS1, ACVR1C, LIF, AKT1, ACVR1B, IGF1R, PCGF3, KRAS, HAND1, SKIL, FGF2, MYC, AKT3, AKT2, APC, FZD9, DVL3, MAP2K1, JARID2, MAP2K2, COMMD3-BMI1, SMAD5, LIFR, SMAD4, IGF1, FZD5, FZD4, STAT3, FZD6, MAPK1, NRAS, ID1, MAPK14, GSK3B, ID4, ZF…
KEGG_PATHWAY hsa05223:Non-small cell lung cancer 26 1.3151239251390996 9.581880817141698E-10 E2F1, E2F2, HRAS, E2F3, GRB2, ERBB2, FOXO3, AKT1, PDPK1, CDKN2A, KRAS, CASP9, AKT3, AKT2, EGFR, MAP2K1, MAP2K2, CDK6, RB1, CDK4, STK4, EML4, NRAS, MAPK1, CCND1, PLCG2 830 56 6910 3.865318416523236 2.7212537911935897E-7 2.473867388719242E-8 1.2697227158575686E-6
KEGG_PATHWAY hsa04722:Neurotrophin signaling pathway 39 1.9726858877086493 7.266324910418649E-9 HRAS, GRB2, NFKB1, FOXO3, IRAK4, AKT1, PDPK1, KRAS, MAP3K3, BCL2, MAP3K1, RAC1, SHC3, FRS2, MAP2K7, AKT3, AKT2, MAP2K1, MAP2K2, PRKCD, IRS1, YWHAE, PTPN11, RPS6KA5, NTRK3, MAPK1, NRAS, RPS6KA3, CRKL, PRDM4, MAPK14, GSK3B, PLCG2, SORT1, RAP1B, ABL1, CRK, CALM2, CALM1 830 120 6910 2.705722891566265 2.063…
KEGG_PATHWAY hsa04066:HIF-1 signaling pathway 34 1.719777440566515 1.3075727613114044E-8 ERBB2, EDN1, EGLN3, HK2, MKNK2, NFKB1, TLR4, AKT1, CUL2, IGF1R, EIF4EBP1, BCL2, IFNG, SERPINE1, AKT3, AKT2, EGFR, IL6, MAP2K1, MAP2K2, CREBBP, IGF1, IL6R, STAT3, MAPK1, CDKN1A, EIF4E, CDKN1B, HIF1A, EP300, TFRC, PLCG2, VEGFA, MTOR 830 98 6910 2.888369805753627 3.713499771018647E-6 2.8565431808846853E-7 1.7327…
KEGG_PATHWAY hsa04110:Cell cycle 39 1.9726858877086493 1.9921999284479477E-8 E2F1, E2F2, E2F3, YWHAZ, E2F5, CDC14B, CHEK2, CDKN2A, TFDP2, ORC4, MYC, CCNA2, TFDP1, STAG1, CREBBP, SMAD4, ESPL1, CDK6, RB1, SKP1, CDK4, YWHAE, MCM4, ATM, WEE1, CDC25A, CCND1, CDKN1A, YWHAG, EP300, CDKN1B, CCNB2, CCND3, CCND2, GSK3B, YWHAQ, MDM2, SMC1A, ABL1 830 124 6910 2.6184415079673533 5.65783184414137E-6 4.04131907…
KEGG_PATHWAY hsa05212:Pancreatic cancer 26 1.3151239251390996 3.847565141119279E-8 E2F1, E2F2, E2F3, ERBB2, NFKB1, BCL2L1, AKT1, CDKN2A, KRAS, CASP9, RAC1, AKT3, AKT2, EGFR, MAP2K1, TGFBR1, TGFBR2, SMAD4, CDK6, RB1, CDK4, STAT3, RAD51, MAPK1, CCND1, VEGFA 830 65 6910 3.330120481927711 1.0927025519524847E-5 7.284720826561397E-7 5.098518568447119E-5
KEGG_PATHWAY hsa05218:Melanoma 27 1.3657056145675266 6.687980550434084E-8 E2F1, E2F2, E2F3, HRAS, MITF, PTEN, AKT1, IGF1R, CDKN2A, KRAS, FGF2, AKT3, AKT2, EGFR, MAP2K1, MAP2K2, MET, IGF1, CDK6, RB1, CDK4, NRAS, MAPK1, CDKN1A, CCND1, PDGFRA, MDM2 830 71 6910 3.1659596131002883 1.899368500668519E-5 1.1871158821508132E-6 8.862432679945798E-5
KEGG_PATHWAY hsa04012:ErbB signaling pathway 30 1.5174506828528074 1.2855286980659072E-7 HRAS, ERBB3, GRB2, ERBB2, AKT1, PTK2, EIF4EBP1, KRAS, PAK3, PAK4, PAK1, SHC3, MYC, MAP2K7, AKT3, AKT2, EGFR, MAP2K1, MAP2K2, CBL, MAPK1, NRAS, CDKN1A, CDKN1B, CRKL, GSK3B, PLCG2, MTOR, ABL1, CRK 830 87 6910 2.870793518903199 3.650835092194882E-5 2.1475869508291723E-6 1.7034898890377903E-4
KEGG_PATHWAY hsa05166:HTLV-I infection 61 3.0854830551340413 1.4198481713189982E-7 E2F1, E2F2, E2F3, HRAS, TLN1, NRP1, NFKB1, CANX, AKT1, FOS, CDKN2A, MYC, AKT3, AKT2, EGR1, RAN, HLA-A, RB1, CDK4, CCND1, EP300, CCND3, CCND2, PDGFRA, CRTC3, XIAP, PPP3R1, NFYB, BCL2L1, CHEK2, TRRAP, VCAM1, KRAS, MAP3K3, XBP1, ELK4, MAP3K1, NFATC3, APC, FZD9, DVL3, IL6, KAT2B, VAC14, CREB1, TGFBR1, CREBBP, TGFBR2, T…
KEGG_PATHWAY hsa05211:Renal cell carcinoma 25 1.2645422357106728 1.7903956464351904E-7 HRAS, GRB2, EGLN3, AKT1, CUL2, KRAS, PAK3, PAK4, RAC1, PAK1, AKT3, AKT2, MAP2K1, MAP2K2, CREBBP, MET, PTPN11, NRAS, MAPK1, HIF1A, EP300, CRKL, VEGFA, RAP1B, CRK 830 65 6910 3.2020389249304912 5.084594820436994E-5 2.676166992898743E-6 2.3725024126397543E-4
KEGG_PATHWAY hsa05213:Endometrial cancer 21 1.062215477996965 8.921541290756167E-7 EGFR, HRAS, MAP2K1, MAP2K2, GRB2, ERBB2, FOXO3, PTEN, TCF7L2, AKT1, NRAS, MAPK1, PDPK1, CCND1, KRAS, CASP9, GSK3B, MYC, AKT3, AKT2, APC 830 52 6910 3.362140871177016 2.533397897505063E-4 1.2668514038471912E-5 0.001182212759642809
KEGG_PATHWAY hsa04510:Focal adhesion 50 2.5290844714213456 1.2930221681854643E-6 HRAS, TLN1, PTEN, VCL, AKT1, PDPK1, PAK3, PAK4, PAK1, SHC3, AKT3, AKT2, EGFR, ROCK2, PPP1CC, PPP1CB, FLNB, FLNA, MAPK1, CCND1, CRKL, CCND3, CCND2, VEGFA, PDGFRA, LAMC1, CAV1, XIAP, DIAPH1, GRB2, ERBB2, ITGB3, ITGB1, IGF1R, PTK2, ITGB8, BCL2, RAC1, THBS1, ACTB, VAV3, COL4A1, MAP2K1, MET, IGF1, ITGA3, GSK3B, RAP1B, CRK…
KEGG_PATHWAY hsa04152:AMPK signaling pathway 35 1.7703591299949417 1.3383158664129393E-6 PRKAG1, PFKFB2, FOXO1, FOXO3, AKT1, IGF1R, EIF4EBP1, PDPK1, PPP2CA, PRKAA1, PRKAA2, CCNA2, AKT3, AKT2, PPP2R1B, SREBF1, IRS4, IRS2, CREB1, SCD, ACACA, ADIPOR2, ELAVL1, IGF1, EEF2, PFKM, SIRT1, IRS1, CCND1, G6PC, RAB14, PPP2R5E, MTOR, RAB10, PPP2R2A 830 122 6910 2.3884060833497927 3.800097384120127E-4 1.727630…
KEGG_PATHWAY hsa04151:PI3K-Akt signaling pathway 72 3.6418816388467374 2.1325070588477177E-6 HRAS, EFNA1, TLR4, NFKB1, FOXO3, PTEN, AKT1, PDPK1, EIF4EBP1, CASP9, FGF2, GNG5, MYC, AKT3, AKT2, PPP2R1B, EGFR, HSP90AA1, CDK6, IL6R, CDK4, IRS1, BCL2L11, DDIT4, IFNAR1, MAPK1, CCND1, G6PC, CCND3, GNB1, CCND2, VEGFA, PDGFRA, MDM2, PPP2R5E, LAMC1, PPP2R2A, YWHAZ, MCL1, GRB2, BCL2L1, ITGB3, ITGB1, IGF1R, P…
KEGG_PATHWAY hsa04919:Thyroid hormone signaling pathway 33 1.669195751138088 2.306190825914081E-6 HRAS, THRA, ATP1B3, PFKFB2, FOXO1, ITGB3, AKT1, PDPK1, KRAS, CASP9, MYC, AKT3, AKT2, ACTB, KAT2B, MAP2K1, MAP2K2, CREBBP, ESR1, RCAN1, MED13, MED13L, NOTCH2, NRAS, MAPK1, CCND1, HIF1A, EP300, NCOA3, GSK3B, PLCG2, MDM2, MTOR 830 114 6910 2.4099556119213696 6.547445109812422E-4 2.7289583873213452E-5 0.…
KEGG_PATHWAY hsa05230:Central carbon metabolism in cancer 23 1.163378856853819 2.374794166819429E-6 EGFR, HRAS, MAP2K1, MAP2K2, ERBB2, MET, HK2, PFKM, SLC7A5, PTEN, NTRK3, AKT1, PKM, MAPK1, NRAS, SLC1A5, HIF1A, KRAS, PDGFRA, MTOR, MYC, AKT3, AKT2 830 64 6910 2.9919051204819276 6.742149591068003E-4 2.6977329874222633E-5 0.003146862605840628
KEGG_PATHWAY hsa04350:TGF-beta signaling pathway 27 1.3657056145675266 2.8378147469060174E-6 E2F5, BMPR2, ACVR1C, ACVR1B, PPP2CA, IFNG, THBS1, MYC, PITX2, TFDP1, PPP2R1B, SMAD7, TGFBR1, SMAD6, TGFBR2, CREBBP, SMAD5, SMAD4, SKP1, LEFTY1, MAPK1, EP300, SP1, ID1, ID4, ACVR1, BMPR1A 830 84 6910 2.6759896729776247 8.056158488239928E-4 3.0997232332130586E-5 0.0037604049669459627
KEGG_PATHWAY hsa04910:Insulin signaling pathway 37 1.8715225088517955 3.613857296759613E-6 HRAS, GRB2, PRKAG1, PHKA1, MKNK2, HK2, FOXO1, AKT1, EIF4EBP1, PDPK1, KRAS, PRKAA1, PRKAA2, SHC3, AKT3, AKT2, IRS4, SREBF1, IRS2, MAP2K1, MAP2K2, CBL, SOCS1, ACACA, PPP1CC, IRS1, PPP1CB, MAPK1, NRAS, G6PC, CRKL, EIF4E, GSK3B, MTOR, CRK, CALM2, CALM1 830 138 6910 2.2321459752051687 0.0010258108227804152 3.801…
KEGG_PATHWAY hsa04115:p53 signaling pathway 23 1.163378856853819 5.627606573169805E-6 ZMAT3, IGF1, CDK6, PMAIP1, CHEK2, CCNG1, CDK4, PTEN, ATM, SESN3, CASP3, CCND1, CDKN1A, CCNB2, CDKN2A, CCND3, CASP9, CCND2, RRM2, SERPINE1, MDM2, MDM4, THBS1 830 67 6910 2.8579392195648263 0.0015969682509240357 5.707854109870958E-5 0.007457047044345799
KEGG_PATHWAY hsa04915:Estrogen signaling pathway 29 1.4668689934243804 8.405684171832739E-6 HRAS, GNAI3, GRB2, FKBP5, MMP9, HSPA1B, MMP2, AKT1, FOS, KRAS, SHC3, HSPA8, AKT3, AKT2, EGFR, HSP90AA1, MAP2K1, MAP2K2, CREB1, ESR1, PRKCD, NRAS, MAPK1, HSP90B1, ADCY9, SP1, GNAS, CALM2, CALM1 830 99 6910 2.4387245953511014 0.0023843771839668904 8.231469257835577E-5 0.011138041515257324
KEGG_PATHWAY hsa04010:MAPK signaling pathway 55 2.7819929185634797 1.57028701012417E-5 HRAS, GNA12, NFKB1, AKT1, FOS, CASP3, MAP3K8, PAK1, MAP2K7, MYC, FGF2, IL1A, AKT3, AKT2, EGFR, STK4, FLNB, FLNA, MAPK1, CRKL, ARRB2, PDGFRA, STMN1, GRB2, MAPKAPK5, PPP3R1, MKNK2, PPM1A, DUSP10, HSPA1B, KRAS, MAP3K3, ELK4, MAP3K1, RAC1, NFATC3, HSPA8, MAP2K1, TAOK1, MAP2K2, NLK, TGFBR1, NF1, TGFBR2, TAB2, RPS6KA…
KEGG_PATHWAY hsa04520:Adherens junction 23 1.163378856853819 1.610657745460293E-5 ACTB, EGFR, PTPRJ, NLK, ERBB2, TGFBR1, CREBBP, MET, WASF2, TGFBR2, SMAD4, SNAI2, TCF7L2, IQGAP1, VCL, IGF1R, MAPK1, TJP1, CSNK2A1, EP300, RAC1, SSX2IP, WASL 830 71 6910 2.696928559307653 0.0045638586371564704 1.4754733431865397E-4 0.021341185608581004
KEGG_PATHWAY hsa04917:Prolactin signaling pathway 23 1.163378856853819 1.610657745460293E-5 HRAS, MAP2K1, MAP2K2, GRB2, SOCS1, ESR1, SOCS7, NFKB1, SOCS5, FOXO3, STAT3, AKT1, FOS, NRAS, MAPK1, CCND1, KRAS, CCND2, GSK3B, MAPK14, SHC3, AKT3, AKT2 830 71 6910 2.696928559307653 0.0045638586371564704 1.4754733431865397E-4 0.021341185608581004
KEGG_PATHWAY hsa05210:Colorectal cancer 21 1.062215477996965 2.0112980700325486E-5 MSH6, MAP2K1, TGFBR1, TGFBR2, SMAD4, BIRC5, TCF7L2, AKT1, MAPK1, FOS, CASP3, CCND1, KRAS, CASP9, BCL2, GSK3B, RAC1, MYC, AKT3, AKT2, APC 830 62 6910 2.8198600855033034 0.005695860687780829 1.7848856787050504E-4 0.02664900856012009
KEGG_PATHWAY hsa05202:Transcriptional misregulation in cancer 40 2.0232675771370765 2.8592674926039214E-5 CCNT2, TRAF1, BMI1, MMP9, FOXO1, NFKB1, BCL2L1, MEIS1, IGF1R, PTK2, REL, ELK4, BCL6, RUNX2, MYC, EWSR1, IL6, TGFBR2, COMMD3-BMI1, MET, IGF1, WHSC1, NR4A3, SIX4, HMGA2, ATM, MYCN, SS18, CDKN1A, CDKN1B, TAF15, SP1, CCND2, SIX1, HIST1H3B, MDM2, HIST1H3D, JMJD1C, PBX3, HIST1H3H 830 168 6910 1.982…
KEGG_PATHWAY hsa05203:Viral carcinogenesis 46 2.326757713707638 3.188497181984757E-5 TRAF1, YWHAZ, HRAS, C3, GRB2, NFKB1, PMAIP1, HIST2H4B, PKM, GTF2E1, CASP3, KRAS, CDKN2A, HIST1H2BK, REL, DDX3X, GTF2A1, RAC1, CCNA2, KAT2B, VAC14, SP100, HIST1H2BD, LYN, CREB1, CREBBP, HLA-A, CDK6, RB1, CDK4, YWHAE, STAT3, GTF2H1, MAPK1, NRAS, CCND1, CDKN1A, YWHAG, EP300, CDKN1B, CCND3, CCND2, HIST2H2BF, YWHAQ, M…
KEGG_PATHWAY hsa05222:Small cell lung cancer 25 1.2645422357106728 3.7872684913930265E-5 TRAF1, E2F1, E2F2, E2F3, XIAP, PTGS2, NFKB1, BCL2L1, ITGB1, PTEN, AKT1, PTK2, CASP9, BCL2, MYC, AKT3, AKT2, COL4A1, CDK6, ITGA3, RB1, CDK4, CCND1, CKS2, LAMC1 830 85 6910 2.4486180014174344 0.010698406774658165 3.0726838902539466E-4 0.050174548058767865
KEGG_PATHWAY hsa04390:Hippo signaling pathway 36 1.8209408194233687 7.535717567689693E-5 MOB1B, YWHAZ, BMPR2, TCF7L2, PPP2CA, SERPINE1, MYC, APC, ACTB, PPP2R1B, FZD9, DVL3, PARD6B, NF2, TGFBR1, TGFBR2, MPP5, SMAD4, TEAD1, BIRC5, FZD5, PPP1CC, SNAI2, FZD4, YWHAE, PPP1CB, FZD6, CCND1, YWHAG, CCND3, ID1, CCND2, GSK3B, YWHAQ, BMPR1A, PPP2R2A 830 151 6910 1.9848400223410196 0.021174841477578088 5.9433…
KEGG_PATHWAY hsa05169:Epstein-Barr virus infection 41 2.073849266565503 2.2529335017406314E-4 TRAF1, YWHAZ, TBK1, NFKB1, HSPA1B, POLR2D, PTMA, AKT1, GTF2E1, NUP214, CSNK2A1, CD44, BCL2, IFNG, MYC, CCNA2, MAP2K7, AKT3, HSPA8, AKT2, POLR3G, LYN, RAN, CREBBP, HLA-A, RB1, YWHAE, TAB2, STAT3, POLR3D, CDKN1A, YWHAG, EP300, CDKN1B, MAPK14, GSK3B, PLCG2, YWHAQ, MDM2, RBPJ, NCOR2 830 190 6910 1.7965123652…
KEGG_PATHWAY hsa05216:Thyroid cancer 12 0.6069802731411229 3.0933702653239555E-4 MAPK1, NRAS, CCDC6, HRAS, CCND1, KRAS, MAP2K1, NCOA4, MAP2K2, MYC, TCF7L2, TPM3 830 29 6910 3.444952222683839 0.08411576768638152 0.0023095737218107315 0.40913559783312126
KEGG_PATHWAY hsa04071:Sphingolipid signaling pathway 29 1.4668689934243804 3.4317664286440667E-4 GNA13, HRAS, GNAI3, GNA12, NFKB1, PTEN, AKT1, S1PR2, PDPK1, KRAS, CERS2, PPP2CA, BCL2, RAC1, AKT3, AKT2, PPP2R1B, SGPL1, MAP2K1, ROCK2, MAP2K2, SPTLC3, ACER2, NRAS, MAPK1, MAPK14, PPP2R5E, ABCC1, PPP2R2A 830 120 6910 2.011947791164659 0.09287851273158376 0.002496337768285284 0.45379854444155265
KEGG_PATHWAY hsa04660:T cell receptor signaling pathway 26 1.3151239251390996 3.7235121455551543E-4 HRAS, GRB2, PPP3R1, NFKB1, AKT1, FOS, PDPK1, KRAS, PAK3, PAK4, MAP3K8, IFNG, PAK1, MAP2K7, NFATC3, AKT3, AKT2, VAV3, MAP2K1, MAP2K2, CBL, CDK4, NRAS, MAPK1, GSK3B, MAPK14 830 103 6910 2.1015323429640898 0.10036615513025804 0.0026406931563868197 0.4922895036157948
KEGG_PATHWAY hsa04370:VEGF signaling pathway 18 0.9104704097116844 5.945269110082721E-4 HRAS, PTGS2, MAP2K1, MAP2K2, PPP3R1, AKT1, NRAS, MAPK1, PTK2, KRAS, CASP9, MAPK14, PLCG2, RAC1, VEGFA, PLA2G4C, AKT3, AKT2 830 61 6910 2.456646257159787 0.1554031400359217 0.00411093794465256 0.784962031776848
KEGG_PATHWAY hsa05221:Acute myeloid leukemia 17 0.8598887202832575 6.330831137448213E-4 HRAS, MAP2K1, MAP2K2, GRB2, NFKB1, TCF7L2, STAT3, AKT1, NRAS, MAPK1, CCND1, EIF4EBP1, KRAS, MTOR, MYC, AKT3, AKT2 830 56 6910 2.5273235800344236 0.16460661149377376 0.004273047800409824 0.8356710882647111
KEGG_PATHWAY hsa04014:Ras signaling pathway 45 2.2761760242792106 6.776113810594135E-4 HRAS, RAB5B, GRB2, EFNA1, TBK1, NFKB1, ARF6, BCL2L1, RASAL2, AKT1, IGF1R, KRAS, REL, PAK3, PLA2G12A, PAK4, RAC1, PAK1, SHC3, FGF2, GNG5, AKT3, AKT2, EGFR, MAP2K1, MAP2K2, MET, NF1, GRIN2A, IGF1, STK4, PTPN11, MAPK1, NRAS, GNB1, ETS1, ETS2, PLCG2, VEGFA, PDGFRA, RAP1B, PLA2G4C, ABL1, CALM2, CALM1 830 226 6910 1.…
KEGG_PATHWAY hsa04664:Fc epsilon RI signaling pathway 19 0.9610520991401114 8.132261489510555E-4 HRAS, VAV3, LYN, MAP2K1, MAP2K2, GRB2, IL13, AKT1, NRAS, MAPK1, PDPK1, KRAS, MAPK14, PLCG2, RAC1, PLA2G4C, MAP2K7, AKT3, AKT2 830 68 6910 2.3261871013465627 0.20630036842148425 0.005237377477556926 1.0722775634919635
KEGG_PATHWAY hsa04150:mTOR signaling pathway 17 0.8598887202832575 9.648462528439734E-4 IGF1, RRAGD, IRS1, PTEN, DDIT4, AKT1, MAPK1, PDPK1, RPS6KA3, EIF4EBP1, EIF4E, ULK1, PRKAA1, MTOR, PRKAA2, AKT3, AKT2 830 58 6910 2.440174491067719 0.2397809113584587 0.006073671623459176 1.2710163362193994
KEGG_PATHWAY hsa04662:B cell receptor signaling pathway 19 0.9610520991401114 9.797081077146485E-4 HRAS, VAV3, LYN, MAP2K1, MAP2K2, GRB2, PPP3R1, NFKB1, AKT1, NRAS, MAPK1, FOS, KRAS, GSK3B, PLCG2, RAC1, NFATC3, AKT3, AKT2 830 69 6910 2.2924742448053084 0.24298596638006564 0.006033323513395583 1.2904769020115503
KEGG_PATHWAY hsa04144:Endocytosis 49 2.4785027819929186 0.0011179223539331718 CAV1, HRAS, CHMP3, LDLR, RAB5B, ERBB3, TSG101, SNX5, CAPZA2, KIAA0196, CAPZA1, VPS37B, ASAP1, SNX4, ARF6, PIP5K1A, HSPA1B, CLTC, CHMP2B, IGF1R, GBF1, SH3GLB1, WIPF2, VPS4B, EHD1, HSPA8, EGFR, PARD6B, TGFBR1, RAB4A, CBL, TGFBR2, MET, HLA-A, PSD3, EPS15, RAB11FIP4, RAB31, TFRC, ARRB2, IGF2R, PDGFRA, MDM2, WASL, RAB10, SNX…
KEGG_PATHWAY hsa04916:Melanogenesis 24 1.2139605462822458 0.0013898822514458015 FZD9, DVL3, TYRP1, HRAS, GNAI3, MAP2K1, MAP2K2, CREB1, CREBBP, MITF, EDN1, FZD5, FZD4, TCF7L2, FZD6, NRAS, MAPK1, EP300, KRAS, ADCY9, GSK3B, GNAS, CALM2, CALM1 830 100 6910 1.9980722891566267 0.32632071902433535 0.00819542301981524 1.8261738702740615
KEGG_PATHWAY hsa05231:Choline metabolism in cancer 24 1.2139605462822458 0.0016010116319883573 EGFR, HRAS, MAP2K1, MAP2K2, GRB2, WASF2, LYPLA1, PIP5K1A, AKT1, FOS, NRAS, MAPK1, PDPK1, EIF4EBP1, HIF1A, KRAS, SP1, RAC1, PDGFRA, MTOR, WASL, PLA2G4C, AKT3, AKT2 830 101 6910 1.9782893952045808 0.36558481457358283 0.009243779963115983 2.1008647119260537
KEGG_PATHWAY hsa04666:Fc gamma R-mediated phagocytosis 21 1.062215477996965 0.001792409340014844 VAV3, MAP2K1, LYN, WASF2, ASAP1, ARF6, PIP5K1A, PRKCD, AKT1, MAPK1, MYO10, CRKL, CFL2, PLCG2, RAC1, MARCKS, PAK1, WASL, CRK, AKT3, AKT2 830 84 6910 2.0813253012048194 0.39920470288962195 0.01013827777144416 2.3492693218707283
KEGG_PATHWAY hsa04931:Insulin resistance 25 1.2645422357106728 0.0018256830075267412 PRKAG1, FOXO1, TRIB3, NFKB1, PTEN, AKT1, PDPK1, PRKAA1, PRKAA2, AKT3, AKT2, SREBF1, IRS2, IL6, CREB1, PPP1CC, PRKCD, PPP1CB, IRS1, STAT3, PTPN11, RPS6KA3, G6PC, GSK3B, MTOR 830 108 6910 1.9271530566711288 0.4048655031256255 0.010124241576588422 2.3923938893000263
KEGG_PATHWAY hsa04360:Axon guidance 28 1.4162873039959536 0.0019523185649091012 ABLIM1, HRAS, NRP1, GNAI3, EFNA1, PPP3R1, ITGB1, PTK2, KRAS, UNC5B, ROBO1, PAK3, PAK4, RAC1, PAK1, NFATC3, ROCK2, PLXNB2, MET, DPYSL2, EPHA4, NRAS, MAPK1, CFL2, GSK3B, SEMA4C, ABL1, SRGAP2 830 127 6910 1.8354994782278722 0.4259279785936081 0.010616329681952141 2.5563598065596382
KEGG_PATHWAY hsa05131:Shigellosis 17 0.8598887202832575 0.0029545243607207662 ACTB, ROCK2, DIAPH1, WASF2, NFKB1, ITGB1, VCL, MAPK1, PFN2, CRKL, CD44, MAPK14, RAC1, WASL, ABL1, CRK, RHOG 830 64 6910 2.2114081325301207 0.5684305856326068 0.015730192389923903 3.845047481593533
KEGG_PATHWAY hsa04320:Dorso-ventral axis formation 10 0.5058168942842691 0.0030998385315269155 EGFR, NOTCH2, MAPK1, KRAS, MAP2K1, GRB2, ETS1, ETS2, CPEB4, SPIRE1 830 27 6910 3.0834448906738063 0.5859305009508826 0.01619559288710226 4.030586431289384
KEGG_PATHWAY hsa04810:Regulation of actin cytoskeleton 40 2.0232675771370765 0.003556212275322347 GNA13, HRAS, ENAH, DIAPH1, GNA12, WASF2, RDX, ITGB3, PIP5K1A, ITGB1, IQGAP1, VCL, PTK2, PFN2, KRAS, PAK3, ITGB8, PAK4, RAC1, PIKFYVE, PAK1, FGF2, APC, ACTB, EGFR, VAV3, MAP2K1, ROCK2, MAP2K2, ITGA3, PPP1CC, PPP1CB, MAPK1, NRAS, CRKL, CFL2, PDGFRA, WASL, CRK, MYLK 830 211 6910 1.5782561525723748 0.636…
KEGG_PATHWAY hsa05132:Salmonella infection 20 1.0116337885685383 0.0037110647670202377 ACTB, DYNC1LI2, IL6, ROCK2, WASF2, NFKB1, TLR4, FLNB, FLNA, MAPK1, FOS, TJP1, PFN2, MAPK14, RAC1, IFNG, DYNC2H1, WASL, RHOG, IL1A 830 83 6910 2.006096675860067 0.6521218032732707 0.01867875719710832 4.807389359443926
KEGG_PATHWAY hsa04730:Long-term depression 16 0.8093070308548306 0.0039438507166123914 PPP2R1B, GNA13, HRAS, GNAI3, LYN, MAP2K1, MAP2K2, GNA12, IGF1, IGF1R, NRAS, MAPK1, KRAS, PPP2CA, GNAS, PLA2G4C 830 60 6910 2.2200803212851405 0.6744593987019165 0.019496353036103642 5.101703633032296
KEGG_PATHWAY hsa04114:Oocyte meiosis 24 1.2139605462822458 0.004504047155419471 PPP2R1B, AR, YWHAZ, MAP2K1, CPEB4, PPP3R1, IGF1, AURKA, ESPL1, SKP1, PPP1CC, PPP1CB, YWHAE, IGF1R, MAPK1, YWHAG, RPS6KA3, ADCY9, PPP2CA, YWHAQ, PPP2R5E, SMC1A, CALM2, CALM1 830 109 6910 1.8330938432629602 0.7225289695030648 0.021861610408199006 5.806522357804889
KEGG_PATHWAY hsa05162:Measles 27 1.3657056145675266 0.007604026558589912 MAVS, TBK1, IL13, NFKB1, TLR4, HSPA1B, IRAK4, AKT1, CSNK2A1, IFNG, IL1A, HSPA8, AKT3, AKT2, IL6, CDK6, CDK4, TAB2, STAT3, STAT2, IFNAR1, CCND1, CDKN1B, TNFRSF10B, CCND3, CCND2, GSK3B 830 133 6910 1.6900987408279733 0.885570460067304 0.036075498491482616 9.620092876386977
KEGG_PATHWAY hsa04015:Rap1 signaling pathway 38 1.9221041982802227 0.009805158771729935 TLN1, HRAS, GNAI3, EFNA1, FPR1, ITGB3, ITGB1, AKT1, IGF1R, PFN2, KRAS, RAC1, THBS1, FGF2, AKT3, AKT2, ACTB, EGFR, PARD6B, MAP2K1, MAP2K2, MET, GRIN2A, IGF1, MAPK1, NRAS, CRKL, ADCY9, ID1, SIPA1L1, MAPK14, VEGFA, PDGFRA, RAP1B, GNAS, CRK, CALM2, CALM1 830 210 6910 1.5064830751577738 0.9390929918532791 0.0455691…
KEGG_PATHWAY hsa04720:Long-term potentiation 16 0.8093070308548306 0.01003904187515088 HRAS, MAP2K1, MAP2K2, CREBBP, GRIN2A, PPP3R1, PPP1CC, PPP1CB, NRAS, MAPK1, RPS6KA3, EP300, KRAS, RAP1B, CALM2, CALM1 830 66 6910 2.0182548375319462 0.9430450967133911 0.04588907048750257 12.514970291486883
KEGG_PATHWAY hsa05120:Epithelial cell signaling in Helicobacter pylori infection 16 0.8093070308548306 0.011545358340413727 EGFR, ATP6V0E1, LYN, MET, NFKB1, ATP6V1B2, ATP6V1G1, ATP6V1F, PTPN11, TJP1, CASP3, MAPK14, PLCG2, RAC1, ADAM17, PAK1 830 67 6910 1.9881316310016186 0.9630413907317796 0.05180286437123427 14.262587558393836
KEGG_PATHWAY hsa05145:Toxoplasmosis 24 1.2139605462822458 0.01203289310923237 GNAI3, XIAP, LDLR, SOCS1, NFKB1, TLR4, HSPA1B, BCL2L1, TAB2, ITGB1, STAT3, AKT1, IRAK4, MAPK1, PDPK1, CASP3, CASP9, BCL2, MAPK14, IFNG, LAMC1, HSPA8, AKT3, AKT2 830 118 6910 1.693281600980192 0.9678733164913664 0.05311015565339361 14.821270790696605
KEGG_PATHWAY hsa03013:RNA transport 32 1.6186140617096612 0.01255969875809499 PABPC4, RPP14, NDC1, EIF3C, EIF4EBP1, NUP214, SUMO1, POM121, EIF4EBP2, RBM8A, NUP210, NUP50, RANBP2, PABPC1, KPNB1, EEF1A1, RAN, EIF2S3, FXR2, NUP155, EIF2B1, FXR1, EIF4G2, EIF4A3, PHAX, EIF4G3, EIF4E, NUP205, EIF4A2, EIF4A1, THOC5, POP7 830 172 6910 1.5488932474082377 0.9723890743111362 0.05454276384640633 15.421171247…
KEGG_PATHWAY hsa04922:Glucagon signaling pathway 21 1.062215477996965 0.012600733748339414 CREB1, PRKAG1, CREBBP, PHKA1, ACACA, PPP3R1, FOXO1, SIRT1, AKT1, PKM, G6PC, EP300, GNAS, PRKAA1, PRKAA2, SIK1, SIK2, AKT3, CALM2, AKT2, CALM1 830 99 6910 1.7659729828404527 0.9727130343753063 0.0538984086262726 15.467735509634139
KEGG_PATHWAY hsa04630:Jak-STAT signaling pathway 28 1.4162873039959536 0.012613814944655804 GRB2, IL13, BCL2L1, AKT1, LIF, IFNG, MYC, AKT3, AKT2, IFNLR1, IL6, IL23R, IL7, CREBBP, SOCS1, LIFR, SOCS7, IL6R, SOCS5, STAT3, PTPN11, STAT2, IFNAR1, CCND1, EP300, CCND3, CCND2, MPL 830 145 6910 1.6076443705857915 0.9728155085347703 0.0531578255247277 15.482574352921773
KEGG_PATHWAY hsa04062:Chemokine signaling pathway 34 1.719777440566515 0.012863603777980324 HRAS, GNAI3, CXCL5, GRB2, NFKB1, FOXO3, AKT1, PTK2, CCL22, KRAS, RAC1, PAK1, SHC3, GNG5, AKT3, AKT2, VAV3, MAP2K1, LYN, ROCK2, PRKCD, STAT3, STAT2, MAPK1, NRAS, CCR6, CRKL, ADCY9, ARRB2, GNB1, GSK3B, RAP1B, WASL, CRK 830 186 6910 1.5218292524938464 0.9747003320735502 0.05340132365107919 15.76546426811245
KEGG_PATHWAY hsa05020:Prion diseases 10 0.5058168942842691 0.013195374632921338 C8A, EGR1, MAPK1, IL6, MAP2K1, MAP2K2, HSPA5, LAMC1, PRNP, IL1A 830 33 6910 2.522818546914933 0.9770039039909892 0.05396614568439961 16.139846702115502
KEGG_PATHWAY hsa04668:TNF signaling pathway 22 1.112797167425392 0.013359464525951329 TRAF1, IL6, MAP2K1, PTGS2, CREB1, MMP9, EDN1, NFKB1, TAB2, AKT1, VCAM1, RPS6KA5, LIF, BAG4, MAPK1, FOS, CASP3, MAPK14, MAP3K8, MAP2K7, AKT3, AKT2 830 106 6910 1.7278927028870197 0.9780647296615357 0.05385304921441292 16.32444262847933
KEGG_PATHWAY hsa05160:Hepatitis C 26 1.3151239251390996 0.014266651293455297 MAVS, HRAS, OCLN, LDLR, TBK1, GRB2, TLR3, NFKB1, AKT1, PDPK1, KRAS, PPP2CA, AKT3, AKT2, PPP2R1B, EGFR, STAT3, STAT2, IFNAR1, NRAS, MAPK1, CDKN1A, GSK3B, MAPK14, PSME3, PPP2R2A 830 133 6910 1.6275024911676783 0.9831078985737356 0.05663188056314683 17.338237156545
KEGG_PATHWAY hsa04920:Adipocytokine signaling pathway 16 0.8093070308548306 0.017141619740899283 IRS4, IRS2, PRKAG1, ADIPOR2, NFKB1, IRS1, STAT3, PTPN11, AKT1, G6PC, PRKAA1, MTOR, PRKAA2, ACSL4, AKT3, AKT2 830 70 6910 1.9029259896729778 0.9926306636761238 0.06682352910054334 20.47652639421593
KEGG_PATHWAY hsa04120:Ubiquitin mediated proteolysis 26 1.3151239251390996 0.020268172172766708 UBE2Z, XIAP, UBE3C, CDC34, CUL3, CUL2, UBE2D3, CUL5, FBXW7, UBE2D2, MAP3K1, UBE2A, CBL, SOCS1, BIRC6, SKP1, UBE2H, HERC2, MID1, UBE2Q1, TRIM37, HUWE1, UBE2K, UBA2, UBE2W, MDM2 830 137 6910 1.5799841702576731 0.9970183985229 0.07759231832880509 23.76416510310222
KEGG_PATHWAY hsa05100:Bacterial invasion of epithelial cells 17 0.8598887202832575 0.02102108688663039 ACTB, CAV1, ARHGEF26, MET, WASF2, CBL, CLTC, CD2AP, ITGB1, VCL, PTK2, CRKL, RAC1, WASL, SHC3, CRK, RHOG 830 78 6910 1.8144887241272785 0.9976032220244593 0.07932894306812244 24.536867917909465
KEGG_PATHWAY hsa04921:Oxytocin signaling pathway 29 1.4668689934243804 0.021118718774064266 HRAS, GNAI3, PTGS2, PRKAG1, PPP3R1, FOS, KRAS, PRKAA1, PRKAA2, NFATC3, ACTB, EGFR, MAP2K1, MAP2K2, ROCK2, RCAN1, EEF2, PPP1CC, PPP1CB, NRAS, MAPK1, CCND1, CDKN1A, ADCY9, GNAS, PLA2G4C, CALM2, MYLK, CALM1 830 158 6910 1.5280616135427787 0.997670156541701 0.07865277029666196 24.636533683708816
KEGG_PATHWAY hsa04912:GnRH signaling pathway 19 0.9610520991401114 0.021312251477237025 EGFR, HRAS, MAP2K1, MAP2K2, GRB2, PRKCD, MMP2, NRAS, MAPK1, KRAS, ADCY9, MAP3K3, MAPK14, MAP3K1, GNAS, PLA2G4C, MAP2K7, CALM2, CALM1 830 91 6910 1.7382497021051235 0.9977973824593632 0.07833621885361886 24.833738461454193
KEGG_PATHWAY hsa04380:Osteoclast differentiation 25 1.2645422357106728 0.021641862869495713 GRB2, MITF, PPP3R1, NFKB1, ITGB3, AKT1, FOS, LILRA2, IFNG, RAC1, MAP2K7, AKT3, IL1A, AKT2, MAP2K1, TGFBR1, CREB1, TGFBR2, SOCS1, TAB2, STAT2, IFNAR1, MAPK1, MAPK14, PLCG2 830 131 6910 1.588797939851007 0.9979983292195019 0.07850706781273198 25.16850602754095
KEGG_PATHWAY hsa04330:Notch signaling pathway 12 0.6069802731411229 0.024081137556837266 DTX4, NOTCH2, DVL3, KAT2B, EP300, DTX3L, CREBBP, ADAM17, JAG1, RBPJ, LFNG, NCOR2 830 48 6910 2.0813253012048194 0.9990148684475748 0.08598258505134182 27.603421920323722
KEGG_PATHWAY hsa05164:Influenza A 31 1.5680323722812342 0.024771935826180834 MAVS, TBK1, TLR3, NFKB1, TLR4, HSPA1B, IRAK4, AKT1, CASP9, IFNG, DNAJC3, MAP2K7, IL1A, HSPA8, AKT3, AKT2, ACTB, IL6, MAP2K1, MAP2K2, CREBBP, STAT2, IFNAR1, MAPK1, TNFRSF10B, EP300, HNRNPUL1, GSK3B, MAPK14, KPNA2, KPNA1 830 174 6910 1.4832433180999862 0.9991943283136335 0.08728463793186214 28.279553950637705
KEGG_PATHWAY hsa05168:Herpes simplex infection 32 1.6186140617096612 0.028467318635107555 HMGN1, MAVS, TRAF1, TBK1, C3, TLR3, NFKB1, HCFC2, CDC34, FOS, CASP3, TAF5L, CSNK2A1, IFNG, PER2, IL6, SP100, TAF5, CREBBP, HLA-A, SKP1, PPP1CC, PPP1CB, TAB2, SRPK1, PTPN11, STAT2, IFNAR1, SRSF2, EP300, GTF2I, MED8 830 183 6910 1.455790374613207 0.999725902111146 0.09861526579246604 31.798398415880648
KEGG_PATHWAY hsa04141:Protein processing in endoplasmic reticulum 30 1.5174506828528074 0.028564475377635817 SEC31A, SEC24A, GANAB, DNAJC10, PDIA6, HSPA1B, EDEM3, LMAN1, CANX, UBE2D3, UBE2D2, XBP1, BCL2, YOD1, HSPA5, DNAJC3, MAP2K7, SAR1A, HSPA8, HERPUD1, HSP90AA1, MAN1A2, CKAP4, SKP1, HSP90B1, HSPA4L, ERN1, UGGT1, SEC23B, SSR3 830 169 6910 1.4778641191986883 0.9997335776409955 0.0977650771017880…
KEGG_PATHWAY hsa05133:Pertussis 16 0.8093070308548306 0.03079520550043269 IL6, GNAI3, CXCL5, C3, NFKB1, TLR4, ITGB1, IRAK4, MAPK1, FOS, CASP3, CFL2, MAPK14, IL1A, CALM2, CALM1 830 75 6910 1.7760642570281127 0.9998613188945141 0.1038708927969696 33.93239278953429
KEGG_PATHWAY hsa04611:Platelet activation 24 1.2139605462822458 0.034935988147733035 ACTB, GNA13, TLN1, GNAI3, LYN, ROCK2, PTGS1, ITGB3, PPP1CC, ITGB1, PPP1CB, AKT1, MAPK1, GP5, ADCY9, MAPK14, PLCG2, GNAS, RAP1B, SNAP23, PLA2G4C, MYLK, AKT3, AKT2 830 130 6910 1.5369786839666357 0.9999588908714037 0.1158795372405198 37.57641716243661
KEGG_PATHWAY hsa04530:Tight junction 25 1.2645422357106728 0.03517958574399939 HRAS, RAB3B, OCLN, GNAI3, AMOTL1, PTEN, TJAP1, AKT1, CSNK2A1, KRAS, PPP2CA, AKT3, AKT2, ACTB, PPP2R1B, PARD6B, MPP5, PRKCH, MYH9, CDK4, PRKCD, NRAS, TJP1, RAB13, PPP2R2A 830 137 6910 1.5192155483246856 0.9999617350240666 0.11533114050549853 37.784891355383344
KEGG_PATHWAY hsa04310:Wnt signaling pathway 25 1.2645422357106728 0.0379457180245652 CSNK1A1, FZD9, DVL3, TBL1XR1, ROCK2, NLK, CREBBP, PPP3R1, SMAD4, SKP1, FZD5, FZD4, TCF7L2, FZD6, CCND1, CSNK2A1, EP300, CCND3, CCND2, GSK3B, RAC1, LRP6, NFATC3, MYC, APC 830 138 6910 1.5082067400034924 0.9999830691077637 0.12259810189673781 40.1074590725953
KEGG_PATHWAY hsa05142:Chagas disease (American trypanosomiasis) 20 1.0116337885685383 0.03908121462015186 PPP2R1B, IL6, GNAI3, C3, TGFBR1, TGFBR2, NFKB1, TLR4, AKT1, IRAK4, FOS, MAPK1, PPP2CA, MAPK14, IFNG, SERPINE1, GNAS, AKT3, AKT2, PPP2R2A 830 104 6910 1.6010194624652456 0.9999878935124557 0.1247076055787556 41.037452177271646
KEGG_PATHWAY hsa04142:Lysosome 22 1.112797167425392 0.05081202765731055 LAPTM4B, LAPTM4A, MFSD8, LIPA, LITAF, AP1G1, PSAPL1, CLTC, CD164, GNS, SLC11A2, AP1S1, SLC17A5, GNPTAB, AP3M2, IDS, AP3M1, TPP1, IGF2R, SORT1, SCARB2, GGA3 830 121 6910 1.5136911281489593 0.999999630144314 0.15819853367768444 49.89422236179718
KEGG_PATHWAY hsa04914:Progesterone-mediated oocyte maturation 17 0.8598887202832575 0.05237274127409392 GNAI3, HSP90AA1, MAP2K1, CPEB4, IGF1, CDC25A, AKT1, IGF1R, MAPK1, RPS6KA3, KRAS, CCNB2, ADCY9, MAPK14, CCNA2, AKT3, AKT2 830 87 6910 1.6267829940451461 0.9999997682270612 0.16104946914004892 50.9750279867724
KEGG_PATHWAY hsa03010:Ribosome 24 1.2139605462822458 0.05452166964612898 RPSA, RPL35A, RPL36A, MRPS14, RPL15, RPS15A, RPS4X, MRPS2, RPS8, MRPL12, RPS16, RPL18A, RPL7, RPS3A, RPL9, RPS15, RPL3, RPS13, RPL12, RSL24D1, MRPL34, RPS27A, RPS24, MRPL35 830 136 6910 1.4691708008504607 0.9999998783677879 0.1655102495265166 52.42793053993218
KEGG_PATHWAY hsa04932:Non-alcoholic fatty liver disease (NAFLD) 26 1.3151239251390996 0.057551723275041974 PRKAG1, NFKB1, AKT1, CASP3, XBP1, RAC1, COX6B1, PRKAA1, PRKAA2, IL1A, AKT3, AKT2, SREBF1, IRS2, IL6, ADIPOR2, IL6R, IRS1, BCL2L11, NDUFV3, COX3, COX2, COX1, GSK3B, ERN1, UQCRB 830 151 6910 1.4334955716907365 0.9999999511193465 0.17233331976966204 54.40901035976822
KEGG_PATHWAY hsa04022:cGMP-PKG signaling pathway 28 1.4162873039959536 0.06000921228192474 GNA13, GNAI3, ATP1B3, GNA12, PPP3R1, ATP2B1, AKT1, NFATC3, AKT3, AKT2, IRS4, SLC8A1, IRS2, MAP2K1, ROCK2, MAP2K2, CREB1, PPP1CC, PPP1CB, IRS1, MEF2D, MAPK1, ADCY9, ATP2A2, GTF2I, MYLK, CALM2, CALM1 830 166 6910 1.404267673102047 0.9999999767136376 0.17739751271002913 55.959420881794856
KEGG_PATHWAY hsa04710:Circadian rhythm 8 0.4046535154274153 0.06998504150173439 CRY2, PRKAG1, CREB1, PER2, PRKAA1, RORA, PRKAA2, SKP1 830 31 6910 2.148464827050136 0.9999999988750293 0.20262816282192286 61.76588808795079
KEGG_PATHWAY hsa03040:Spliceosome 23 1.163378856853819 0.07203699276705985 HNRNPA1L2, SNRPD3, WBP11, HSPA1B, CDC5L, HNRNPA1, SF3A1, SF3B3, HNRNPU, SRSF2, SF3B1, EIF4A3, TCERG1, RBM8A, PRPF8, SNRPB, SLU7, LSM3, HNRNPC, SNRPC, RBM25, HSPA8, PRPF38A 830 133 6910 1.439713742186792 0.9999999993992297 0.2060949392556498 62.86876109317816
KEGG_PATHWAY hsa04620:Toll-like receptor signaling pathway 19 0.9610520991401114 0.07940061909149254 IL6, MAP2K1, TBK1, MAP2K2, TLR3, NFKB1, TLR4, TAB2, IFNAR1, AKT1, IRAK4, MAPK1, FOS, MAPK14, MAP3K8, RAC1, MAP2K7, AKT3, AKT2 830 106 6910 1.4922709706751534 0.9999999999374722 0.22325162823784395 66.5889459501797
KEGG_PATHWAY hsa05110:Vibrio cholerae infection 11 0.556398583712696 0.09614315485358595 ACTB, KDELR2, ATP6V0E1, TJP1, ADCY9, PLCG2, GNAS, ATP6V1B2, ATP6V1G1, KDELR1, ATP6V1F 830 53 6910 1.7278927028870197 0.9999999999996594 0.26317406440656055 73.80226208354136

## Sheet: Down_GO
Category Term Count % PValue Genes List Total Pop Hits Pop Total Fold Enrichment Bonferroni Benjamini FDR
GOTERM_BP_DIRECT GO:0006351~transcription, DNA-templated 321 16.236722306525035 3.609795680556738E-16 XRCC6, ZNF781, NAA15, FSTL3, REST, RORA, ZNF253, MED21, HOXD11, DDX17, CRY2, MED28, ZNF774, MAP3K9, ZNF772, ZNF107, TWIST1, ZNF644, RCOR1, YY1, ZNF507, COMMD3-BMI1, MTPAP, MECP2, ZNF791, DEPDC1, ZNF788, MAPK1, ZNF236, UHRF1, BAZ1B, ASCC3, MLLT10, FOXG1, VGLL4, PRDM1, ATXN1L, IRAK1BP1, CRTC3, ZNF6…
GOTERM_BP_DIRECT GO:0000122~negative regulation of transcription from RNA polymerase II promoter 146 7.38492665655033 2.1807142783385675E-14 CDX2, EFNA1, EDN1, CBX4, CNOT2, FOXO1, CBX2, REST, AURKB, FOXO3, NR2E1, CBX6, CUL3, CRY2, GATA6, IFNG, EED, RPS27A, PITX2, TWIST1, SATB2, RREB1, YY1, RCOR1, HNRNPA2B1, COMMD3-BMI1, MECP2, ZNF8, ARID1A, TRIM37, UHRF1, EP300, MTF2, SIX1, VEGFA, ZNF431, ATXN1L,…
GOTERM_BP_DIRECT GO:0045893~positive regulation of transcription, DNA-templated 108 5.462822458270106 9.052923606069179E-12 CDX2, TMEM189-UBE2V1, XRCC6, NAA15, FOXO1, REST, FOXO3, RORA, RFXAP, ZXDA, CDKN2A, PICALM, GATA6, CCNA2, RREB1, RAN, MECP2, FOXN2, ARID1A, SIX4, MED13, AHR, MAPK1, HIF1A, SIX1, NFE2L1, CNBP, HMGB2, GPBP1L1, UBE2V1, SOX4, CHEK2, SOX9, TAL1, BLOC1S2, RUNX2, DVL3, KLF6, MAP2K1,…
GOTERM_BP_DIRECT GO:0045944~positive regulation of transcription from RNA polymerase II promoter 173 8.750632271117857 2.495275484482983E-11 HRAS, THRA, TBK1, F2RL1, EDN1, XRCC6, FSTL3, TLR3, FOXO1, TLR4, JAG1, RORA, REST, FOXO3, MED21, GDNF, NR2E1, SETX, GABPB1, DDX17, APP, CDKN2A, GATA6, SERPINE1, IFNG, RPS27A, IL1A, STAG1, PITX2, TWIST1, EGFR, PHOX2B, SATB2, YY1, MED13, SIX4, GRHL1, AHR, MED10…
GOTERM_BP_DIRECT GO:0006355~regulation of transcription, DNA-templated 236 11.937278705108751 6.306382931164622E-10 CDX2, ZNF781, RORA, REST, ZNF253, HOXD11, TAF5L, MED28, ZNF774, MAP3K9, ZNF772, ZNF107, PITX2, CHTOP, ZNF644, RREB1, ZNF507, ZNF791, ZNF788, ZNF236, BAZ1B, PRDM4, ASCC3, VGLL4, IRAK1BP1, ZNF611, HOXA13, GPBP1L1, CHEK2, ZNF616, ZNF224, ZNF799, HOXA10, PBRM1, ZNF529, NRBF2, SMAD7, ZNF…
GOTERM_BP_DIRECT GO:0016032~viral process 65 3.2878098128477493 4.4560060440897354E-8 TLN1, COPS6, WASF2, CBX5, GTF2E1, CUL2, ANKRD17, CUL5, GBF1, BRD4, RANBP2, CCNA2, ATF7IP, SP100, LYN, RAN, RCOR1, HLA-A, RB1, SRPK1, RAB11FIP4, MAPK1, EIF4G3, EP300, IPO7, NUP205, EIF4A2, IPO5, EIF4A1, PDGFRA, MDM2, CARM1, SRCAP, CRTC3, PACS1, GRB2, HCFC2, PSMB5, VCAM1, NDC1, SUMO1, FBXW7, NUP214, SET, POM121, C…
GOTERM_BP_DIRECT GO:0007050~cell cycle arrest 39 1.9726858877086493 5.461810510831851E-8 KMT2E, HRAS, TSG101, PRKAG1, PPM1A, RRAGD, TCF7L2, UHMK1, CUL3, CUL2, CUL5, CDKN2A, IFNG, PRKAA1, HBP1, PRKAA2, SKIL, THBS1, MYC, DHCR24, APC, KAT2B, MAP2K1, TGFBR1, CDK6, RB1, ATM, JMY, NOTCH2, EIF4G2, PA2G4, CDKN1A, CDKN1B, ERN1, MTOR, ABL1, PRNP, ZFHX3, TP53INP1 1802 141 16792 2.577467116915012 2.899800939…
GOTERM_BP_DIRECT GO:0006974~cellular response to DNA damage stimulus 49 2.4785027819929186 2.0581420908035858E-7 ZMAT3, FOXO1, SPRTN, PMAIP1, INTS3, SETX, AKT1, CASP9, USP10, BRD4, MYC, GNL1, TOP2A, CCNK, LYN, YY1, DTX3L, TOPBP1, HERC2, RAD51, MAPK1, CCND1, NABP1, BAZ1B, BTG2, RAD18, PSME4, XIAP, EGLN3, CHEK2, FBXW7, NIPBL, BCL2, BCL6, DYRK2, APC, VAV3, TAOK1, CBL, ATMIN, SIRT1, ATM, CTC1, CDKN1A…
GOTERM_BP_DIRECT GO:0071456~cellular response to hypoxia 29 1.4668689934243804 5.22584630808828E-7 E2F1, PTGS2, EDN1, FOXO3, PMAIP1, RORA, PTEN, ZFP36L1, AKT1, SLC29A1, EIF4EBP1, GATA6, BCL2, PRKAA1, CCNA2, TWIST1, SLC8A1, STC2, LMNA, SIRT1, SUV39H2, HIF1A, GNB1, VEGFA, BNIP3L, MDM2, MDM4, MTOR, MPL 1802 96 16792 2.8149741028486863 0.002771078568652885 3.082774854576975E-4 0.0010008016588014534
GOTERM_BP_DIRECT GO:0071364~cellular response to epidermal growth factor stimulus 15 0.7587253414264037 2.8788099009382175E-6 EGFR, EEF1A1, BECN1, ERBB2, SOX9, SNAI2, IQGAP1, AKT1, ZFP36L1, BAG4, ZFP36L2, PDPK1, ID1, MYC, ERRFI1 1802 33 16792 4.235697709615579 0.01517025707959363 0.0015274824670483689 0.005513090024944489
GOTERM_BP_DIRECT GO:0001934~positive regulation of protein phosphorylation 33 1.669195751138088 2.9640931601534437E-6 MAVS, HRAS, C3, MMP9, ERBB2, ITGB3, CHEK2, SOX9, AKT1, PTK2, KRAS, XBP1, RAC1, PAK1, ZNF268, AKT2, EGFR, DVL3, OPRL1, ROCK2, IGF2, SIRT1, STK4, FNIP1, NTRK3, CCND1, CCND3, CCND2, VEGFA, NPTN, ADAM17, MTOR, ABL1 1802 127 16792 2.4213516040794567 0.015616141607592393 0.0014298275490…
GOTERM_BP_DIRECT GO:0006977~DNA damage response, signal transduction by p53 class mediator resulting in cell cycle arrest 21 1.062215477996965 3.948296295170939E-6 E2F1, E2F7, ARID3A, CNOT2, SOX4, AURKA, CHEK2, CNOT6, ATM, CNOT4, CDKN1A, EP300, CDKN1B, BTG2, TFDP2, MDM2, UBB, MDM4, CARM1, RPS27A, TFDP1 1802 62 16792 3.1562779707135435 0.020747246619288506 0.00174559922601214 0.007561145888379528
GOTERM_BP_DIRECT GO:0008284~positive regulation of cell proliferation 83 4.198280222559434 4.063332837969522E-6 HRAS, E2F3, CDX2, EDN1, NAP1L1, EIF5A, RNF187, GDNF, PTEN, CNOT6, CUL3, S1PR2, CSNK2A1, FXN, IFNG, PAK1, FGF2, MYC, RHOG, EGFR, NUDT16, AR, UBE2A, CHTOP, IRS2, CAPNS1, LYN, LIFR, MECP2, IL6R, RPS4X, CDK4, IRS1, PURA, CIAO1, MAPK1, TNS3, CRKL, ADM, CCND2, VEGFA, PDGFRA, MDM2, ADAM17, CAR…
GOTERM_BP_DIRECT GO:0016925~protein sumoylation 31 1.5680323722812342 4.080788142283269E-6 BMI1, MITF, ZNF451, CBX4, CBX2, AURKB, NDC1, PHC3, NUP214, SUMO1, POM121, CDKN2A, INCENP, NUP210, NUP50, RANBP2, HNRNPC, TOP2A, STAG1, PHC2, SP100, KIAA1586, COMMD3-BMI1, BIRC5, HERC2, NUP155, UBA2, NUP205, MDM2, PARP1, SMC1A 1802 117 16792 2.4690135367160897 0.02143594245856173 0.0015465905977075645 0.0078…
GOTERM_BP_DIRECT GO:0045892~negative regulation of transcription, DNA-templated 87 4.400606980273141 5.502669974604312E-6 E2F1, NKAP, COPS2, ZBTB33, THRA, RSF1, FOXK1, TSG101, XRCC6, EZH2, CBX4, ZNF12, FOXO1, REST, ZNF253, RLIM, LGR4, CBX5, CRY2, CDKN2A, GATA6, ZNF148, EED, ATP8B1, BRD7, NR2F2, TWIST1, ZNF281, ATF7IP, RBFOX2, ZNF280B, SP100, RCOR1, MECP2, DEPDC1, RB1, SIX4, HMGA2, MBD2, HMGA1, AH…
GOTERM_BP_DIRECT GO:0030512~negative regulation of transforming growth factor beta receptor signaling pathway 21 1.062215477996965 6.815216653032585E-6 CAV1, SMAD7, SMAD6, TGFBR1, ONECUT2, ZNF451, TGFBR2, PPM1A, SKI, SIRT1, PDPK1, PEG10, XBP1, ADAM17, TGFBR3, HSPA5, UBB, SKIL, PMEPA1, RPS27A, MTMR4 1802 64 16792 3.0576442841287457 0.03554193276007844 0.0022592517743653673 0.013051073876713115
GOTERM_BP_DIRECT GO:0006928~movement of cell or subcellular component 25 1.2645422357106728 7.759227502317564E-6 GNA13, DNAH9, TLN1, PTGS2, CAPZA2, CAPZA1, IL13, ARF6, MYLIP, TPM4, VCL, TPM3, ACTR2, TUBB, PAK4, IFNG, RAC1, ACTB, MAP2K1, IGF1, CERCAM, STAT3, CCR6, MAPK14, WASL 1802 86 16792 2.7088764421960096 0.04036440764859506 0.0024206923218687004 0.014858718210031263
GOTERM_BP_DIRECT GO:0010628~positive regulation of gene expression 53 2.680829539706626 8.242653241997408E-6 E2F1, HRAS, LDLR, PRKAG1, MITF, TLR3, TLR4, PAWR, IFNG, QKI, MYC, IL1A, TWIST1, AR, ACTA1, ROCK2, CDK6, HMGA2, HNRNPU, MYCN, HIF1A, ARRB2, NCOA3, VEGFA, MDM2, PRDM1, UBAP2, CAV1, ERBB3, ERBB2, RDX, HSPA1B, KRAS, DDX3X, ITGB8, UBAP2L, PRKAA1, AGO3, TERF2, PLAG1, IL6, MAP2K1, TGFBR1, ITGA3, …
GOTERM_BP_DIRECT GO:0007265~Ras protein signal transduction 22 1.112797167425392 8.288403064232845E-6 HRAS, GRB2, RREB1, MAPKAPK5, NF1, G3BP1, G3BP2, IGF1, SHOC2, RB1, NRAS, CDKN1A, CRKL, KRAS, CDKN2A, GNB1, MAPK14, DNMT1, SHC3, FGF2, CCNA2, DHCR24 1802 70 16792 2.928682416362772 0.04305714567795449 0.0023137193557384306 0.01587199937874706
GOTERM_BP_DIRECT GO:0007179~transforming growth factor beta receptor signaling pathway 26 1.3151239251390996 8.470060142737523E-6 FKBP1A, ITGB1, FOS, PTK2, SKIL, RPS27A, MTMR4, SMAD7, TGFBR1, KLF10, NLK, CREB1, SMAD6, TGFBR2, CBL, SMAD5, SMAD4, SKI, LEFTY1, ARRB2, ID1, TGFBR3, UBB, PARP1, ACVR1, BMPR1A 1802 92 16792 2.6334990107609904 0.04397977455723445 0.00224628381173142 0.016219839533448965
GOTERM_BP_DIRECT GO:0006366~transcription from RNA polymerase II promoter 88 4.451188669701568 9.386645405970412E-6 BACH1, CCNT2, COPS2, RNMT, CDX2, THRA, ELF4, MITF, NFKB1, PAX3, REST, FOXO3, YBX1, TMF1, FOS, GTF2E1, TAF5L, GTF2A1, GATA6, ZNF148, KDM5A, MYC, STAG1, PITX2, EGR1, PHOX2B, CCNK, SSBP2, RREB1, ESR1, SIX4, HMGA2, GRHL1, HMGA1, AHR, GTF2H1, HIF1A, EP300, ARRB2, PRDM4, ABT1, GTF2I, ZNF1…
GOTERM_BP_DIRECT GO:0003183~mitral valve morphogenesis 7 0.3540718259989884 9.606879502560286E-6 EFNA1, SMAD6, BMPR2, SOX4, ACVR1, BMPR1A, TWIST1 1802 7 16792 9.318534961154274 0.04973346938617473 0.0023160762557790093 0.018396615101978764
GOTERM_BP_DIRECT GO:0043066~negative regulation of apoptotic process 80 4.046535154274153 1.0066163232743696E-5 MMP9, NAA15, CBX4, FOXO1, AURKA, NFKB1, GDNF, PTEN, NR2E1, SETX, TMF1, AKT1, BAG4, CASP3, CD44, FXN, GATA6, RPS3A, DNAJC3, MYC, RPS27A, DHCR24, TWIST1, EGFR, WNK3, SIX4, HMGA2, FLNA, PA2G4, CCND2, VEGFA, MDM2, SIAH2, UBB, MDM4, PRNP, HIGD2A, ZFAND6, ARL6IP1, YWHAZ, MTDH, MCL1, XIAP, PAF…
GOTERM_BP_DIRECT GO:0098609~cell-cell adhesion 54 2.731411229135053 1.0519927521361318E-5 WASF2, CAPZA1, RPL15, IQGAP1, LARP1, PKM, EFHD2, BZW1, PICALM, PAK4, ARHGAP1, GOLGA3, FMNL2, DBNL, RAN, EIF2S3, EEF2, FLNB, RSL1D1, EIF4G2, CRKL, GAPVD1, MB21D2, SERBP1, RAB10, UBAP2, YWHAZ, SNX5, ASAP1, RDX, GPRC5A, CHMP2B, ATXN2L, DDX3X, SH3GLB1, HSPA5, EHD1, HSPA8, TES, CBL, YWHAE, DDX6, TMEM2, MPRIP, EPS…
GOTERM_BP_DIRECT GO:0075733~intracellular transport of virus 18 0.9104704097116844 1.2680158171613257E-5 RAN, TSG101, VPS37B, NUP155, NDC1, NMT2, NUP214, POM121, NUP210, NUP205, NUP50, KPNA5, UBB, RANBP2, KPNA2, KPNB1, RPS27A, KPNA1 1802 51 16792 3.2888946921720965 0.06511529436931573 0.00268965903941476 0.024281087648414523
GOTERM_BP_DIRECT GO:0061418~regulation of transcription from RNA polymerase II promoter in response to hypoxia 13 0.6575619625695498 1.3110599648362772E-5 BACH1, EGR1, CREBBP, EGLN3, CUL2, UBE2D3, EP300, HIF1A, UBE2D2, HIF1AN, VEGFA, UBB, RPS27A 1802 28 16792 4.326462660535912 0.06724969556726179 0.002674023815864679 0.025105236963718358
GOTERM_BP_DIRECT GO:0051146~striated muscle cell differentiation 8 0.4046535154274153 1.4448441752245716E-5 AKT1, SPAG9, KRAS, MAPK14, MTPN, RB1, CDH2, IGFBP5 1802 10 16792 7.454827968923419 0.07385250944396282 0.0028375140313732228 0.0276667093563554
GOTERM_BP_DIRECT GO:0008283~cell proliferation 67 3.388973191704603 1.5371577132440873E-5 MORF4L1, TUSC2, COPS2, HRAS, E2F8, NR6A1, AURKB, TXLNA, PTEN, LARP1, AKT1, KIF2C, CUL5, PICALM, PAK4, COL4A3BP, INSIG1, MYC, IL1A, USP13, EGFR, AR, IRS2, MXD1, PURB, DDIT4, GLUL, UHRF1, PA2G4, PRDM4, GNB1, ASCC3, SIX1, TXNRD1, MDM4, SRGAP2, BCAT1, CDV3, ERBB2, HDGF, UBE2V2, BCL2L1, TCF7L2, ZFP36L1, ZFP36L2, …
GOTERM_BP_DIRECT GO:0010629~negative regulation of gene expression 33 1.669195751138088 1.6176325927292468E-5 BBS4, HRAS, LDLR, TBK1, NFKB1, REST, TMF1, AKT1, ACVR1B, DIP2A, PICALM, REL, ITGB8, ZNF148, IFNG, TERF2, ZNF281, PLAG1, STC2, MAP2K1, MAP2K2, CREB1, YY1, ESR1, RB1, SIRT1, MYADM, RNASEH2B, MYCN, CDKN1A, SNX12, KLF4, TP53INP1 1802 137 16792 2.2446106110809563 0.08231123833095022 0.00295758…
GOTERM_BP_DIRECT GO:0045727~positive regulation of translation 18 0.9104704097116844 2.250637114332744E-5 ABCF1, IL6, ERBB2, ELAVL1, SOX4, EEF2, RPS4X, CDK4, LIN28A, LARP1, EIF4A3, EIF4G2, MAPK1, DDX3X, MTOR, PABPC1, THBS1, SERP1 1802 53 16792 3.164785458505225 0.11264502163723611 0.003975748224255837 0.04309334577192736
GOTERM_BP_DIRECT GO:0007223~Wnt signaling pathway, calcium modulating pathway 15 0.7587253414264037 2.850105705034035E-5 NLK, PPP3R1, FZD5, FZD4, TCF7L2, FZD6, TNRC6C, GNB1, AGO1, AGO2, AGO3, TNRC6B, TNRC6A, CALM2, CALM1 1802 39 16792 3.584051908136259 0.14044698053933358 0.004870127114113054 0.05456850790234169
GOTERM_BP_DIRECT GO:0006413~translational initiation 32 1.6186140617096612 4.205492357790238E-5 ABCF1, RPL36A, RPL15, RPS15A, LARP1, EIF3C, RPL7, RPS3A, RPL9, RPL3, AGO2, EIF3L, PABPC1, RPL12, RPS27A, RPS24, RPSA, RPL35A, EIF2S3, RPS4X, EIF2B1, RPS8, EIF4G2, EIF4G3, EIF4E, RPS16, RPL18A, EIF4A2, RPS15, EIF4A1, RPS13, YAE1D1 1802 137 16792 2.176592107714867 0.20013821901281892 0.006954341493781713…
GOTERM_BP_DIRECT GO:0007173~epidermal growth factor receptor signaling pathway 18 0.9104704097116844 4.9920027429788235E-5 EGFR, HRAS, GRB2, CBL, SOCS5, SOX9, IQGAP1, PTPN11, EPS15, RPS6KA5, NRAS, PTK2, PDPK1, KRAS, EPS8, ADAM17, ABL1, SHC3 1802 56 16792 2.995243380371017 0.23285692930138524 0.0080006101142851 0.09555898154460785
GOTERM_BP_DIRECT GO:0030335~positive regulation of cell migration 39 1.9726858877086493 5.3388667719872555E-5 HRAS, DIAPH1, F2RL1, ONECUT2, EDN1, RDX, LRRC15, IGF1R, PTK2, ZNF703, XBP1, HSPA5, PAK1, ANGPTL3, THBS1, ZNF268, APC, AKT2, EGFR, IRS2, MYO1C, LYN, TGFBR1, SUN2, IGF1, MCAM, SNAI2, MYADM, NTRK3, MAPK1, SPAG9, SYNE2, PTP4A1, VEGFA, SEMA4C, PDGFRA, ADAM17, MYLK, ACVR1 1802 184 16792 1.97512…
GOTERM_BP_DIRECT GO:0006607~NLS-bearing protein import into nucleus 11 0.556398583712696 6.0245454473908454E-5 TRPS1, IPO5, KPNA6, KPNA5, NCKIPSD, RANBP2, TNPO2, KPNB1, KPNA2, TNPO1, KPNA1 1802 23 16792 4.456690633595522 0.2737877852157441 0.009098725217665415 0.1153135361209423
GOTERM_BP_DIRECT GO:0035278~miRNA mediated inhibition of translation 8 0.4046535154274153 7.844934376853772E-5 TNRC6C, AGO1, AGO2, AGO3, TNRC6B, TRIM71, TNRC6A, STAT3 1802 12 16792 6.212356640769515 0.3407037863938568 0.011505037123907824 0.15013210784029507
GOTERM_BP_DIRECT GO:0016567~protein ubiquitination 63 3.1866464339908953 1.0185231343885038E-4 BACH1, MYLIP, MED21, RLIM, AKT1, TRIM4, CUL3, ZYG11B, DCAF12, G2E3, TRIM2, RNF38, KLHL21, KLHL24, DCAF17, RC3H1, SOCS1, CCNF, SOCS7, HERC2, SOCS5, SKP1, TMEM189, MED10, DCAF4, MIB1, DCAF5, RFWD3, DCAF7, DCAF8, UBR7, ARRB2, MED8, KLHL15, MED18, ASB1, MDM2, CAND1, MDM4, ZER1, FBXO11, ANAPC16, XIAP, RAB40C…
GOTERM_BP_DIRECT GO:0006357~regulation of transcription from RNA polymerase II promoter 74 3.743045017703591 1.062336494504133E-4 HMGN1, THRA, FOXK1, MITF, FSTL3, CNOT2, NFKB1, FOXO3, PAX3, MED21, GABPB1, FOS, SMARCD1, BRD7, CTDSP1, NR2F2, PITX2, ELMSAN1, SATB2, YY1, ARID1A, RB1, CDC5L, FOXJ3, AHR, PURA, JMY, MYCN, CIAO1, BRWD1, ABT1, GTF2I, MED8, FOXG1, VEGFA, MED18, NFE2L1, SRCAP, HMGB1, PAM, H…
GOTERM_BP_DIRECT GO:0000082~G1/S transition of mitotic cell cycle 25 1.2645422357106728 1.575252553184825E-4 BCAT1, POLA2, CDC34, TRIM71, ITGB1, CUL3, CUL2, ACVR1B, EIF4EBP1, CUL5, CDKN2A, PRIM2, ORC4, CDK6, RB1, CDK4, MCM4, CDC25A, CDKN1A, CCND1, EIF4E, CDKN1B, RRM2, ID4, ACVR1 1802 102 16792 2.2839546473417336 0.5667866704573754 0.021220957270190577 0.3012470977501458
GOTERM_BP_DIRECT GO:0097150~neuronal stem cell population maintenance 10 0.5058168942842691 1.6252874486237783E-4 SRRT, SS18, FUT10, PRRX1, IGF2BP1, FOXO1, JAG1, FOXO3, CDH2, HOOK3 1802 21 16792 4.437397600549653 0.5781467508345446 0.02134631671838083 0.310801529432736
GOTERM_BP_DIRECT GO:0051301~cell division 61 3.0854830551340413 1.6253424424819902E-4 CCNT2, CDK19, TSG101, AURKA, CLTC, CD2AP, ZNF207, KIF2C, NDE1, KLHL21, CCNA2, CDCA4, STAG1, CCNK, POGZ, RAN, CCNF, PAPD7, CDK6, PAPD5, RB1, PPP1CC, CDK4, HMGA2, PPP1CB, WEE1, NCAPD2, CCND1, RCC2, CCND3, CCND2, ZWINT, ARL8B, WASL, ANAPC16, GNAI3, ARF6, CDC73, NR3C1, CHEK2, CDC34, CCNG1, TUBB, FIGN, NCAPG, KLHL42,…
GOTERM_BP_DIRECT GO:0043488~regulation of mRNA stability 25 1.2645422357106728 1.8481921327230733E-4 CARHSP1, YWHAZ, ELAVL1, HSPA1B, PRKCD, PSMA2, PSMB5, AKT1, ZFP36L1, ZFP36L2, NUP214, SET, SERBP1, PUM1, KHSRP, PSME3, PUM2, UBB, PSME4, PABPC1, APEX1, TNPO1, RC3H1, HSPA8, RPS27A 1802 103 16792 2.261780330377251 0.6252442218793532 0.02309765771526262 0.35335583074899146
GOTERM_BP_DIRECT GO:0051272~positive regulation of cellular component movement 7 0.3540718259989884 2.1627074618001325E-4 LYN, ETS1, TGFBR1, VEGFA, ADAM17, BCL6, STMN1 1802 10 16792 6.5229744728079915 0.6828948518699438 0.026356258526175402 0.4133700593332956
GOTERM_BP_DIRECT GO:0043161~proteasome-mediated ubiquitin-dependent protein catabolic process 40 2.0232675771370765 2.1643915869984224E-4 ANAPC16, RNF187, EDEM3, RFFL, CDC34, RLIM, CD2AP, PSMB5, CUL3, UBE2D3, RMND5A, UBXN2A, UBXN2B, PCBP2, BTBD3, RNF38, KLHL42, RPS27A, APC, CSNK1A1, TBL1XR1, UBE2A, UBE2H, SKP1, SIRT1, BTBD9, PSMA2, KCTD10, RNF6, RNF44, RNF115, ARRB2, UBE2K, GSK3B, UBE2W, KLHL11, …
GOTERM_BP_DIRECT GO:0006338~chromatin remodeling 22 1.112797167425392 2.2966879137872696E-4 SMARCAD1, MORF4L1, SATB2, KAT2B, RSF1, ESR1, ARID1A, RB1, ARID1B, SOX9, SUV39H2, CHD7, BPTF, SMARCB1, SMARCC1, SMARCD1, CHD1, PBRM1, BRD4, MYC, BAZ2A, INO80C 1802 86 16792 2.3838112691324884 0.7046757426842035 0.02674001195619824 0.4389251269644734
GOTERM_BP_DIRECT GO:0048701~embryonic cranial skeleton morphogenesis 12 0.6069802731411229 2.3097526042466636E-4 EIF4A3, DLX2, TGFBR1, SIX1, TGFBR2, PDGFRA, PRRX1, MMP16, GNAS, SIX4, RUNX2, TWIST1 1802 31 16792 3.6071748236726213 0.706717889223905 0.02631326915236687 0.4414167179399575
GOTERM_BP_DIRECT GO:0035194~posttranscriptional gene silencing by RNA 6 0.30349013657056145 2.461078326190343E-4 TNRC6C, AGO1, AGO2, AGO3, TNRC6B, TNRC6A 1802 7 16792 7.987315680989377 0.7293674895755639 0.027425277356786015 0.47027201645262195
GOTERM_BP_DIRECT GO:0043154~negative regulation of cysteine-type endopeptidase activity involved in apoptotic process 19 0.9610520991401114 2.626812559599579E-4 ARL6IP1, HERPUD1, IL6, XIAP, BIRC5, YWHAE, FNIP1, AKT1, RPS6KA3, CSNK2A1, DDX3X, CD44, ARRB2, VEGFA, MDM2, SIAH2, THBS1, KLF4, DHCR24 1802 69 16792 2.5659733951004524 0.7521720937395822 0.02864466606355509 0.5018656838951863
GOTERM_BP_DIRECT GO:1900034~regulation of cellular response to heat 20 1.0116337885685383 2.706226902865817E-4 HSP90AA1, CREBBP, HSPA1B, NUP155, SIRT1, YWHAE, ATM, NDC1, BAG4, MAPK1, NUP214, POM121, EP300, GSK3B, NUP210, NUP205, NUP50, MTOR, RANBP2, HSPA8 1802 75 16792 2.484942656307806 0.7624081429580082 0.028904663727866486 0.5170009519390395
GOTERM_BP_DIRECT GO:0019083~viral transcription 26 1.3151239251390996 2.8009084642565047E-4 RPSA, RPL35A, RPL36A, RPL15, RPS15A, NUP155, RPS4X, RPS8, NDC1, NUP214, POM121, RPS16, RPL18A, RPL7, RPS3A, NUP205, NUP210, RPL9, NUP50, RPS15, RPL3, RPS13, RPL12, RANBP2, RPS27A, RPS24 1802 112 16792 2.163231330267956 0.7740611113577925 0.029311644589384955 0.5350430874971446
GOTERM_BP_DIRECT GO:0000165~MAPK cascade 48 2.4279210925644916 2.808057108590767E-4 CAV1, HRAS, GRB2, EFNA1, ERBB3, MAPKAPK5, ERBB2, GDNF, SETX, PSMB5, RASAL2, ZFP36L1, CUL3, PTK2, KRAS, MAP3K3, PAK3, MAP3K1, SPRED1, PAK1, SHC3, FRS2, FGF2, MYC, RPS27A, EGFR, IRS2, MAP2K1, MAP2K2, NLK, NF1, GRIN2A, IRS1, PSMA2, DUSP5, MAPK1, NRAS, MEF2D, MAPK6, PDGFRA, PEBP1, SPTBN1, PSME3, UBB, PSME4, CALM2, DUS…
GOTERM_BP_DIRECT GO:0010468~regulation of gene expression 24 1.2139605462822458 3.0538444720438324E-4 BMI1, PHOX2B, IL7, TGFBR1, COMMD3-BMI1, NF1, TGFBR2, IGF1, CDK6, FAM46A, CDK4, GDNF, AHR, TAPBP, ZFP36L1, G6PC, NIPBL, HIF1A, UBXN2A, BCL2, PLCG2, EIF4A1, SORT1, MYC 1802 100 16792 2.236448390677025 0.8024649159140058 0.030707846830690166 0.5832263432492657
GOTERM_BP_DIRECT GO:0006406~mRNA export from nucleus 24 1.2139605462822458 3.0538444720438324E-4 CHTOP, SMG7, HNRNPA2B1, SRSF11, SMG1, EIF5A, NUP155, NDC1, SRSF2, EIF4A3, NUP214, POM121, EIF4E, RBM8A, DDX19A, DDX19B, NUP210, NUP205, FYTTD1, NUP50, SLU7, ZC3H11A, THOC5, RANBP2 1802 100 16792 2.236448390677025 0.8024649159140058 0.030707846830690166 0.5832263432492657
GOTERM_BP_DIRECT GO:0000184~nuclear-transcribed mRNA catabolic process, nonsense-mediated decay 27 1.3657056145675266 3.059961402970094E-4 RPL36A, RPL15, RPS15A, UHMK1, RPL7, RPS3A, RBM8A, RPL9, PPP2CA, RPL3, PABPC1, RPL12, RPS27A, RPS24, RPL35A, RPSA, SMG7, SMG1, RPS4X, RPS8, EIF4A3, RPS16, RPL18A, PNRC2, RPS15, RPS13, PPP2R2A 1802 119 16792 2.1142894449677763 0.8031056823877297 0.03019672819181…
GOTERM_BP_DIRECT GO:0032869~cellular response to insulin stimulus 20 1.0116337885685383 3.8881459084837974E-4 IRS2, KAT2B, TRIB3, FOXO1, IRS1, AKT1, ZFP36L1, PDPK1, YWHAG, RAB31, GOT1, SP1, XBP1, PAK1, RAB13, RAB10, PARP1, MYC, ERRFI1, AKT2 1802 77 16792 2.420398691208902 0.873182591556979 0.037518919419025076 0.7420005099519011
GOTERM_BP_DIRECT GO:0038128~ERBB2 signaling pathway 13 0.6575619625695498 4.205312752407178E-4 EGFR, HRAS, HSP90AA1, ERBB3, GRB2, ERBB2, AKT1, NRAS, CUL5, KRAS, UBB, RPS27A, RNF41 1802 38 16792 3.187919855131725 0.8928462683012999 0.039795428950238576 0.8022967985182317
GOTERM_BP_DIRECT GO:0018107~peptidyl-threonine phosphorylation 13 0.6575619625695498 4.205312752407178E-4 AKT1, ACVR1B, MAPK1, PDPK1, NLK, BCL2, GSK3B, TGFBR1, TGFBR2, WNK1, MTOR, PRKCD, ACVR1 1802 38 16792 3.187919855131725 0.8928462683012999 0.039795428950238576 0.8022967985182317
GOTERM_BP_DIRECT GO:0006309~apoptotic DNA fragmentation 8 0.4046535154274153 4.762390070003142E-4 H1F0, HMGB1, CASP3, HMGB2, DFFA, DICER1, KPNB1, KPNA1 1802 15 16792 4.969885312615612 0.9202956792480788 0.04416351305566901 0.908118212658604
GOTERM_BP_DIRECT GO:0010501~RNA secondary structure unwinding 14 0.7081436519979768 5.058514499377696E-4 DDX6, EIF4A3, DDX17, DDX55, DDX18, DDX3X, DDX19A, DDX19B, EIF4A2, EIF4A1, AGO1, AGO2, AGO3, DDX52 1802 44 16792 2.9649883967309054 0.9318981435036049 0.04604232947090103 0.9643259192632536
GOTERM_BP_DIRECT GO:0050821~protein stabilization 29 1.4668689934243804 5.133525953148232E-4 ATP1B3, NAA15, SOX4, HSPA1B, CHEK2, PTEN, ZNF207, PFN2, GOLGA7, SUMO1, FBXW7, CDKN2A, A1CF, USP13, DVL3, HSP90AA1, SMAD7, CREB1, NLK, CRTAP, IGF1, PRKCD, STK4, FLNA, CDKN1A, EP300, ZBED3, MDM4, WIZ 1802 136 16792 1.9870405431873077 0.9345587310069364 0.045922508337942425 0.9785591290829232
GOTERM_BP_DIRECT GO:0008285~negative regulation of cell proliferation 65 3.2878098128477493 5.32483374675811E-4 DLC1, HRAS, PTGS2, TSG101, E2F7, STRN, REST, COPS8, PTEN, CUL2, CUL5, CDKN2A, BRD7, DLG5, FGF2, IL1A, DHCR24, IFNLR1, PTPRJ, PHOX2B, AR, LYN, CDK6, RB1, CD164, STK4, HMGA1, ADM, BTG2, BTG1, BTG3, MDM4, SOX4, CDC73, LIF, SMARCB1, PBRM1, BCL6, ZNF268, TES, APC, B4GALT1, IL6, KAT2B, NF2, M…
GOTERM_BP_DIRECT GO:0019827~stem cell population maintenance 15 0.7587253414264037 5.712384836394378E-4 NKAP, CDC73, MED21, LIN28A, MED10, DDX6, LIF, NOTCH2, NIPBL, EIF4E, MED28, MTF2, SMC1A, KLF4, BMPR1A 1802 50 16792 2.795560488346282 0.9518841214177098 0.049311719258349096 1.088330764422063
GOTERM_BP_DIRECT GO:0051983~regulation of chromosome segregation 6 0.30349013657056145 5.980999670994056E-4 KIF2C, MKI67, PUM1, PUM2, AURKB, ZNF207 1802 8 16792 6.988901220865705 0.9582836007561066 0.05074678014108003 1.1392302266476806
GOTERM_BP_DIRECT GO:2000774~positive regulation of cellular senescence 6 0.30349013657056145 5.980999670994056E-4 CDKN2A, KRAS, PAWR, HMGA2, HMGA1, SIRT1 1802 8 16792 6.988901220865705 0.9582836007561066 0.05074678014108003 1.1392302266476806
GOTERM_BP_DIRECT GO:0002223~stimulatory C-type lectin receptor signaling pathway 24 1.2139605462822458 6.390451162275853E-4 HRAS, TMEM189-UBE2V1, LYN, CREBBP, UBE2V1, NFKB1, SKP1, TAB2, PRKCD, PSMA2, RPS6KA5, PSMB5, NRAS, PDPK1, EP300, KRAS, UBE2D2, PAK3, PLCG2, PSME3, PAK1, UBB, PSME4, RPS27A 1802 105 16792 2.1299508482638334 0.9664397945206131 0.0532768921776442 1.2167688783789377
GOTERM_BP_DIRECT GO:0001666~response to hypoxia 34 1.719777440566515 6.529082148236743E-4 PAM, CAV1, EGLN3, MMP2, PKM, VCAM1, SLC11A2, CASP3, PRKAA1, PAK1, THBS1, EGR1, ND4, BECN1, ND5, CREB1, CREBBP, TGFBR2, NF1, MECP2, SMAD4, ATM, DDIT4, AGTRAP, SOD2, HSP90B1, CDKN1B, HIF1A, EP300, ADM, ETS1, VEGFA, TGFBR3, ADAM17 1802 172 16792 1.8420359806932862 0.9688230085970387 0.0535610470752389 1.2430086…
GOTERM_BP_DIRECT GO:0046777~protein autophosphorylation 34 1.719777440566515 6.529082148236743E-4 MAPKAPK5, ERBB2, MKNK2, AURKA, CHEK2, AURKB, UHMK1, AKT1, IGF1R, ACVR1B, PTK2, PDPK1, MAP3K3, MAP3K9, PAK1, SIK1, SIK2, EGFR, LYN, NLK, WNK1, SMG1, WNK3, STK4, ATM, DAPK1, NTRK3, EPHA4, ULK1, GSK3B, ERN1, PDGFRA, MTOR, ABL1 1802 172 16792 1.8420359806932862 0.9688230085970387 0.0535610470752389 1.243…
GOTERM_BP_DIRECT GO:0006397~mRNA processing 35 1.7703591299949417 6.579159376443355E-4 HNRNPA1L2, PPP4R2, SRSF11, SF3B3, ZFP36L1, AKAP17A, A1CF, RBM8A, PRPF8, QKI, PTBP3, LSM3, MBNL3, RBM27, SREK1IP1, RBM25, RBFOX2, PDCD11, RBM23, PDE12, RBM20, HNRNPA2B1, PTBP1, PAPD5, MBNL2, MBNL1, HNRNPA1, SF3A1, HNRNPA0, SRPK1, SRSF2, PAPD4, KHSRP, CELF1, PRPF38A 1802 179 16792 1.8220599086055842 0.96964164038…
GOTERM_BP_DIRECT GO:0071157~negative regulation of cell cycle arrest 9 0.4552352048558422 6.630650455870514E-4 FZD9, PHOX2B, CCNK, CCND1, MDM2, CHEK2, MDM4, ZNF268, CDK4 1802 20 16792 4.193340732519423 0.9704609804498986 0.05274341735606358 1.2622290726879037
GOTERM_BP_DIRECT GO:0000188~inactivation of MAPK activity 10 0.5058168942842691 7.590389755321976E-4 GPS1, DUSP5, DUSP18, CAV1, DUSP1, LAX1, PPP2CA, DUSP10, SPRED1, DUSP6 1802 25 16792 3.727413984461709 0.9822616689823194 0.05926267608091007 1.44367182123174
GOTERM_BP_DIRECT GO:2000134~negative regulation of G1/S transition of mitotic cell cycle 10 0.5058168942842691 7.590389755321976E-4 CDKN1A, CTDSPL, E2F7, BCL2, EZH2, BRD7, CTDSP1, CDC73, RB1, PTEN 1802 25 16792 3.727413984461709 0.9822616689823194 0.05926267608091007 1.44367182123174
GOTERM_BP_DIRECT GO:0042787~protein ubiquitination involved in ubiquitin-dependent protein catabolic process 31 1.5680323722812342 7.771919062960766E-4 ANAPC16, HECW2, UBE2Z, AURKA, RFFL, UBE3C, AURKB, MYLIP, CUL3, CUL2, ARIH1, CUL5, RMND5A, KLHL28, BTBD3, RNF11, KLHL21, RPS27A, RNF144B, CBL, HERC2, BTBD9, UHRF1, RNF115, HUWE1, AREL1, KLHL15, MDM2, KLHL11, UBB, SIAH2 1802 153 16792 1.888069175135…
GOTERM_BP_DIRECT GO:1900740~positive regulation of protein insertion into mitochondrial membrane involved in apoptotic signaling pathway 11 0.556398583712696 7.833753011729518E-4 E2F1, YWHAZ, YWHAG, SH3GLB1, BCL2, PPP3R1, YWHAQ, PMAIP1, YWHAE, BCL2L11, TFDP1 1802 30 16792 3.4167961524232333 0.9844135450247185 0.059361489507659626 1.4896304166287955
GOTERM_BP_DIRECT GO:0017148~negative regulation of translation 16 0.8093070308548306 9.19547867799741E-4 CNOT2, IGF2BP1, IGF2BP3, LIN28A, FXR2, TRIM71, DAPK1, FXR1, PURA, CAPRIN2, EIF4A3, EIF4E, DDX3X, BTG2, CELF1, IGFBP5 1802 58 16792 2.5706303341115238 0.992441220465053 0.06834971130589762 1.7464146242718304
GOTERM_BP_DIRECT GO:0006606~protein import into nucleus 16 0.8093070308548306 9.19547867799741E-4 TXNIP, RAN, PPP1R10, IPO9, NUP155, STAT3, NUP214, POM121, CRY2, IPO7, NUP50, KPNA6, KPNA5, KPNA2, KPNB1, KPNA1 1802 58 16792 2.5706303341115238 0.992441220465053 0.06834971130589762 1.7464146242718304
GOTERM_BP_DIRECT GO:0033138~positive regulation of peptidyl-serine phosphorylation 18 0.9104704097116844 9.376328931682142E-4 IL6, CAV1, TBK1, TERF2IP, STK4, FNIP1, CAPRIN2, NTRK3, AKT1, LIF, BAG4, PFN2, CD44, ARRB2, BCL2, GSK3B, VEGFA, PAK1 1802 70 16792 2.3961947042968132 0.9931339498543839 0.0686866812329634 1.7804702736271438
GOTERM_BP_DIRECT GO:0045599~negative regulation of fat cell differentiation 13 0.6575619625695498 0.0011448402049572788 E2F1, IL6, FOXO1, TRIB3, RORA, JAG1, SIRT1, SOD2, ZFP36L2, INSIG1, SORT1, ID4, ZADH2 1802 42 16792 2.884308440357275 0.9977177282406058 0.08210309301560292 2.1698618070570497
GOTERM_BP_DIRECT GO:0008286~insulin receptor signaling pathway 19 0.9610520991401114 0.001272259206758306 SREBF1, IRS4, ATP6V0E1, IRS2, GRB2, SOCS7, FOXO1, IGF2, ATP6V1G1, ATP6V1B2, IRS1, ATP6V1F, AKT1, IGF1R, EIF4EBP1, EIF4EBP2, SMARCC1, ZNF106, AKT2 1802 78 16792 2.2698995418196306 0.998840767968422 0.08961605844099929 2.4085852529306284
GOTERM_BP_DIRECT GO:0048146~positive regulation of fibroblast proliferation 15 0.7587253414264037 0.0013127007203403813 BMI1, EGFR, E2F1, COMMD3-BMI1, ESR1, IGF1, CDK6, CDK4, RNASEH2B, CTC1, CDKN1A, PDGFRA, ABL1, MYC, CCNA2 1802 54 16792 2.588481933653965 0.9990650522233462 0.09112546314280812 2.4842381827064663
GOTERM_BP_DIRECT GO:0043433~negative regulation of sequence-specific DNA binding transcription factor activity 16 0.8093070308548306 0.0013388717931907736 SP100, SMAD7, EZH2, ESR1, RB1, RLIM, TCF7L2, SIRT1, FLNA, FZD6, SUMO1, HAND1, ID1, ZNF431, PRNP, TWIST1 1802 60 16792 2.484942656307806 0.999186506619098 0.09166086174745036 2.533166127776565
GOTERM_BP_DIRECT GO:0048661~positive regulation of smooth muscle cell proliferation 16 0.8093070308548306 0.0013388717931907736 EGFR, IL6, PTGS2, TGFBR2, EDN1, IL13, IGF1, IL6R, NR4A3, FOXP1, AKT1, IRAK4, MTOR, THBS1, FGF2, MYC 1802 60 16792 2.484942656307806 0.999186506619098 0.09166086174745036 2.533166127776565
GOTERM_BP_DIRECT GO:0032355~response to estradiol 21 1.062215477996965 0.0013413497392543586 TXNIP, PAM, PTGS2, OPRL1, ADCYAP1R1, EZH2, ESR1, EEF2, MBD2, PTEN, STAT3, CASP3, CCND1, CDKN1B, CASP9, DUSP1, ETS1, TFPI, NR2F2, MYC, NCOR2 1802 91 16792 2.1504311448817552 0.9991971545418958 0.09065553837951923 2.5377975484016546
GOTERM_BP_DIRECT GO:0015031~protein transport 63 3.1866464339908953 0.0013635870274894017 SEC31A, CHMP3, RAB5B, TSG101, RP2, ZMAT3, VPS53, VPS37B, TIMM50, VPS51, HOOK3, GBF1, VPS4B, AP5M1, RAB21, KDELR2, ATG9A, SCAMP2, RAB4A, PGAP1, SPIRE1, PARP11, MYH9, ATG4C, ARRB2, ARCN1, RAB14, AKAP8, SNX12, EIF5A2, RAB11FIP1, SERP1, SNAP29, BBS4, RAB3B, EXOC8, KIAA0196, SNX7, SNX4, ARF6, GPM6B, LMAN1, CHMP2B…
GOTERM_BP_DIRECT GO:1901796~regulation of signal transduction by p53 class mediator 26 1.3151239251390996 0.0013636593621812586 MEAF6, PRKAG1, MAPKAPK5, AURKA, AURKB, CHEK2, AKT1, CSNK2A1, BRD7, PRKAA1, DYRK2, PRKAA2, RPS27A, TAF5, TOPBP1, ATM, JMY, DNA2, EP300, RFC2, MAPK14, SUPT16H, MDM2, MDM4, UBB, TP53INP1 1802 124 16792 1.9538863628226701 0.9992869598702503 0.08981148682180817 2.579486097280…
GOTERM_BP_DIRECT GO:0003007~heart morphogenesis 11 0.556398583712696 0.0013774742372474403 DLC1, PTK2, CHD7, NIPBL, BAZ1B, COL4A3BP, VEGFA, TGFBR3, FKBP1A, MTOR, LEFTY1 1802 32 16792 3.203246392896782 0.9993374605941964 0.08957053645613722 2.605292586789698
GOTERM_BP_DIRECT GO:0042493~response to drug 51 2.579666160849772 0.001405556847650976 PAM, HMGB2, SORD, PTGS2, ADCYAP1R1, GNA12, CTPS1, PTEN, PFAS, B2M, FOS, CASP3, GATA6, BCL2, IFNG, THBS1, APEX1, MYC, SREBF1, TXNIP, ND1, DVL3, IL6, SLC8A1, VAV3, HSP90AA1, LYN, BECN1, CREB1, TGFBR2, GRIN2A, PAPD7, ITGA3, DPYSL2, AK4, CDK4, STAT3, RAD51, SOD2, ABCG2, SS18, CCND1, CDKN1A, TJP1, CDKN1B, ADAM17, MD…
GOTERM_BP_DIRECT GO:0014065~phosphatidylinositol 3-kinase signaling 10 0.5058168942842691 0.0014285494092609627 ZFP36L1, IGF1R, XBP1, ERBB3, ERBB2, EDN1, NF1, IGF1, IRS1, PLEKHA1 1802 27 16792 3.451309244871953 0.9994950346420385 0.09052499097974098 2.700645881601993
GOTERM_BP_DIRECT GO:0032728~positive regulation of interferon-beta production 10 0.5058168942842691 0.0014285494092609627 POLR3G, MAVS, HMGB1, HMGB2, DDX3X, TBK1, TLR3, TLR4, POLR3D, IFNAR1 1802 27 16792 3.451309244871953 0.9994950346420385 0.09052499097974098 2.700645881601993
GOTERM_BP_DIRECT GO:0045429~positive regulation of nitric oxide biosynthetic process 13 0.6575619625695498 0.0014352118867395041 EGFR, AKT1, IL6, HSP90AA1, PTGS2, EDN1, IFNG, ESR1, TLR4, MTOR, DDAH1, KLF4, SOD2 1802 43 16792 2.81723149988385 0.9995126115985867 0.08985713200635914 2.7130776729403117
GOTERM_BP_DIRECT GO:0001701~in utero embryonic development 35 1.7703591299949417 0.0014492447738324826 GNA13, ZFAND5, XRCC2, COPS3, GNA12, EDN1, BCL2L1, OCRL, ITGB1, YBX1, ACVR1B, CHD7, GATA6, COL4A3BP, ETNK2, MYC, TWIST1, PITX2, AR, UBE2A, ND4, TGFBR1, TGFBR2, SMAD4, MBNL1, MYH9, RNASEH2B, FOXP1, BCL2L11, MIB1, RDH10, CCNB2, VEGFA, BMPR1A, ACVR1 1802 187 16792 1.7441108216064147 0.99954765774652…
GOTERM_BP_DIRECT GO:0007049~cell cycle 39 1.9726858877086493 0.0016174364539260071 CCNT2, TUSC2, ANAPC16, E2F2, E2F3, GNAI3, CHMP3, TXLNG, ARF6, CDC73, AURKA, BCCIP, AURKB, SMARCB1, PAK4, MAP3K8, BRD7, THAP1, SIK1, TERF2, TXNIP, GPS1, PARD6B, PRKCD, AHR, SUV39H2, MAPK1, CCND1, UHRF1, RPS6KA3, CCND3, NOLC1, MAPK6, CCND2, PTP4A1, ARL8B, USP22, SIAH2, BLCAP 1802 217 16792 1.6747597395622889 0.999815…
GOTERM_BP_DIRECT GO:0048013~ephrin receptor signaling pathway 20 1.0116337885685383 0.0016394359007080848 ACTB, HRAS, VAV3, LYN, ROCK2, EFNA1, MMP9, MMP2, PTPN11, NTRK3, SS18, ACTR2, EPHA4, PTK2, PAK3, SIPA1L1, RAC1, PAK1, WASL, CRK 1802 86 16792 2.1671011537568075 0.999835491516576 0.09852305841876507 3.0934181660525417
GOTERM_BP_DIRECT GO:0048015~phosphatidylinositol-mediated signaling 23 1.163378856853819 0.0017475126963345886 EGFR, IRS2, ERBB3, GRB2, ERBB2, IGF1, IRS1, PTEN, PTPN11, AKT1, IGF1R, PDPK1, TNRC6C, CA8, PDGFRA, AGO1, AGO2, AGO3, MTOR, TNRC6B, FGF2, FRS2, TNRC6A 1802 106 16792 2.0219462651561155 0.9999074174349367 0.10350596868361639 3.2941263748427208
GOTERM_BP_DIRECT GO:0043065~positive regulation of apoptotic process 50 2.5290844714213456 0.0018097718087750421 CDK19, PTGS2, ZMAT3, TLR3, FOXO1, REST, FOXO3, PMAIP1, PAWR, AKT1, CDKN2A, MAP3K9, RHOB, TOP2A, ANO6, RPS27A, DFFA, GRIN2A, CDK4, HMGA2, STK4, BCL2L11, JMY, ADM, IGF2R, UBB, HMGB1, SOX4, BCL2L1, ITGB1, DDX3X, ALDH1A3, RAC1, DIABLO, BCL6, ZNF268, APC, FZD9, TXNIP, IL6, VAV3, CREB1, NF1,…
GOTERM_BP_DIRECT GO:0016569~covalent chromatin modification 24 1.2139605462822458 0.0018240398289810426 BMI1, SATB2, RSF1, JARID2, COMMD3-BMI1, ANP32E, CBX4, CBX2, ARID1A, NR3C1, RB1, ARID1B, CBX6, CHD9, CHD7, BPTF, MTF2, SMARCB1, SMARCC1, SMARCD1, CHD1, DNMT1, PBRM1, BRD4 1802 113 16792 1.9791578678557749 0.9999383782555522 0.1054468737644021 3.4360057303448266
GOTERM_BP_DIRECT GO:0051865~protein autoubiquitination 14 0.7081436519979768 0.001877102697714914 UBE2A, RNF187, TRIM71, CNOT4, TRIM37, UBE2D3, UHRF1, RNF115, RNF141, UBE2D2, RAD18, MDM2, RNF11, RNF41 1802 50 16792 2.6091897891231963 0.99995353364145 0.10718199662822281 3.5342670901805873
GOTERM_BP_DIRECT GO:0001569~patterning of blood vessels 10 0.5058168942842691 0.001907218652079709 GNA13, NRP1, COL4A1, EDN1, VEGFA, TGFBR2, PLXND1, STK4, ACVR1, PITX2 1802 28 16792 3.3280482004122405 0.999960412646897 0.10765181981327832 3.5899933895286007
GOTERM_BP_DIRECT GO:0016049~cell growth 15 0.7587253414264037 0.0019142838387075703 AR, IL6, ATP6V0E1, ACTA1, EDN1, SOCS5, ITGB3, LEFTY1, NOTCH2, XBP1, PAK4, MTPN, BCL2, TGFBR3, MTOR 1802 56 16792 2.4960361503091804 0.9999618730363594 0.10689487768696282 3.603062329991802
GOTERM_BP_DIRECT GO:0006468~protein phosphorylation 70 3.5407182599898834 0.001993071538862513 CDK19, CCNT2, PRKAG1, AURKA, AURKB, ACVR1C, AKT1, ACVR1B, PDPK1, APP, CSNK2A1, MAP3K9, COL4A3BP, MAP3K8, PAK1, SIK1, SIK2, AKT3, CCNK, LYN, ROCK2, WNK1, PRKCH, WNK3, CDK6, CDK4, STK4, PRKCD, CDKL2, SRPK1, DAPK1, MAPK1, CCND1, MAPK6, ERN1, TESK2, ACVR1, ERBB2, PHKA1, MKNK2, PTK7, TRIB3, CHEK2, PXK, MAP3K…
GOTERM_BP_DIRECT GO:0007519~skeletal muscle tissue development 14 0.7081436519979768 0.002276134780569238 CCNT2, CAV1, NF1, RCAN1, SIX4, FLNB, ZBTB18, FOXP1, EP300, CFL2, MAPK14, SIX1, SKIL, NR2F2 1802 51 16792 2.558029205022742 0.9999944407735601 0.12324027671620741 4.270161197010369
GOTERM_BP_DIRECT GO:0070301~cellular response to hydrogen peroxide 15 0.7587253414264037 0.0022915532837642577 IL6, EZH2, FOXO1, SIRT1, PRKCD, SETX, FXN, ETS1, RHOB, MDM2, PRKAA1, ABL1, APEX1, KLF4, PLEKHA1 1802 57 16792 2.4522460424090196 0.9999948787461296 0.12277384250171586 4.298488923239141
GOTERM_BP_DIRECT GO:0097192~extrinsic apoptotic signaling pathway in absence of ligand 11 0.556398583712696 0.0022940374524947236 CASP3, MCL1, CASP9, ERBB3, BCL2, GSK3B, MKNK2, BCL2L1, FOXO3, BCL2L11, IL1A 1802 34 16792 3.0148201344910883 0.99999494600987 0.12167410887012142 4.303052232121907
GOTERM_BP_DIRECT GO:0045787~positive regulation of cell cycle 11 0.556398583712696 0.0022940374524947236 ANKRD17, CCND1, CDKN1B, LRP6, RPS15A, NR4A3, CDK4, MYC, NR2E1, BCL2L11, PGGT1B 1802 34 16792 3.0148201344910883 0.99999494600987 0.12167410887012142 4.303052232121907
GOTERM_BP_DIRECT GO:0042149~cellular response to glucose starvation 10 0.5058168942842691 0.00250572081522303 MTMR3, BECN1, XBP1, SH3GLB1, BCL2, CPEB4, PRKAA1, PRKAA2, HSPA5, PMAIP1 1802 29 16792 3.2132879176394042 0.9999983620665605 0.13084375444080742 4.691148652909272
GOTERM_BP_DIRECT GO:0048008~platelet-derived growth factor receptor signaling pathway 10 0.5058168942842691 0.00250572081522303 TXNIP, PTPRJ, ZFAND5, SGPL1, NRP1, PDGFRA, PTEN, IQGAP1, PLEKHA1, PTPN11 1802 29 16792 3.2132879176394042 0.9999983620665605 0.13084375444080742 4.691148652909272
GOTERM_BP_DIRECT GO:0060412~ventricular septum morphogenesis 10 0.5058168942842691 0.00250572081522303 SMAD7, TGFBR1, HEYL, TGFBR2, BMPR2, SMAD4, TGFBR3, SOX4, ACVR1, PITX2 1802 29 16792 3.2132879176394042 0.9999983620665605 0.13084375444080742 4.691148652909272
GOTERM_BP_DIRECT GO:0045184~establishment of protein localization 12 0.6069802731411229 0.002547921907188334 ZDHHC15, RCC2, DZIP1, MDM2, MCC, RDX, CEP55, ABL1, KPNB1, PHLDB2, FLNA, PLEKHA1 1802 40 16792 2.7955604883462817 0.9999986916328795 0.13160776072253877 4.768340815900074
GOTERM_BP_DIRECT GO:0010508~positive regulation of autophagy 12 0.6069802731411229 0.002547921907188334 TRIM65, MTDH, BECN1, XBP1, ULK1, SH3GLB1, TMEM59, IFNG, FOXO1, PRKAA1, PRKAA2, TP53INP1 1802 40 16792 2.7955604883462817 0.9999986916328795 0.13160776072253877 4.768340815900074
GOTERM_BP_DIRECT GO:0032880~regulation of protein localization 14 0.7081436519979768 0.0027422146235562997 STX6, CEP120, FKBP1A, SIX4, AKT1, RSL1D1, SUMO1, FBXW7, PICALM, BCL2, SIX1, RAB14, WASL, PRNP 1802 52 16792 2.5088363356953813 0.9999995349687073 0.13956848060596683 5.122967734452244
GOTERM_BP_DIRECT GO:0006417~regulation of translation 14 0.7081436519979768 0.0027422146235562997 ZFP36L1, AKT1, ATXN2, PA2G4, APP, EIF4E, RBM8A, MTPN, MAPKAPK5, MKNK2, NGDN, FOXO3, AKT2, DDX6 1802 52 16792 2.5088363356953813 0.9999995349687073 0.13956848060596683 5.122967734452244
GOTERM_BP_DIRECT GO:0016055~Wnt signaling pathway 34 1.719777440566515 0.00278126877989839 ZBTB33, XIAP, PPM1A, STRN, CDC73, AMOTL1, AMOTL2, TCF7L2, CUL3, CSNK2A1, DDX3X, BRD7, HBP1, PRKAA1, PRKAA2, RPS27A, APC, PITX2, CSNK1A1, FZD9, DVL3, CCDC88C, RYK, SKP1, FZD4, NXN, GSK3B, PLCG2, ZBED3, KREMEN1, LRP6, MCC, UBB, DST 1802 187 16792 1.6942790838462314 0.9999996222801362 0.1400743238071076 5.1940…
GOTERM_BP_DIRECT GO:0045725~positive regulation of glycogen biosynthetic process 7 0.3540718259989884 0.003208221423051338 AKT1, IRS2, IGF1, IGF2, DYRK2, IRS1, AKT2 1802 15 16792 4.348649648538661 0.9999999611299352 0.15831879579388952 5.968438453325254
GOTERM_BP_DIRECT GO:0006306~DNA methylation 9 0.4552352048558422 0.0034929599532212675 KMT2E, ATF7IP, FOS, EZH2, GATAD2B, DNMT1, GNAS, BAZ2A, HELLS 1802 25 16792 3.3546725860155386 0.9999999914734927 0.16956104806811156 6.481516420391131
GOTERM_BP_DIRECT GO:2000773~negative regulation of cellular senescence 6 0.30349013657056145 0.0037411377324760254 BCL6, CDK6, ABL1, SIRT1, TERF2, TWIST1 1802 11 16792 5.082837251538694 0.9999999977282014 0.17885566082585136 6.9265493010075225
GOTERM_BP_DIRECT GO:0002446~neutrophil mediated immunity 6 0.30349013657056145 0.0037411377324760254 KMT2E, IRAK4, IL6, CXCL5, ADAM17, IL6R 1802 11 16792 5.082837251538694 0.9999999977282014 0.17885566082585136 6.9265493010075225
GOTERM_BP_DIRECT GO:0042770~signal transduction in response to DNA damage 6 0.30349013657056145 0.0037411377324760254 CASP9, GRB2, MAPK14, CHEK2, ABL1, SMC1A 1802 11 16792 5.082837251538694 0.9999999977282014 0.17885566082585136 6.9265493010075225
GOTERM_BP_DIRECT GO:0050679~positive regulation of epithelial cell proliferation 15 0.7587253414264037 0.003806441875841734 EGFR, HRAS, IL6, ERBB2, IGF1, NR4A3, SOX9, FOXP1, GLUL, ID1, VEGFA, LAMC1, MYC, BMPR1A, TWIST1 1802 60 16792 2.3296337402885685 0.9999999983960116 0.18007055557666374 7.043318811068833
GOTERM_BP_DIRECT GO:0035335~peptidyl-tyrosine dephosphorylation 21 1.062215477996965 0.0038338291804913653 PTPRJ, CDC14B, PTPRG, PTPN4, PTPN14, DUSP10, PTPRS, TIMM50, PTPDC1, PTEN, CDC25A, PTPN11, DUSP5, DUSP18, EYA4, MTMR3, DUSP1, PTP4A1, PTP4A2, MTMR4, DUSP6 1802 99 16792 1.9766589311539366 0.9999999986138792 0.17965210396819087 7.092248365615605
GOTERM_BP_DIRECT GO:0048511~rhythmic process 14 0.7081436519979768 0.003908258257472166 DHX9, KAT2B, ROCK2, EZH2, CREBBP, SUV39H2, CSNK2A1, SP1, TEF, PRKAA1, PRKAA2, SIK1, TOP2A, TWIST1 1802 54 16792 2.4159164714103674 0.9999999990678348 0.18121816182128103 7.2250984318563365
GOTERM_BP_DIRECT GO:0045444~fat cell differentiation 17 0.8598887202832575 0.004013557330795472 SREBF1, BBS4, OSBPL8, SMAD6, SOCS1, SOCS7, FOXO1, NR4A3, HMGA2, TCF7L2, CCND1, EP300, NIPBL, GSK3B, ID4, KLF4, AKT2 1802 73 16792 2.1700697854742828 0.9999999994682632 0.1840316728655379 7.412741509225884
GOTERM_BP_DIRECT GO:1990090~cellular response to nerve growth factor stimulus 10 0.5058168942842691 0.0041428240553413 E2F1, AKT1, APP, BPTF, ID1, CREB1, CBL, FOXO3, CDC5L, EHD1 1802 31 16792 3.0059790197271847 0.9999999997330847 0.18776300088118658 7.642603154775651
GOTERM_BP_DIRECT GO:0048147~negative regulation of fibroblast proliferation 10 0.5058168942842691 0.0041428240553413 PEX2, NF1, IFNG, CDC73, SKI, PAWR, PMAIP1, MYC, TP53INP1, SOD2 1802 31 16792 3.0059790197271847 0.9999999997330847 0.18776300088118658 7.642603154775651
GOTERM_BP_DIRECT GO:0000187~activation of MAPK activity 22 1.112797167425392 0.0044214528616875245 MAP2K1, MAP2K2, EFNA1, MAPKAPK5, FPR1, IGF1, TLR4, TAB2, PTPN11, NTRK3, S1PR2, DUSP5, MAPK1, PAK3, MAPK14, PRKAA1, UBB, THBS1, FGF2, FRS2, RPS27A, DUSP6 1802 107 16792 1.915960459302748 0.9999999999395963 0.19740598257397735 8.13622193618876
GOTERM_BP_DIRECT GO:2001240~negative regulation of extrinsic apoptotic signaling pathway in absence of ligand 11 0.556398583712696 0.004523945891035418 AKT1, EYA4, MCL1, UNC5B, IL7, BCL2, HSPA1B, BCL2L1, SNAI2, GDNF, IL1A 1802 37 16792 2.7703752587215407 0.9999999999650343 0.19983073051564637 8.3171687035695
GOTERM_BP_DIRECT GO:0010748~negative regulation of plasma membrane long-chain fatty acid transport 4 0.20232675771370764 0.0045319407139021335 AKT1, IRS2, THBS1, AKT2 1802 4 16792 9.318534961154274 0.9999999999664941 0.19850615262419236 8.331268986719387
GOTERM_BP_DIRECT GO:0000320~re-entry into mitotic cell cycle 4 0.20232675771370764 0.0045319407139021335 CCND1, GSK3B, CCNF, MYC 1802 4 16792 9.318534961154274 0.9999999999664941 0.19850615262419236 8.331268986719387
GOTERM_BP_DIRECT GO:0090400~stress-induced premature senescence 4 0.20232675771370764 0.0045319407139021335 CDKN1A, MAPK14, MAPKAPK5, SIRT1 1802 4 16792 9.318534961154274 0.9999999999664941 0.19850615262419236 8.331268986719387
GOTERM_BP_DIRECT GO:1903800~positive regulation of production of miRNAs involved in gene silencing by miRNA 4 0.20232675771370764 0.0045319407139021335 EGFR, MAP2K1, MAP2K2, MYCN 1802 4 16792 9.318534961154274 0.9999999999664941 0.19850615262419236 8.331268986719387
GOTERM_BP_DIRECT GO:0002053~positive regulation of mesenchymal cell proliferation 9 0.4552352048558422 0.00457810028075757 IRS2, VEGFA, TGFBR2, PRRX1, SOX9, MYC, FOXP1, BMPR1A, MYCN 1802 26 16792 3.225646717322633 0.999999999973807 0.1986879319004632 8.412639359100616
GOTERM_BP_DIRECT GO:0050999~regulation of nitric-oxide synthase activity 9 0.4552352048558422 0.00457810028075757 AKT1, EGFR, CAV1, HSP90AA1, LYPLA1, WASL, DDAH1, CALM2, CALM1 1802 26 16792 3.225646717322633 0.999999999973807 0.1986879319004632 8.412639359100616
GOTERM_BP_DIRECT GO:0060216~definitive hemopoiesis 7 0.3540718259989884 0.004672031182287703 HOXB3, TAL1, ZFP36L2, TGFBR3, HOXA9, MFAP5, MEIS1 1802 16 16792 4.076859045504995 0.9999999999841305 0.20070373016281673 8.578009996509884
GOTERM_BP_DIRECT GO:0051642~centrosome localization 7 0.3540718259989884 0.004672031182287703 NDE1, DYNC1LI2, SYNE2, NIN, SUN2, AURKA, RANBP2 1802 16 16792 4.076859045504995 0.9999999999841305 0.20070373016281673 8.578009996509884
GOTERM_BP_DIRECT GO:0006412~translation 42 2.12443095599393 0.004684438227179412 ABCF1, RPL36A, MRPS33, MRPS14, CPEB4, RPL15, PABPC4, RPS15A, IGF2BP3, AKT1, EIF4EBP2, SLC25A25, RPL7, RPS3A, RPL9, RPL3, AGO2, SLC25A1, RPL12, RSL24D1, MRPL34, RPS27A, MRPL35, RPS24, EGFR, RPSA, RPL35A, RPS4X, ANKRD42, ZNF525, MRPS2, RPS8, RSL1D1, SLC25A12, SLC25A32, RPS16, RPL18A, SLC25A36, RPS15, SLC25A37, RPS13, S…
GOTERM_BP_DIRECT GO:0048538~thymus development 12 0.6069802731411229 0.0046962156483761 MAPK1, CRKL, CCNB2, MAP2K1, JARID2, TGFBR1, BCL2, SIX1, SIX4, ABL1, BCL2L11, CTC1 1802 43 16792 2.600521384508169 0.9999999999860514 0.19844395632913903 8.620542274432596
GOTERM_BP_DIRECT GO:0008584~male gonad development 20 1.0116337885685383 0.00472440622651869 HMGB2, TGFBR1, ESR1, FSTL3, TLR3, BCL2L1, SIX4, HMGA2, SOX9, BCL2L11, GATA6, NCOA4, BCL2, RRM1, RNF38, CSDE1, HOXA10, HOXA9, KDM5A, PITX2 1802 94 16792 1.9826670130115476 0.9999999999879992 0.19794599334180707 8.670096274206006
GOTERM_BP_DIRECT GO:0001525~angiogenesis 38 1.9221041982802227 0.004727346864431466 CAV1, NRP1, PTGS2, EFNA1, ATP5B, WASF2, NAA15, JAG1, RORA, MMP2, PTEN, MEIS1, TAL1, PTK2, UNC5B, HAND1, XBP1, SERPINE1, RHOB, ANGPTL3, PLXND1, COL8A1, C1GALT1, FMNL3, VAV3, FZD5, MYH9, MCAM, SIRT1, HOXB3, HIF1A, NUS1, CLIC4, ID1, MAPK14, VEGFA, ADM2, RBPJ 1802 223 16792 1.587911787102522 0.999999999988186 0.196515…
GOTERM_BP_DIRECT GO:0048844~artery morphogenesis 8 0.4046535154274153 0.0048285778459592026 NRP1, SMAD7, TGFBR1, VEGFA, NF1, PRRX1, PRDM1, ANGPTL3 1802 21 16792 3.549918080439723 0.9999999999931162 0.19873830377291068 8.85299051001488
GOTERM_BP_DIRECT GO:0009749~response to glucose 16 0.8093070308548306 0.004927067052269897 TXNIP, SREBF1, EGR1, SLC8A1, IRS2, GJD3, PFKFB2, TGFBR2, EIF2B1, PTEN, TCF7L2, ACVR1C, GLUL, CASP3, CDKN1B, THBS1 1802 68 16792 2.192596461448064 0.99999999999593 0.20081733119242662 9.025588836246879
GOTERM_BP_DIRECT GO:0030168~platelet activation 23 1.163378856853819 0.005000696201091056 GNA13, IL6, YWHAZ, VAV3, LYN, GNA12, PRKCH, ITGB3, PRKCD, FLNA, PTPN11, FZD6, AKT1, PLSCR1, MAPK1, PDPK1, GP5, ARRB2, GNB1, PLCG2, RAC1, RHOB, RHOG 1802 115 16792 1.8637069922308547 0.9999999999972524 0.20195945021148765 9.154418521453389
GOTERM_BP_DIRECT GO:2001237~negative regulation of extrinsic apoptotic signaling pathway 11 0.556398583712696 0.0055607633395857005 AR, NRP1, TGFBR1, LMNA, IGF1, BIRC6, PSME3, SIAH2, THBS1, TCF7L2, ACVR1 1802 38 16792 2.697470646649921 0.9999999999998618 0.2202828157153066 10.12872920503498
GOTERM_BP_DIRECT GO:0006461~protein complex assembly 23 1.163378856853819 0.005561746065230663 PPP2R1B, TRAF1, PARD6B, OXA1L, OCLN, CAPZA2, CREBBP, MITF, CAPZA1, SOX9, CD2AP, HMGA1, SF3B3, TAPBP, PICALM, ZNF148, MDM2, VAMP3, LAMC1, DLG5, MDM4, WASL, APC 1802 116 16792 1.8476405526426576 0.9999999999998626 0.2186985348306142 10.130430048982475
GOTERM_BP_DIRECT GO:0006890~retrograde vesicle-mediated transport, Golgi to ER 18 0.9104704097116844 0.005601641373434994 COPA, KDELR2, KIF3B, RACGAP1, ERGIC2, TAPBP, KIF1C, KIF2C, TMED7, COPB2, DNAJC28, COPG1, GBF1, ATP9A, ARCN1, SURF4, TMED10, KDELR1 1802 82 16792 2.045532064643621 0.9999999999998889 0.21848050818490317 10.19945275651587
GOTERM_BP_DIRECT GO:0008543~fibroblast growth factor receptor signaling pathway 18 0.9104704097116844 0.005601641373434994 RBFOX2, GRB2, PTBP1, CBL, SHOC2, POLR2D, TRIM71, HNRNPA1, IQGAP1, SETX, PTPN11, MAPK1, RAB14, SPRED1, UBB, FGF2, FRS2, RPS27A 1802 82 16792 2.045532064643621 0.9999999999998889 0.21848050818490317 10.19945275651587
GOTERM_BP_DIRECT GO:0010506~regulation of autophagy 13 0.6575619625695498 0.0056113649282533515 HMGB1, NRBF2, RRAGD, ATM, DAPK1, EP300, ULK1, XBP1, USP10, ABL1, DRAM1, TP53INP1, USP13 1802 50 16792 2.422819089900111 0.9999999999998945 0.2172329771042436 10.216267821663983
GOTERM_BP_DIRECT GO:0061158~3'-UTR-mediated mRNA destabilization 6 0.30349013657056145 0.005851480995136229 ZFP36L1, ZFP36L2, KHSRP, QKI, TRIM71, RC3H1 1802 12 16792 4.659267480577136 0.9999999999999707 0.22380747569309267 10.630558049632132
GOTERM_BP_DIRECT GO:0031669~cellular response to nutrient levels 6 0.30349013657056145 0.005851480995136229 IL6, ULK1, KCNB1, PRKAA1, PRKAA2, MTOR 1802 12 16792 4.659267480577136 0.9999999999999707 0.22380747569309267 10.630558049632132
GOTERM_BP_DIRECT GO:0060707~trophoblast giant cell differentiation 6 0.30349013657056145 0.005851480995136229 LIF, HAND1, E2F7, E2F8, PRDM1, NR2F2 1802 12 16792 4.659267480577136 0.9999999999999707 0.22380747569309267 10.630558049632132
GOTERM_BP_DIRECT GO:0060021~palate development 17 0.8598887202832575 0.006065828852618273 SGPL1, SATB2, TGFBR1, TGFBR2, SMAD4, PRRX1, SKI, SNAI2, SUMO1, CHD7, INSIG1, LRP6, TGFBR3, BCOR, BMPR1A, PLEKHA1, TWIST1 1802 76 16792 2.0844091360476664 0.9999999999999907 0.22936887624400193 10.998857242070969
GOTERM_BP_DIRECT GO:0030509~BMP signaling pathway 17 0.8598887202832575 0.006065828852618273 EGR1, BMP3, SMAD7, SMAD6, SMAD5, BMPR2, SMAD4, ZNF8, SKI, UBE2D3, RGMB, ID1, TGFBR3, FAM83G, RUNX2, ACVR1, BMPR1A 1802 76 16792 2.0844091360476664 0.9999999999999907 0.22936887624400193 10.998857242070969
GOTERM_BP_DIRECT GO:0060070~canonical Wnt signaling pathway 18 0.9104704097116844 0.0063578010491505965 FZD9, DVL3, TBL1XR1, RYK, PTK7, SOX4, FZD5, SNAI2, FZD4, PTEN, TCF7L2, CCND1, GSK3B, LRP6, MYC, DISC1, KLF4, APC 1802 83 16792 2.0208871000093604 0.999999999999998 0.2373389658994478 11.498219233554563
GOTERM_BP_DIRECT GO:0032465~regulation of cytokinesis 8 0.4046535154274153 0.006436176051315404 BBS4, BECN1, SH3GLB1, KLHL21, BIRC6, AURKA, CALM2, CALM1 1802 22 16792 3.388558167692463 0.9999999999999987 0.23823371415966665 11.631811750338382
GOTERM_BP_DIRECT GO:0000059~protein import into nucleus, docking 5 0.25290844714213456 0.0064697283607605995 NUP205, IPO5, TNPO2, KPNB1, TNPO1 1802 8 16792 5.824084350721421 0.9999999999999989 0.2376769080761456 11.688944213223918
GOTERM_BP_DIRECT GO:0097178~ruffle assembly 5 0.25290844714213456 0.0064697283607605995 DBNL, BAG4, ARHGEF26, RAC1, PIP5K1A 1802 8 16792 5.824084350721421 0.9999999999999989 0.2376769080761456 11.688944213223918
GOTERM_BP_DIRECT GO:0000288~nuclear-transcribed mRNA catabolic process, deadenylation-dependent decay 5 0.25290844714213456 0.0064697283607605995 ZFP36L1, ZFP36L2, CNOT2, POLR2D, RC3H1 1802 8 16792 5.824084350721421 0.9999999999999989 0.2376769080761456 11.688944213223918
GOTERM_BP_DIRECT GO:0070059~intrinsic apoptotic signaling pathway in response to endoplasmic reticulum stress 10 0.5058168942842691 0.0065134436450445116 TNFRSF10B, UBE2K, XBP1, BCL2, GSK3B, TMBIM6, ERN1, DNAJC10, TRIB3, PMAIP1 1802 33 16792 2.8237984730770522 0.9999999999999991 0.23745210919965154 11.763329545638202
GOTERM_BP_DIRECT GO:0010634~positive regulation of epithelial cell migration 10 0.5058168942842691 0.0065134436450445116 CAPN7, HIF1A, CCR6, RREB1, TGFBR2, IFNG, BMPR2, ITGA3, DOCK5, SOX9 1802 33 16792 2.8237984730770522 0.9999999999999991 0.23745210919965154 11.763329545638202
GOTERM_BP_DIRECT GO:2000811~negative regulation of anoikis 7 0.3540718259989884 0.006573391047658751 CAV1, PTK2, MCL1, BCL2, BCL2L1, SNAI2, ITGB1 1802 17 16792 3.837043807534112 0.9999999999999993 0.23774363857450231 11.865238681499346
GOTERM_BP_DIRECT GO:0006337~nucleosome disassembly 7 0.3540718259989884 0.006573391047658751 SET, SMARCB1, SMARCC1, SMARCD1, SUPT16H, ARID1A, HMGA1 1802 17 16792 3.837043807534112 0.9999999999999993 0.23774363857450231 11.865238681499346
GOTERM_BP_DIRECT GO:0071380~cellular response to prostaglandin E stimulus 7 0.3540718259989884 0.006573391047658751 AKT1, GNB1, ACACA, PRKAA1, GNAS, AKAP8, PRKAA2 1802 17 16792 3.837043807534112 0.9999999999999993 0.23774363857450231 11.865238681499346
GOTERM_BP_DIRECT GO:0007507~heart development 32 1.6186140617096612 0.00677904460727956 PAM, ERBB3, ERBB2, EDN1, SOX4, PTEN, ZFP36L1, HAND1, ROBO1, TFDP2, BCOR, FOXL1, MAP2K1, TGFBR1, RBM20, TGFBR2, NF1, ADIPOR2, ITGA3, MBD2, TAB2, ATM, PTPN11, SOD2, NTRK3, EIF4G2, CRKL, EP300, ADM, ID1, TRPS1, ACVR1 1802 183 16792 1.6294705943002008 0.9999999999999998 0.24258254202240648 12.213997645888508
GOTERM_BP_DIRECT GO:0018105~peptidyl-serine phosphorylation 24 1.2139605462822458 0.006800236464154568 CSNK1A1, TBK1, PDK3, TGFBR1, MAPKAPK5, TGFBR2, MKNK2, PRKCH, SMG1, CHEK2, PRKCD, STK4, UHMK1, ATM, AKT1, MAPK1, PDPK1, ULK1, BCL2, GSK3B, MAPK14, MTOR, AKT3, AKT2 1802 125 16792 1.7891587125416202 0.9999999999999998 0.2416305892250702 12.249861566052122
GOTERM_BP_DIRECT GO:0044267~cellular protein metabolic process 23 1.163378856853819 0.006840020709099019 ZDHHC2, CKAP4, IGF1, IGF2, ITM2B, MMP2, MMP13, CCDC59, HIST2H4B, B2M, APP, GATA6, L2HGDH, IAPP, BACE1, HIST1H3B, HIST1H3D, UBB, SIAH2, HIST1H3H, GGA3, RPS27A, IGFBP5 1802 118 16792 1.816324611072443 0.9999999999999999 0.24126349760556132 12.317152707007551
GOTERM_BP_DIRECT GO:0031047~gene silencing by RNA 22 1.112797167425392 0.006844252207568381 RAN, DICER1, CNOT2, TSN, POLR2D, NUP155, HIST2H4B, NDC1, NUP214, POM121, NUP210, NUP205, NUP50, AGO1, HIST1H3B, AGO2, HIST1H3D, PABPC1, RANBP2, TNRC6B, TNRC6A, HIST1H3H 1802 111 16792 1.846916839147694 0.9999999999999999 0.23981608867542015 12.32430699258077
GOTERM_BP_DIRECT GO:0000209~protein polyubiquitination 32 1.6186140617096612 0.007338172775300132 TMEM189-UBE2V1, UBE2V1, UBE2V2, UBE3C, MYLIP, CDC34, RLIM, PSMB5, CUL3, LNPEP, ARIH1, UBE2D3, FBXW7, UBE2D2, CDKN2A, ZNF738, BCL2, KLHL42, LONRF1, RPS27A, RNF144B, UBE2A, DTX3L, SKP1, PSMA2, RNF115, HUWE1, PSME3, SIAH2, PSME4, UBB, RNF41 1802 184 16792 1.6206147758529172 1.0 0.25312762944041367 13.15…
GOTERM_BP_DIRECT GO:0000226~microtubule cytoskeleton organization 16 0.8093070308548306 0.007485240604555521 BBS4, DYNC1LI2, MAP1B, BIRC5, MID1, WEE1, EML4, SS18, PTK2, CAMSAP2, ATXN7, MAP7, MAP7D1, PHLDB2, DST, DISC1 1802 71 16792 2.099951540541808 1.0 0.255860598249399 13.401673712441697
GOTERM_BP_DIRECT GO:0000060~protein import into nucleus, translocation 9 0.4552352048558422 0.0075030302882910654 AKT1, RAN, IPO5, IFNG, BCL6, POLA2, TNPO2, KPNB1, TNPO1 1802 28 16792 2.995243380371017 1.0 0.25476355043699395 13.431394721532364
GOTERM_BP_DIRECT GO:0043388~positive regulation of DNA binding 9 0.4552352048558422 0.0075030302882910654 HMGB1, HMGB2, MMP9, IGF1, SKI, MYC, CALM2, PITX2, CALM1 1802 28 16792 2.995243380371017 1.0 0.25476355043699395 13.431394721532364
GOTERM_BP_DIRECT GO:0016050~vesicle organization 9 0.4552352048558422 0.0075030302882910654 EPS15, CAV1, SNX5, SNX7, SORT1, SNX4, WASL, SNX12, CD2AP 1802 28 16792 2.995243380371017 1.0 0.25476355043699395 13.431394721532364
GOTERM_BP_DIRECT GO:0045931~positive regulation of mitotic cell cycle 9 0.4552352048558422 0.0075030302882910654 TAL1, EIF4EBP1, APP, EIF4E, MDM2, BIRC5, USP22, ABL1, PTPN11 1802 28 16792 2.995243380371017 1.0 0.25476355043699395 13.431394721532364
GOTERM_BP_DIRECT GO:0043087~regulation of GTPase activity 15 0.7587253414264037 0.00806057201556293 RAB3GAP2, VAV3, PLXNB2, NF1, RDX, OCRL, IQGAP1, RASAL2, EPHA4, PTK2, GAPVD1, SIPA1L1, BCL6, MTOR, CRK 1802 65 16792 2.1504311448817557 1.0 0.26925203751303894 14.357988495886309
GOTERM_BP_DIRECT GO:0035019~somatic stem cell population maintenance 15 0.7587253414264037 0.00806057201556293 CDX2, KLF10, SMAD4, SOX4, SKI, HMGA2, POLR2D, LIN28A, SOX9, NR2E1, STAT3, ZFP36L2, RBPJ, FGF2, KLF4 1802 65 16792 2.1504311448817557 1.0 0.26925203751303894 14.357988495886309
GOTERM_BP_DIRECT GO:0003148~outflow tract septum morphogenesis 8 0.4046535154274153 0.00841015710312144 DVL3, GATA6, SMAD6, TGFBR2, BMPR2, SMAD4, ACVR1, BMPR1A 1802 23 16792 3.2412295517058345 1.0 0.2774558077217316 14.934170319022577
GOTERM_BP_DIRECT GO:0016239~positive regulation of macroautophagy 8 0.4046535154274153 0.00841015710312144 HIF1A, ULK1, BNIP3L, SCOC, PRKAA2, PAFAH1B2, SIRT1, LARP1 1802 23 16792 3.2412295517058345 1.0 0.2774558077217316 14.934170319022577
GOTERM_BP_DIRECT GO:0043044~ATP-dependent chromatin remodeling 8 0.4046535154274153 0.00841015710312144 ACTB, SMARCAD1, SMARCB1, SMARCC1, GATAD2B, ARID1A, HNRNPC, MBD2 1802 23 16792 3.2412295517058345 1.0 0.2774558077217316 14.934170319022577
GOTERM_BP_DIRECT GO:0000715~nucleotide-excision repair, DNA damage recognition 8 0.4046535154274153 0.00841015710312144 GPS1, COPS2, COPS6, COPS3, COPS8, UBB, PARP1, RPS27A 1802 23 16792 3.2412295517058345 1.0 0.2774558077217316 14.934170319022577
GOTERM_BP_DIRECT GO:0051216~cartilage development 14 0.7081436519979768 0.008618985577958229 BMP3, SATB2, EDN1, SMAD5, PRRX1, SOX9, HOXB3, CSGALNACT1, DLX2, HIF1A, CD44, ITGB8, HOXC4, GNAS 1802 59 16792 2.2111777873925393 1.0 0.2815684099792154 15.276603916977827
GOTERM_BP_DIRECT GO:0036498~IRE1-mediated unfolded protein response 14 0.7081436519979768 0.008618985577958229 TLN1, EXTL3, SEC31A, LMNA, HDGF, PDIA6, DNAJB9, XBP1, TPP1, ERN1, FKBP14, HSPA5, DNAJC3, SERP1 1802 59 16792 2.2111777873925393 1.0 0.2815684099792154 15.276603916977827
GOTERM_BP_DIRECT GO:0030097~hemopoiesis 14 0.7081436519979768 0.008618985577958229 BMI1, SGPL1, COMMD3-BMI1, FUT10, MKNK2, JAG1, CD164, SOD2, NOTCH2, ZFP36L2, PGM3, TAL1, PICALM, RUNX2 1802 59 16792 2.2111777873925393 1.0 0.2815684099792154 15.276603916977827
GOTERM_BP_DIRECT GO:0048712~negative regulation of astrocyte differentiation 6 0.30349013657056145 0.008678183925538267 NTRK3, NF1, ID4, HMGA2, NR2E1, MYCN 1802 13 16792 4.3008622897635105 1.0 0.28149862007928694 15.37343849091114
GOTERM_BP_DIRECT GO:0031054~pre-miRNA processing 6 0.30349013657056145 0.008678183925538267 DICER1, AGO1, AGO2, AGO3, LIN28A, LIN28B 1802 13 16792 4.3008622897635105 1.0 0.28149862007928694 15.37343849091114
GOTERM_BP_DIRECT GO:0006915~apoptotic process 80 4.046535154274153 0.008884190562890899 DLC1, CHMP3, FOXO1, EIF5A, NFKB1, PMAIP1, PAWR, PAX3, PTEN, G2E3, CASP3, CSNK2A1, CDKN2A, CASP9, UNC5B, IAPP, PAK4, MAP3K9, MAP3K8, IFNG, C8ORF4, RHOB, ZNF443, PAK1, MAP2K7, IL1A, AKT2, DHCR24, DFFA, ESPL1, RB1, STK4, PRKCD, BCL2L11, AHR, DAPK1, MAPK1, KIF1B, EP300, TNFRSF10B, CLIC4, SIX1, PSME3, SIAH2, TRAF1,…
GOTERM_BP_DIRECT GO:0010039~response to iron ion 7 0.3540718259989884 0.008978757680753765 SLC11A2, CCND1, FXN, BCL2, CPOX, MDM2, FKBP1A 1802 18 16792 3.623874707115551 1.0 0.28628486563459243 15.863490178749885
GOTERM_BP_DIRECT GO:0060324~face development 7 0.3540718259989884 0.008978757680753765 HOXB3, MAPK1, ZFAND5, BBS4, CHD7, MAP2K1, ALDH1A3 1802 18 16792 3.623874707115551 1.0 0.28628486563459243 15.863490178749885
GOTERM_BP_DIRECT GO:0036120~cellular response to platelet-derived growth factor stimulus 7 0.3540718259989884 0.008978757680753765 CREB1, CBL, RDX, ERRFI1, CCNA2, MYC, IQGAP1 1802 18 16792 3.623874707115551 1.0 0.28628486563459243 15.863490178749885
GOTERM_BP_DIRECT GO:0010971~positive regulation of G2/M transition of mitotic cell cycle 7 0.3540718259989884 0.008978757680753765 PHOX2B, APP, CCND1, RCC2, VPS4B, BRD4, CDK4 1802 18 16792 3.623874707115551 1.0 0.28628486563459243 15.863490178749885
GOTERM_BP_DIRECT GO:0007067~mitotic nuclear division 40 2.0232675771370765 0.009370191967135203 ANAPC16, AURKA, NR3C1, CEP55, AURKB, CLTC, CCNG1, CD2AP, KIF2C, FIGN, INCENP, KLHL21, PBRM1, KLHL42, LMLN, NSUN2, CCNA2, HELLS, STAG1, CSNK1A1, CENPN, CCNK, RAN, CCNF, ARPP19, BIRC6, PAPD5, BIRC5, HMGA2, REEP4, WEE1, CDC25A, EML4, SRSF2, CCNB2, RCC2, NOLC1, WASL, AKAP8, ABL1 1802 248 16792 1.5029895098…
GOTERM_BP_DIRECT GO:0071549~cellular response to dexamethasone stimulus 9 0.4552352048558422 0.00940676723046549 EGFR, EIF4EBP1, IL6, EIF4E, CASP9, FOXO1, ERRFI1, HNRNPU, DDIT4 1802 29 16792 2.891959125875464 1.0 0.29426560951258507 16.556671788865195
GOTERM_BP_DIRECT GO:0051028~mRNA transport 12 0.6069802731411229 0.009548038943155718 HNRNPA1L2, ZFP36L1, MYO1C, RBM8A, KHSRP, G3BP2, IGF2BP1, QKI, PARP11, IGF2BP3, EIF5A2, HNRNPA1 1802 47 16792 2.379200415613857 1.0 0.29625255954833063 16.78427736891518
GOTERM_BP_DIRECT GO:0008630~intrinsic apoptotic signaling pathway in response to DNA damage 12 0.6069802731411229 0.009548038943155718 E2F1, MSH6, MCL1, CASP9, BCL2, CHEK2, BCL2L1, ABL1, SIRT1, BCL2L11, ATM, SOD2 1802 47 16792 2.379200415613857 1.0 0.29625255954833063 16.78427736891518
GOTERM_BP_DIRECT GO:0007219~Notch signaling pathway 22 1.112797167425392 0.010257229114591263 NKAP, DTX4, KAT2B, CREBBP, TGFBR2, NOTCH2NL, CDK6, JAG1, SNAI2, SOX9, NOTCH2, MIB1, APP, GOT1, EP300, CDKN1B, HEYL, ADAM17, UBB, RBPJ, MYC, RPS27A 1802 115 16792 1.7826762534382088 1.0 0.31269728638810834 17.91800392343391
GOTERM_BP_DIRECT GO:0008380~RNA splicing 29 1.4668689934243804 0.010286862082966539 HNRNPA1L2, PPP4R2, SNRPD3, SRSF11, WBP11, SF3B3, AKAP17A, RBM8A, PPP2CA, PRPF8, QKI, PTBP3, MBNL3, HNRNPC, SREK1IP1, RBM25, RBFOX2, RBM20, PTBP1, MBNL2, MBNL1, SRPK1, SRSF2, EIF4A3, PPIG, SNRPB, KHSRP, THOC5, PRPF38A 1802 166 16792 1.6279368305630957 1.0 0.31168664718927597 17.96505571540341
GOTERM_BP_DIRECT GO:0006614~SRP-dependent cotranslational protein targeting to membrane 19 0.9610520991401114 0.01035940088956345 RPSA, RPL35A, RPL36A, RPL15, RPS15A, RPS4X, RPS8, RPS16, RPL7, RPL18A, RPS3A, RPL9, RPS15, RPL3, RPS13, RPL12, RPS27A, RPS24, SSR3 1802 94 16792 1.8835336623609702 1.0 0.3117596032528104 18.080126360112835
GOTERM_BP_DIRECT GO:0060964~regulation of gene silencing by miRNA 4 0.20232675771370764 0.010425089359985791 PUM1, PUM2, LIN28A, TRIM71 1802 5 16792 7.454827968923419 1.0 0.3116619106707338 18.184198087885395
GOTERM_BP_DIRECT GO:0070934~CRD-mediated mRNA stabilization 4 0.20232675771370764 0.010425089359985791 DHX9, IGF2BP1, YBX1, HNRNPU 1802 5 16792 7.454827968923419 1.0 0.3116619106707338 18.184198087885395
GOTERM_BP_DIRECT GO:0034392~negative regulation of smooth muscle cell apoptotic process 4 0.20232675771370764 0.010425089359985791 ARRB2, EDN1, LRP6, IGF1 1802 5 16792 7.454827968923419 1.0 0.3116619106707338 18.184198087885395
GOTERM_BP_DIRECT GO:0070345~negative regulation of fat cell proliferation 4 0.20232675771370764 0.010425089359985791 E2F1, E2F3, PER2, TFDP1 1802 5 16792 7.454827968923419 1.0 0.3116619106707338 18.184198087885395
GOTERM_BP_DIRECT GO:0010388~cullin deneddylation 5 0.25290844714213456 0.010664108472001024 GPS1, COPS2, COPS6, COPS3, COPS8 1802 9 16792 5.176963867307929 1.0 0.315821730017129 18.56182492411752
GOTERM_BP_DIRECT GO:0010907~positive regulation of glucose metabolic process 5 0.25290844714213456 0.010664108472001024 AKT1, IRS2, PMAIP1, IRS1, AKT2 1802 9 16792 5.176963867307929 1.0 0.315821730017129 18.56182492411752
GOTERM_BP_DIRECT GO:0032886~regulation of microtubule-based process 5 0.25290844714213456 0.010664108472001024 DIAPH1, GSK3B, ERBB2, KLHL42, APC 1802 9 16792 5.176963867307929 1.0 0.315821730017129 18.56182492411752
GOTERM_BP_DIRECT GO:0032000~positive regulation of fatty acid beta-oxidation 5 0.25290844714213456 0.010664108472001024 IRS2, ABCD2, IRS1, AKT2, TWIST1 1802 9 16792 5.176963867307929 1.0 0.315821730017129 18.56182492411752
GOTERM_BP_DIRECT GO:0045737~positive regulation of cyclin-dependent protein serine/threonine kinase activity 8 0.4046535154274153 0.01079511963534158 CCNT2, CCNK, CCND1, CDKN1B, CCND3, CCND2, CKS2, FAM58A 1802 24 16792 3.1061783203847577 1.0 0.31728673724087597 18.768108264310314
GOTERM_BP_DIRECT GO:0032456~endocytic recycling 8 0.4046535154274153 0.01079511963534158 EPS15, STX6, RAB14, VPS53, SNX4, VPS51, RAB13, EHD1 1802 24 16792 3.1061783203847577 1.0 0.31728673724087597 18.768108264310314
GOTERM_BP_DIRECT GO:0048870~cell motility 8 0.4046535154274153 0.01079511963534158 PTK2, MAP2K1, ETS1, TGFBR1, RAC1, ADAM17, SKI, DST 1802 24 16792 3.1061783203847577 1.0 0.31728673724087597 18.768108264310314
GOTERM_BP_DIRECT GO:0006281~DNA repair 38 1.9221041982802227 0.010952380297269027 BACH1, XRCC2, CDC14B, BCCIP, SPRTN, INTS3, TRRAP, UBE2D3, SUMO1, SMARCB1, INO80D, APEX1, INO80C, MSH6, UBE2A, PDS5A, TAOK1, SMG1, TOPBP1, CDC5L, SIRT1, ATM, GTF2H1, RAD51, JMY, EYA4, NABP1, UHRF1, RFWD3, BTG2, OTUB1, SUPT16H, UBE2W, RAD18, PSME4, MTOR, SMC1A, PARP1 1802 235 16792 1.5068269298887762 1.0 0.31936115560…
GOTERM_BP_DIRECT GO:0030334~regulation of cell migration 16 0.8093070308548306 0.011006382729553458 GNA13, PARD6B, PLXNB2, LMNA, ITGB3, JAG1, FLNA, VCL, AKT1, RCC2, RAC1, RHOB, PLXND1, SPATA13, PITX2, AKT2 1802 74 16792 2.0148183699793023 1.0 0.3189393526983916 19.099709268266984
GOTERM_BP_DIRECT GO:0001933~negative regulation of protein phosphorylation 14 0.7081436519979768 0.011436218665322177 NTRK3, ARRB2, LYN, CTDSPL, ZBED3, DNAJC10, LRP6, CTDSP1, FKBP1A, MTOR, PPP1R15B, PRNP, MYADM, PTEN 1802 61 16792 2.1386801550190135 1.0 0.32739624963163005 19.770428256627127
GOTERM_BP_DIRECT GO:0030336~negative regulation of cell migration 19 0.9610520991401114 0.011536015101954181 DLC1, PTPRJ, TMEFF2, RAP2C, NF2, OSBPL8, SMAD7, NF1, ABHD2, PTEN, VCL, ROBO1, CLIC4, BCL2, SERPINE1, RHOB, TP53INP1, IGFBP5, RNF41 1802 95 16792 1.8637069922308547 1.0 0.3280012236246752 19.92539567935564
GOTERM_BP_DIRECT GO:0007281~germ cell development 9 0.4552352048558422 0.01164782117101357 AKT1, DZIP1, SMAD5, CELF1, PRDM1, BCL2L1, MTOR, LIN28A, ACVR1 1802 30 16792 2.795560488346282 1.0 0.32887577818637115 20.09867510924953
GOTERM_BP_DIRECT GO:0097193~intrinsic apoptotic signaling pathway 9 0.4552352048558422 0.01164782117101357 CUL3, CUL2, MSH6, CDKN1A, CUL5, HRAS, DDX3X, DIABLO, PMAIP1 1802 30 16792 2.795560488346282 1.0 0.32887577818637115 20.09867510924953
GOTERM_BP_DIRECT GO:0007595~lactation 11 0.556398583712696 0.011663804341037406 SLC29A1, PAM, CAV1, UMPS, CCND1, HIF1A, COX2, CREB1, VEGFA, HK2, NCOR2 1802 42 16792 2.4405686803023094 1.0 0.32753677180988694 20.12341711372305
GOTERM_BP_DIRECT GO:0006886~intracellular protein transport 38 1.9221041982802227 0.011686622658293077 COPA, RAB3GAP2, SEC24A, STX7, SNX5, AP1G1, TBC1D9, SNX17, CLTC, KIF13A, COPB2, AP1S1, AP3M2, AP3M1, ANKRD50, STX16, TBC1D13, RHOB, TMED10, TNPO2, EHD1, KDELR1, KPNB1, SAR1A, TNPO1, STX6, KDELR2, STX2, RAN, SNAPIN, HERC2, COPG1, IPO7, ARCN1, IPO5, SLU7, SEC23B, GGA3 1802 236 16792 1.5004420700163…
GOTERM_BP_DIRECT GO:0007611~learning or memory 10 0.5058168942842691 0.01186004232313155 SLC11A2, FZD9, EGFR, CASP3, THRA, BHLHB9, GRIN2A, SHC3, PRNP, PTEN 1802 36 16792 2.5884819336539646 1.0 0.3286389190716037 20.42660293048132
GOTERM_BP_DIRECT GO:0010507~negative regulation of autophagy 10 0.5058168942842691 0.01186004232313155 AKT1, EIF4G2, EIF4G3, EIF4E, MCL1, BCL2, MET, BCL2L1, MTOR, TAB2 1802 36 16792 2.5884819336539646 1.0 0.3286389190716037 20.42660293048132
GOTERM_BP_DIRECT GO:0045672~positive regulation of osteoclast differentiation 7 0.3540718259989884 0.011952864872786415 FOS, IL23R, CREB1, KLF10, IFNG, GNAS, TMEM64 1802 19 16792 3.433144459372627 1.0 0.3290599772542927 20.569632610806654
GOTERM_BP_DIRECT GO:0051726~regulation of cell cycle 23 1.163378856853819 0.012179289605251931 CDK19, E2F2, PHACTR4, E2F5, CCNF, TXLNG, RB1, CCNG1, PTEN, CDKL2, ITGB1, CDC25A, WEE1, STAT3, ATM, NUP214, ZNF703, CCNB2, EP300, PUM1, PER2, FGF2, HSPA8 1802 124 16792 1.7284379363431313 1.0 0.33245989326951964 20.917507610322904
GOTERM_BP_DIRECT GO:0006405~RNA export from nucleus 13 0.6575619625695498 0.012295172063699655 CHTOP, SRSF11, NUP155, HNRNPA1, EIF4A3, SRSF2, NUP214, EIF4E, POM121, RBM8A, SLU7, ZC3H11A, THOC5 1802 55 16792 2.202562809000101 1.0 0.33336088965971944 21.09498827687608
GOTERM_BP_DIRECT GO:0060548~negative regulation of cell death 13 0.6575619625695498 0.012295172063699655 PARP16, NTRK3, BECN1, ADCYAP1R1, BNIP3L, SMAD4, VPS4B, SOX4, RAD18, HSPA1B, FGF2, MYC, SRGAP2 1802 55 16792 2.202562809000101 1.0 0.33336088965971944 21.09498827687608
GOTERM_BP_DIRECT GO:0048009~insulin-like growth factor receptor signaling pathway 6 0.30349013657056145 0.012324159185899101 AKT1, IGF1R, IGF2R, IGF1, IRS1, GIGYF1 1802 14 16792 3.9936578404946883 1.0 0.3323390186440528 21.139324662614577
GOTERM_BP_DIRECT GO:0031929~TOR signaling 6 0.30349013657056145 0.012324159185899101 EIF4EBP1, EIF4EBP2, MTOR, DISC1, FNIP1, LARP1 1802 14 16792 3.9936578404946883 1.0 0.3323390186440528 21.139324662614577
GOTERM_BP_DIRECT GO:1900153~positive regulation of nuclear-transcribed mRNA catabolic process, deadenylation-dependent decay 6 0.30349013657056145 0.012324159185899101 ZFP36L1, ZFP36L2, TNRC6C, AGO2, PABPC1, TNRC6B 1802 14 16792 3.9936578404946883 1.0 0.3323390186440528 21.139324662614577
GOTERM_BP_DIRECT GO:0030889~negative regulation of B cell proliferation 6 0.30349013657056145 0.012324159185899101 CDKN2A, LYN, PRDM1, PAWR, RC3H1, ATM 1802 14 16792 3.9936578404946883 1.0 0.3323390186440528 21.139324662614577
GOTERM_BP_DIRECT GO:0034976~response to endoplasmic reticulum stress 16 0.8093070308548306 0.0124318934334381 CREBRF, HERPUD1, NRBF2, DNAJC10, PDIA6, TRIB3, EEF2, BCL2L11, HSP90B1, TNFRSF10B, ATP2A2, XBP1, COL4A3BP, ERN1, THBS1, ABL1 1802 75 16792 1.987954125046245 1.0 0.33305215516323894 21.303899492120117
GOTERM_BP_DIRECT GO:0007062~sister chromatid cohesion 20 1.0116337885685383 0.01274648102939863 CENPO, CENPN, CENPM, PDS5A, TAOK1, CENPP, PAPD7, BIRC5, AURKB, PPP1CC, KIF2C, FBXW7, NDE1, RCC2, CENPA, INCENP, ZWINT, RANBP2, SMC1A, STAG1 1802 103 16792 1.8094242643018004 1.0 0.3382329677002138 21.782602464360302
GOTERM_BP_DIRECT GO:0007165~signal transduction 149 7.53667172483561 0.01378323376040902 DLC1, GNA13, HRAS, IL13, RRAD, TLR3, GDNF, CD2AP, IQGAP1, CSNK2A1, AKAP17A, LILRA2, UNC5B, COL4A3BP, PITPNC1, MAP2K7, GNL1, GNG5, EGFR, IRS4, IRS2, DFFA, RAN, LRRC1, DEPDC1, IRS1, CDKL2, STK4, MAPK1, HIF1A, GAPVD1, CCR6, MAPK6, ARRB2, PRDM4, PPP2R5E, AKAP8, STMN1, CD226, TRAF1, MAVS, LITAF, ERBB3, MAPKAPK5, E…
GOTERM_BP_DIRECT GO:0034605~cellular response to heat 10 0.5058168942842691 0.014218073319160756 SUMO1, CDKN1A, MKI67, LYN, NF1, C8ORF4, SLU7, HSPA1B, THBS1, IL1A 1802 37 16792 2.518522962474128 1.0 0.3657602997652357 23.98548254668925
GOTERM_BP_DIRECT GO:0048813~dendrite morphogenesis 10 0.5058168942842691 0.014218073319160756 SLC11A2, FMN1, RBFOX2, TMEM106B, PICALM, BTBD3, RAC1, ITGB1, FARP1, VLDLR 1802 37 16792 2.518522962474128 1.0 0.3657602997652357 23.98548254668925
GOTERM_BP_DIRECT GO:0045765~regulation of angiogenesis 9 0.4552352048558422 0.01425825495090738 IL6, SP100, ID1, ETS1, EFNA1, ERBB2, NF1, PLXND1, FGF2 1802 31 16792 2.7053811177544667 1.0 0.3648578220740559 24.044799119853277
GOTERM_BP_DIRECT GO:0038095~Fc-epsilon receptor signaling pathway 30 1.5174506828528074 0.014489123022412374 HRAS, TMEM189-UBE2V1, GRB2, PPP3R1, UBE2V1, NFKB1, PSMB5, FOS, PDPK1, KRAS, UBE2D2, MAP3K1, RAC1, PAK1, MAP2K7, NFATC3, RPS27A, VAV3, LYN, SKP1, TAB2, PSMA2, NRAS, MAPK1, PLCG2, PSME3, PSME4, UBB, CALM2, CALM1 1802 178 16792 1.5705396001945406 1.0 0.3678194556747789 24.38475990401464
GOTERM_BP_DIRECT GO:0045814~negative regulation of gene expression, epigenetic 12 0.6069802731411229 0.015209718711077793 BMI1, CREBZF, JARID2, MTF2, COMMD3-BMI1, EZH2, HIST1H3B, EED, DNMT1, HIST1H3D, HIST1H3H, HIST2H4B 1802 50 16792 2.236448390677025 1.0 0.3804302612452656 25.436609266961096
GOTERM_BP_DIRECT GO:0042795~snRNA transcription from RNA polymerase II promoter 15 0.7587253414264037 0.015418626171839941 CCNT2, CCNK, TAF5, INTS3, POLR2D, ELL2, GTF2E1, PHAX, SRRT, NABP1, SP1, GTF2A1, RPRD2, INTS7, POU2F1 1802 70 16792 1.9968289202473446 1.0 0.3827730147195175 25.73894771591544
GOTERM_BP_DIRECT GO:0071375~cellular response to peptide hormone stimulus 7 0.3540718259989884 0.015557200806891684 ZFP36L1, CAV1, XBP1, EDN1, MDM2, NFKB1, APEX1 1802 20 16792 3.2614872364039957 1.0 0.38372284374604304 25.93885656677022
GOTERM_BP_DIRECT GO:0007077~mitotic nuclear envelope disassembly 11 0.556398583712696 0.016159944267511814 NDC1, NUP214, POM121, CCNB2, NUP205, NUP210, NUP50, LMNA, CNEP1R1, RANBP2, NUP155 1802 44 16792 2.3296337402885685 1.0 0.39350510731096977 26.802460057009327
GOTERM_BP_DIRECT GO:0023014~signal transduction by protein phosphorylation 11 0.556398583712696 0.016159944267511814 ACVR1B, LYN, TAOK1, PAK4, TGFBR1, TGFBR2, BMPR2, STK4, ACVR1, ACVR1C, BMPR1A 1802 44 16792 2.3296337402885685 1.0 0.39350510731096977 26.802460057009327
GOTERM_BP_DIRECT GO:0033327~Leydig cell differentiation 5 0.25290844714213456 0.016282023655585964 SGPL1, AR, CCND1, TMF1, PLEKHA1 1802 10 16792 4.659267480577136 1.0 0.3940586160453706 26.976207639001437
GOTERM_BP_DIRECT GO:0001893~maternal placenta development 5 0.25290844714213456 0.016282023655585964 AKT1, BMPR2, PRDM1, NR2F2, STOX2 1802 10 16792 4.659267480577136 1.0 0.3940586160453706 26.976207639001437
GOTERM_BP_DIRECT GO:2000637~positive regulation of gene silencing by miRNA 5 0.25290844714213456 0.016282023655585964 PUM1, PUM2, TRIM71, STAT3, FXR1 1802 10 16792 4.659267480577136 1.0 0.3940586160453706 26.976207639001437
GOTERM_BP_DIRECT GO:0033148~positive regulation of intracellular estrogen receptor signaling pathway 5 0.25290844714213456 0.016282023655585964 KMT2D, AR, DDX17, PAK1, PARP1 1802 10 16792 4.659267480577136 1.0 0.3940586160453706 26.976207639001437
GOTERM_BP_DIRECT GO:0060252~positive regulation of glial cell proliferation 5 0.25290844714213456 0.016282023655585964 PLAG1, LYN, PRKCH, MTOR, MYC 1802 10 16792 4.659267480577136 1.0 0.3940586160453706 26.976207639001437
GOTERM_BP_DIRECT GO:0006268~DNA unwinding involved in DNA replication 5 0.25290844714213456 0.016282023655585964 HMGA1, MCM4, TOP2A, RAD51, PURA 1802 10 16792 4.659267480577136 1.0 0.3940586160453706 26.976207639001437
GOTERM_BP_DIRECT GO:1904707~positive regulation of vascular smooth muscle cell proliferation 6 0.30349013657056145 0.016882128067552515 XBP1, MMP9, ERN1, MDM2, MMP2, BMPR1A 1802 15 16792 3.727413984461709 1.0 0.4034696996171857 27.824628491263002
GOTERM_BP_DIRECT GO:2000679~positive regulation of transcription regulatory region DNA binding 6 0.30349013657056145 0.016882128067552515 IGF1, RB1, HMGA2, PARP1, KLF4, TWIST1 1802 15 16792 3.727413984461709 1.0 0.4034696996171857 27.824628491263002
GOTERM_BP_DIRECT GO:0001953~negative regulation of cell-matrix adhesion 6 0.30349013657056145 0.016882128067552515 CDKN2A, NF2, ACER2, NF1, BCL6, THBS1 1802 15 16792 3.727413984461709 1.0 0.4034696996171857 27.824628491263002
GOTERM_BP_DIRECT GO:0007568~aging 28 1.4162873039959536 0.016913250780189022 LITAF, GRB2, FOXO3, AURKB, CANX, PTEN, ATP2B1, VCAM1, AKT1, FOS, CASP9, FGF2, APEX1, ATP6, SREBF1, IL6, ND4, CREB1, TGFBR2, EEF2, MBD2, STAT3, NAPEPLD, ADM, COX1, FOXG1, CARM1, IGFBP5 1802 165 16792 1.5813271449231494 1.0 0.40228725316031877 27.868373605223717
GOTERM_BP_DIRECT GO:0008089~anterograde axonal transport 8 0.4046535154274153 0.01697154507613128 BLOC1S6, KIF3B, KIF1B, BLOC1S2, AP3M2, AP3M1, SNAPIN, RAB21 1802 26 16792 2.867241526509007 1.0 0.40161227580954373 27.95024264294255
GOTERM_BP_DIRECT GO:0006409~tRNA export from nucleus 9 0.4552352048558422 0.017269367446915825 NDC1, NUP214, POM121, RAN, NUP205, NUP210, NUP50, RANBP2, NUP155 1802 32 16792 2.6208379578246395 1.0 0.40528362972345566 28.36713458345588
GOTERM_BP_DIRECT GO:0061024~membrane organization 9 0.4552352048558422 0.017269367446915825 LNPEP, YWHAZ, YWHAG, RAB14, YWHAQ, RAB13, RAB10, YWHAE, DHCR24 1802 32 16792 2.6208379578246395 1.0 0.40528362972345566 28.36713458345588
GOTERM_BP_DIRECT GO:0009887~organ morphogenesis 18 0.9104704097116844 0.017534358492941764 ABLIM1, HRAS, CDX2, NRP1, FOXL1, STX2, E2F5, IL7, ONECUT2, PAX3, NOTCH2, EP300, CRKL, TRPS1, SMARCC1, GSK3B, FGF2, LFNG 1802 92 16792 1.823191622834532 1.0 0.40830714944143975 28.73614617272313
GOTERM_BP_DIRECT GO:0042542~response to hydrogen peroxide 12 0.6069802731411229 0.01756705421982649 TXNIP, SLC8A1, CASP3, DUSP1, ND5, BCL2, EEF2, NR4A3, PPP1R15B, SIRT1, ND6, SOD2 1802 51 16792 2.192596461448064 1.0 0.4071619327528002 28.781551332663014
GOTERM_BP_DIRECT GO:0070373~negative regulation of ERK1 and ERK2 cascade 13 0.6575619625695498 0.018537108750996116 LIF, DUSP1, LYN, XBP1, SMAD4, TLR4, SYNJ2BP, ABL1, ERRFI1, PTEN, TIMP3, KLF4, DUSP6 1802 58 16792 2.088637146465613 1.0 0.42243084419175947 30.116276724797807
GOTERM_BP_DIRECT GO:0003223~ventricular compact myocardium morphogenesis 4 0.20232675771370764 0.01919501103062492 TGFBR1, TGFBR3, DSP, BMPR1A 1802 6 16792 6.212356640769515 1.0 0.4319097300140745 31.007973108344977
GOTERM_BP_DIRECT GO:0060613~fat pad development 4 0.20232675771370764 0.01919501103062492 TBL1XR1, BBS4, HMGA2, ARRDC3 1802 6 16792 6.212356640769515 1.0 0.4319097300140745 31.007973108344977
GOTERM_BP_DIRECT GO:0090382~phagosome maturation 4 0.20232675771370764 0.01919501103062492 RAB32, RAB31, RAB34, RAB14 1802 6 16792 6.212356640769515 1.0 0.4319097300140745 31.007973108344977
GOTERM_BP_DIRECT GO:0016192~vesicle-mediated transport 26 1.3151239251390996 0.019748563014221492 AP1G1, TVP23C, ARF6, CLTC, SFT2D2, COPB2, AP1S1, PICALM, AP3M2, AP3M1, STX16, GOLGA4, SAR1A, RHOBTB3, RAB2B, STX2, SPIRE1, SFT2D3, COPG1, RAB14, VAMP3, RAB10, YKT6, MON1B, GGA3, SEC23B 1802 152 16792 1.5939599275658625 1.0 0.4394102759737132 31.749872598122852
GOTERM_BP_DIRECT GO:0071480~cellular response to gamma radiation 7 0.3540718259989884 0.01984864999162221 EGR1, CDKN1A, XRCC6, CHEK2, BCL2L1, ATM, RAD51 1802 21 16792 3.1061783203847577 1.0 0.43929884957222287 31.88320466398922
GOTERM_BP_DIRECT GO:0000079~regulation of cyclin-dependent protein serine/threonine kinase activity 10 0.5058168942842691 0.01994403644929716 CCNT2, CCNK, CDKN1A, CDKN1B, BCCIP, CCNG1, CCNA2, PTEN, CDC25A, GTF2H1 1802 39 16792 2.389367938757506 1.0 0.43911156527950546 32.01004509182016
GOTERM_BP_DIRECT GO:0030890~positive regulation of B cell proliferation 10 0.5058168942842691 0.01994403644929716 CDKN1A, IRS2, VAV3, TFRC, IL7, BCL2, TNFRSF13C, IL13, BCL6, TLR4 1802 39 16792 2.389367938757506 1.0 0.43911156527950546 32.01004509182016
GOTERM_BP_DIRECT GO:0045766~positive regulation of angiogenesis 21 1.062215477996965 0.01997641695737309 MTDH, C3, TGFBR2, SIRT1, NR2E1, HIF1A, ADM, BTG1, ETS1, GATA6, XBP1, SERPINE1, VEGFA, RHOB, ADM2, THBS1, ANGPTL3, FGF2, DDAH1, IL1A, TWIST1 1802 115 16792 1.701645514645563 1.0 0.43789562145421834 32.0530522514711
GOTERM_BP_DIRECT GO:0006364~rRNA processing 34 1.719777440566515 0.020666654657684094 RPL36A, RPL15, UTP15, RPS15A, WBP11, RPP14, CHD7, CDKN2A, RRP1B, RPL7, RPS3A, PELP1, RPL9, RPL3, NPM3, RPL12, IMP4, RPS27A, RPS24, RPSA, RPL35A, PDCD11, PAPD5, RPS4X, SIRT1, RPS8, EIF4A3, PA2G4, RPS16, NOLC1, RPL18A, RPS15, RPS13, DDX52 1802 214 16792 1.480514900370305 1.0 0.4473296138364766 32.963703013555524
GOTERM_BP_DIRECT GO:0010827~regulation of glucose transport 9 0.4552352048558422 0.020711263063338307 NDC1, NUP214, POM121, NUP205, NUP210, NUP50, TRIB3, RANBP2, NUP155 1802 33 16792 2.541418625769347 1.0 0.446296452937226 33.022156456449295
GOTERM_BP_DIRECT GO:0035329~hippo signaling 8 0.4046535154274153 0.020845106415414066 MOB1B, CASP3, TJP1, TEAD1, AMOTL1, AMOTL2, STK4, YWHAE 1802 27 16792 2.7610473958975628 1.0 0.446690827445946 33.19725076960264
GOTERM_BP_DIRECT GO:0033077~T cell differentiation in thymus 8 0.4046535154274153 0.020845106415414066 ZFP36L1, NKAP, ZFP36L2, BCL2, ADAM17, CDK6, FZD5, B2M 1802 27 16792 2.7610473958975628 1.0 0.446690827445946 33.19725076960264
GOTERM_BP_DIRECT GO:0043001~Golgi to plasma membrane protein transport 8 0.4046535154274153 0.020845106415414066 KIF13A, GOLGA7, RAB31, RAB34, SPTBN1, VAMP3, RAB10, GOLGA4 1802 27 16792 2.7610473958975628 1.0 0.446690827445946 33.19725076960264
GOTERM_BP_DIRECT GO:0048863~stem cell differentiation 8 0.4046535154274153 0.020845106415414066 LIF, ZNF281, JARID2, MTF2, PUM1, HMGA2, LIN28A, RUNX2 1802 27 16792 2.7610473958975628 1.0 0.446690827445946 33.19725076960264
GOTERM_BP_DIRECT GO:0003151~outflow tract morphogenesis 11 0.556398583712696 0.021826121114839885 NIPBL, HIF1A, HEYL, SIX1, VEGFA, TGFBR2, BMPR2, TGFBR3, PLXND1, RBPJ, BMPR1A 1802 46 16792 2.228345316797761 1.0 0.46029786876486456 34.46743764620568
GOTERM_BP_DIRECT GO:0010595~positive regulation of endothelial cell migration 11 0.556398583712696 0.021826121114839885 NRP1, ROCK2, ETS1, EDN1, VEGFA, BMPR2, RHOB, ITGB3, THBS1, FGF2, FOXP1 1802 46 16792 2.228345316797761 1.0 0.46029786876486456 34.46743764620568
GOTERM_BP_DIRECT GO:0048666~neuron development 11 0.556398583712696 0.021826121114839885 LIF, ATAT1, BECN1, XBP1, TENM3, WNK1, SKI, EN2, FIG4, PBX3, SOD2 1802 46 16792 2.228345316797761 1.0 0.46029786876486456 34.46743764620568
GOTERM_BP_DIRECT GO:0042060~wound healing 16 0.8093070308548306 0.021829336479974235 EGFR, IL6, ERBB3, ERBB2, TGFBR1, FUT10, NF1, TGFBR2, PTK7, ITGB3, CASP3, PDGFRA, DSP, PAK1, MTOR, FGF2 1802 80 16792 1.8637069922308547 1.0 0.45860183515055486 34.47156291141038
GOTERM_BP_DIRECT GO:0048593~camera-type eye morphogenesis 6 0.30349013657056145 0.022432172105991473 YY1, VEGFA, NF1, TENM3, SKI, COL8A1 1802 16 16792 3.4944506104328523 1.0 0.4660504648813384 35.240658321015175
GOTERM_BP_DIRECT GO:0003203~endocardial cushion morphogenesis 6 0.30349013657056145 0.022432172105991473 HEYL, MDM2, SOX9, ACVR1, BMPR1A, TWIST1 1802 16 16792 3.4944506104328523 1.0 0.4660504648813384 35.240658321015175
GOTERM_BP_DIRECT GO:0070848~response to growth factor 6 0.30349013657056145 0.022432172105991473 GATA6, TBC1D7, CDC34, SKIL, MYC, DUSP6 1802 16 16792 3.4944506104328523 1.0 0.4660504648813384 35.240658321015175
GOTERM_BP_DIRECT GO:0031396~regulation of protein ubiquitination 6 0.30349013657056145 0.022432172105991473 HERPUD1, HSP90AA1, UBXN2A, TGFBR1, HSPA1B, SIAH2 1802 16 16792 3.4944506104328523 1.0 0.4660504648813384 35.240658321015175
GOTERM_BP_DIRECT GO:0007405~neuroblast proliferation 6 0.30349013657056145 0.022432172105991473 FZD9, NDE1, PLXNB2, ID4, RACGAP1, FRS2 1802 16 16792 3.4944506104328523 1.0 0.4660504648813384 35.240658321015175
GOTERM_BP_DIRECT GO:0007346~regulation of mitotic cell cycle 10 0.5058168942842691 0.02335857411916662 CDKN1A, GBF1, CKS2, THAP1, BIRC5, RB1, ZNF268, SIK1, SIRT1, MYC 1802 40 16792 2.329633740288568 1.0 0.47810464525026486 36.40590392713698
GOTERM_BP_DIRECT GO:0003181~atrioventricular valve morphogenesis 5 0.25290844714213456 0.023448244182197854 HEYL, TGFBR2, BMPR2, MDM2, ACVR1 1802 11 16792 4.235697709615579 1.0 0.4776666892785697 36.517631594197134
GOTERM_BP_DIRECT GO:1902188~positive regulation of viral release from host cell 5 0.25290844714213456 0.023448244182197854 CHMP3, TSG101, VPS4B, VPS37B, CHMP2B 1802 11 16792 4.235697709615579 1.0 0.4776666892785697 36.517631594197134
GOTERM_BP_DIRECT GO:0060213~positive regulation of nuclear-transcribed mRNA poly(A) tail shortening 5 0.25290844714213456 0.023448244182197854 TNRC6C, BTG2, AGO2, PABPC1, TNRC6B 1802 11 16792 4.235697709615579 1.0 0.4776666892785697 36.517631594197134
GOTERM_BP_DIRECT GO:0010763~positive regulation of fibroblast migration 5 0.25290844714213456 0.023448244182197854 AKT1, BAG4, SLC8A1, PAK3, THBS1 1802 11 16792 4.235697709615579 1.0 0.4776666892785697 36.517631594197134
GOTERM_BP_DIRECT GO:0045669~positive regulation of osteoblast differentiation 13 0.6575619625695498 0.02384921572676687 IL6, PDLIM7, SMAD5, BMPR2, IGF1, ID4, GNAS, JAG1, IL6R, FGF2, RUNX2, ACVR1, BMPR1A 1802 60 16792 2.0190159082500925 1.0 0.4817523654663227 37.01496459285184
GOTERM_BP_DIRECT GO:0043524~negative regulation of neuron apoptotic process 23 1.163378856853819 0.023971156990441157 FZD9, HRAS, NRP1, XRCC2, ERBB3, CPEB4, MECP2, BIRC5, UBE2V2, BCL2L1, EN2, SIX4, NR4A3, GDNF, SOD2, PDPK1, KRAS, SET, BHLHB9, BTG2, UNC5B, BCL2, SIX1 1802 132 16792 1.623684122019305 1.0 0.48176840790365116 37.165477002377415
GOTERM_BP_DIRECT GO:0016573~histone acetylation 9 0.4552352048558422 0.02461244250642118 CPA4, MEAF6, NCOA3, TAF5, CREBBP, MECP2, TRRAP, SRCAP, GTF3C4 1802 34 16792 2.4666710191290724 1.0 0.48916676462863773 37.95142330491428
GOTERM_BP_DIRECT GO:0001932~regulation of protein phosphorylation 9 0.4552352048558422 0.02461244250642118 PTK2, LYN, CCDC88C, PLXNB2, SOCS1, EZH2, FNIP1, RAD51, STAT2 1802 34 16792 2.4666710191290724 1.0 0.48916676462863773 37.95142330491428
GOTERM_BP_DIRECT GO:0051000~positive regulation of nitric-oxide synthase activity 7 0.3540718259989884 0.02487832771807246 AKT1, KRAS, HIF1A, ESR1, TERF2, CALM2, CALM1 1802 22 16792 2.9649883967309054 1.0 0.4911648014275599 38.27454652236541
GOTERM_BP_DIRECT GO:1904886~beta-catenin destruction complex disassembly 7 0.3540718259989884 0.02487832771807246 CSNK1A1, DVL3, CAV1, GSK3B, LRP6, FZD5, APC 1802 22 16792 2.9649883967309054 1.0 0.4911648014275599 38.27454652236541
GOTERM_BP_DIRECT GO:2001243~negative regulation of intrinsic apoptotic signaling pathway 7 0.3540718259989884 0.02487832771807246 HERPUD1, MCL1, DDX3X, BCL2, MMP9, BCL2L1, HELLS 1802 22 16792 2.9649883967309054 1.0 0.4911648014275599 38.27454652236541
GOTERM_BP_DIRECT GO:0071230~cellular response to amino acid stimulus 11 0.556398583712696 0.025144521701337887 EGFR, COL4A1, XBP1, CPEB4, IPO5, SOCS1, DNMT1, BCL2L1, RRAGD, MMP2, SESN3 1802 47 16792 2.1809337143127023 1.0 0.493140349133405 38.59644694321117
GOTERM_BP_DIRECT GO:0031100~organ regeneration 11 0.556398583712696 0.025144521701337887 PKM, CDKN1A, ADM, MKI67, IGF2R, TGFBR2, TGFBR3, NR4A3, CDK4, CCNA2, PRPS1 1802 47 16792 2.1809337143127023 1.0 0.493140349133405 38.59644694321117
GOTERM_BP_DIRECT GO:0090090~negative regulation of canonical Wnt signaling pathway 27 1.3657056145675266 0.025267692956568073 CAV1, FOXO1, CDH2, FOXO3, SOX9, TCF7L2, TMEM64, CUL3, PSMB5, RPS27A, APC, CSNK1A1, EGR1, DVL3, G3BP1, SNAI2, STK4, FZD6, PSMA2, MAPK14, GSK3B, LRP6, PSME3, MCC, PSME4, UBB, SIAH2 1802 163 16792 1.5435610058353704 1.0 0.49311863050171434 38.74485523074011
GOTERM_BP_DIRECT GO:2000145~regulation of cell motility 8 0.4046535154274153 0.025292465125456878 EGFR, ROCK2, DIAPH1, ERBB3, ERBB2, CDK6, SSX2IP, ABL1 1802 28 16792 2.6624385603297926 1.0 0.4917435830732644 38.77466197345035
GOTERM_BP_DIRECT GO:0032007~negative regulation of TOR signaling 8 0.4046535154274153 0.025292465125456878 HIF1A, MAPKAPK5, PRKAA1, TBC1D7, PRKAA2, SIRT1, FNIP1, DDIT4 1802 28 16792 2.6624385603297926 1.0 0.4917435830732644 38.77466197345035
GOTERM_BP_DIRECT GO:0006914~autophagy 23 1.163378856853819 0.025913070212596822 HMGB1, ATG9A, NRBF2, CHMP3, BECN1, TSG101, TMBIM6, VPS37B, FOXO1, VPS51, RAB33B, CHMP2B, ATG4C, TMEM59, SH3GLB1, XBP1, VPS4B, USP10, MTOR, ABL1, DRAM1, USP13, RNF41 1802 133 16792 1.6114759707259267 1.0 0.4985048994689426 39.51692523580057
GOTERM_BP_DIRECT GO:0032092~positive regulation of protein binding 13 0.6575619625695498 0.026889133374762824 HERPUD1, CAV1, RAN, TRIB3, FKBP1A, TCF7L2, STK4, B2M, CAPRIN2, EP300, GSK3B, PLXND1, LFNG 1802 61 16792 1.9859172868033697 1.0 0.50982140570422 40.667097068880274
GOTERM_BP_DIRECT GO:0007623~circadian rhythm 15 0.7587253414264037 0.027076113749419026 EGFR, SREBF1, NTRK3, CRY2, EP300, KLF9, ID1, CREB1, GSK3B, KLF10, SERPINE1, PER2, ID4, CDK4, SETX 1802 75 16792 1.863706992230855 1.0 0.5105595133762448 40.885051436270416
GOTERM_BP_DIRECT GO:0070527~platelet aggregation 10 0.5058168942842691 0.027170170014104777 ACTB, TLN1, PDGFRA, GNAS, ITGB3, MYH9, MPL, FLNA, SLC7A11, VCL 1802 41 16792 2.2728134051595785 1.0 0.5100790778175439 40.994401396238125
GOTERM_BP_DIRECT GO:0000278~mitotic cell cycle 10 0.5058168942842691 0.027170170014104777 CUL3, XRCC2, PAK3, PAK4, RRM1, TFDP2, PAK1, CDC5L, PPP2R2A, TFDP1 1802 41 16792 2.2728134051595785 1.0 0.5100790778175439 40.994401396238125
GOTERM_BP_DIRECT GO:0001649~osteoblast differentiation 19 0.9610520991401114 0.02749841488085268 CYP24A1, DHX9, BMP3, ATP5B, NF1, CLTC, SNAI2, LGR4, TPM4, HNRNPU, IARS, AKT1, RSL1D1, MEF2D, RPS15, HNRNPC, RUNX2, IGFBP5, TWIST1 1802 104 16792 1.702424656364723 1.0 0.5126372093372613 41.37451933037403
GOTERM_BP_DIRECT GO:0000910~cytokinesis 11 0.556398583712696 0.028809870402109455 RAB11FIP4, KIF13A, ROCK2, BECN1, ZFYVE26, INCENP, RHOB, BIRC5, ESPL1, BCL2L1, MYH9 1802 48 16792 2.135497595264521 1.0 0.5275817486031784 42.87019133894211
GOTERM_BP_DIRECT GO:0010467~gene expression 11 0.556398583712696 0.028809870402109455 FMN1, PCBP2, PTBP1, HNRNPA2B1, IGF2BP1, IGF2BP3, HNRNPC, POLR2D, HNRNPA1, HNRNPA0, HNRNPU 1802 48 16792 2.135497595264521 1.0 0.5275817486031784 42.87019133894211
GOTERM_BP_DIRECT GO:0006865~amino acid transport 9 0.4552352048558422 0.028999422107648977 SLC1A5, SLC17A5, SLC38A2, SLC7A2, SLC7A1, SLC38A1, SLC7A5, MYC, SLC7A11 1802 35 16792 2.3961947042968132 1.0 0.5282322110806963 43.08335371550282
GOTERM_BP_DIRECT GO:0031648~protein destabilization 9 0.4552352048558422 0.028999422107648977 CDKN2A, CCDC88C, ID1, XBP1, PEX2, MDM2, CDC73, MYLIP, SIRT1 1802 35 16792 2.3961947042968132 1.0 0.5282322110806963 43.08335371550282
GOTERM_BP_DIRECT GO:0071902~positive regulation of protein serine/threonine kinase activity 9 0.4552352048558422 0.028999422107648977 PARP16, MAP2K1, MAP2K2, PPP2CA, EZH2, IGF2, STK4, CALM2, CALM1 1802 35 16792 2.3961947042968132 1.0 0.5282322110806963 43.08335371550282
GOTERM_BP_DIRECT GO:0007178~transmembrane receptor protein serine/threonine kinase signaling pathway 6 0.30349013657056145 0.02903999754668034 ACVR1B, PALM2-AKAP2, MAPK14, BMPR2, AKAP2, ACVR1 1802 17 16792 3.288894692172096 1.0 0.5270357617661348 43.12888519789334
GOTERM_BP_DIRECT GO:0032722~positive regulation of chemokine production 6 0.30349013657056145 0.02903999754668034 IL6, HIF1A, ADAM17, TLR3, TLR4, IL6R 1802 17 16792 3.288894692172096 1.0 0.5270357617661348 43.12888519789334
GOTERM_BP_DIRECT GO:0006672~ceramide metabolic process 6 0.30349013657056145 0.02903999754668034 SGPL1, COL4A3BP, PPP2CA, ACER2, ORMDL1, CLN8 1802 17 16792 3.288894692172096 1.0 0.5270357617661348 43.12888519789334
GOTERM_BP_DIRECT GO:0090201~negative regulation of release of cytochrome c from mitochondria 6 0.30349013657056145 0.02903999754668034 AKT1, FXN, ARRB2, LMNA, IGF1, BCL2L1 1802 17 16792 3.288894692172096 1.0 0.5270357617661348 43.12888519789334
GOTERM_BP_DIRECT GO:1901216~positive regulation of neuron death 6 0.30349013657056145 0.02903999754668034 PICALM, GSK3B, MTOR, ABL1, PARP1, DDIT4 1802 17 16792 3.288894692172096 1.0 0.5270357617661348 43.12888519789334
GOTERM_BP_DIRECT GO:0000289~nuclear-transcribed mRNA poly(A) tail shortening 8 0.4046535154274153 0.03034700536346825 EIF4A3, EIF4E, EIF4A2, EIF4A1, CNOT2, PABPC1, CNOT6, CNOT4 1802 29 16792 2.5706303341115238 1.0 0.5412409187233959 44.57720634896931
GOTERM_BP_DIRECT GO:0035924~cellular response to vascular endothelial growth factor stimulus 7 0.3540718259989884 0.03069062323057242 VCAM1, AKT1, NRP1, XBP1, MAPK14, VEGFA, ERN1 1802 23 16792 2.836075857742605 1.0 0.5436324270078167 44.952131946668274
GOTERM_BP_DIRECT GO:0001836~release of cytochrome c from mitochondria 7 0.3540718259989884 0.03069062323057242 FZD9, GGCT, BCL2, TIMM50, BCL2L1, PMAIP1, SOD2 1802 23 16792 2.836075857742605 1.0 0.5436324270078167 44.952131946668274
GOTERM_BP_DIRECT GO:0071398~cellular response to fatty acid 7 0.3540718259989884 0.03069062323057242 E2F1, SREBF1, LDLR, PDK3, CREB1, EDN1, SMARCD1 1802 23 16792 2.836075857742605 1.0 0.5436324270078167 44.952131946668274
GOTERM_BP_DIRECT GO:0071679~commissural neuron axon guidance 4 0.20232675771370764 0.030940833681582423 NRP1, RYK, VEGFA, NFIB 1802 7 16792 5.324877120659585 1.0 0.5448930232118894 45.22362571735056
GOTERM_BP_DIRECT GO:1904628~cellular response to phorbol 13-acetate 12-myristate 4 0.20232675771370764 0.030940833681582423 ZFP36L1, ZFP36L2, CDK6, MYC 1802 7 16792 5.324877120659585 1.0 0.5448930232118894 45.22362571735056
GOTERM_BP_DIRECT GO:0044321~response to leptin 4 0.20232675771370764 0.030940833681582423 CCND1, EDN1, SIRT1, STAT3 1802 7 16792 5.324877120659585 1.0 0.5448930232118894 45.22362571735056
GOTERM_BP_DIRECT GO:0019054~modulation by virus of host process 4 0.20232675771370764 0.030940833681582423 KPNA5, KPNB1, KPNA2, KPNA1 1802 7 16792 5.324877120659585 1.0 0.5448930232118894 45.22362571735056
GOTERM_BP_DIRECT GO:0035280~miRNA loading onto RISC involved in gene silencing by miRNA 4 0.20232675771370764 0.030940833681582423 DICER1, AGO1, AGO2, AGO3 1802 7 16792 5.324877120659585 1.0 0.5448930232118894 45.22362571735056
GOTERM_BP_DIRECT GO:0032287~peripheral nervous system myelin maintenance 4 0.20232675771370764 0.030940833681582423 AKT1, MPP5, SH3TC2, AKT2 1802 7 16792 5.324877120659585 1.0 0.5448930232118894 45.22362571735056
GOTERM_BP_DIRECT GO:0036302~atrioventricular canal development 4 0.20232675771370764 0.030940833681582423 CHD7, SMAD4, RBPJ, PTPN11 1802 7 16792 5.324877120659585 1.0 0.5448930232118894 45.22362571735056
GOTERM_BP_DIRECT GO:0006282~regulation of DNA repair 4 0.20232675771370764 0.030940833681582423 TMEM189-UBE2V1, USP1, UBE2V1, UBE2V2 1802 7 16792 5.324877120659585 1.0 0.5448930232118894 45.22362571735056
GOTERM_BP_DIRECT GO:0060978~angiogenesis involved in coronary vascular morphogenesis 3 0.15174506828528073 0.03202893334063492 NRP1, TGFBR1, FGF2 1802 3 16792 9.318534961154272 1.0 0.5558240799141435 46.38959025305296
GOTERM_BP_DIRECT GO:0071930~negative regulation of transcription involved in G1/S transition of mitotic cell cycle 3 0.15174506828528073 0.03202893334063492 E2F1, E2F7, RB1 1802 3 16792 9.318534961154272 1.0 0.5558240799141435 46.38959025305296
GOTERM_BP_DIRECT GO:1990646~cellular response to prolactin 3 0.15174506828528073 0.03202893334063492 IL6, CDC5L, MYC 1802 3 16792 9.318534961154272 1.0 0.5558240799141435 46.38959025305296
GOTERM_BP_DIRECT GO:0070141~response to UV-A 3 0.15174506828528073 0.03202893334063492 AKT1, EGFR, CCND1 1802 3 16792 9.318534961154272 1.0 0.5558240799141435 46.38959025305296
GOTERM_BP_DIRECT GO:0035986~senescence-associated heterochromatin focus assembly 3 0.15174506828528073 0.03202893334063492 CDKN2A, HMGA2, HMGA1 1802 3 16792 9.318534961154272 1.0 0.5558240799141435 46.38959025305296
GOTERM_BP_DIRECT GO:0018076~N-terminal peptidyl-lysine acetylation 3 0.15174506828528073 0.03202893334063492 KAT2B, EP300, CREBBP 1802 3 16792 9.318534961154272 1.0 0.5558240799141435 46.38959025305296
GOTERM_BP_DIRECT GO:0050678~regulation of epithelial cell proliferation 5 0.25290844714213456 0.032246625776211034 HMGN1, SIX1, SIX4, FRS2, RAB33B 1802 12 16792 3.882722900480947 1.0 0.556617895366264 46.620019367335665
GOTERM_BP_DIRECT GO:0090399~replicative senescence 5 0.25290844714213456 0.032246625776211034 CDKN1A, CDKN2A, CHEK2, CTC1, ATM 1802 12 16792 3.882722900480947 1.0 0.556617895366264 46.620019367335665
GOTERM_BP_DIRECT GO:0051897~positive regulation of protein kinase B signaling 16 0.8093070308548306 0.0325796000727796 PTPRJ, EGFR, IL6, MTDH, OSBPL8, TGFBR1, IGF2, TCF7L2, BAG4, PTK2, ARRB2, XBP1, MTOR, THBS1, FGF2, IGFBP5 1802 84 16792 1.7749590402198614 1.0 0.5587040844980319 46.97066003638884
GOTERM_BP_DIRECT GO:0042752~regulation of circadian rhythm 11 0.556398583712696 0.03283853438223855 CRY2, ROCK2, CREB1, KLF10, EZH2, PER2, PRKAA1, PRKAA2, PPP1CC, TOP2A, PPP1CB 1802 49 16792 2.091916011687694 1.0 0.5599351231319774 47.24182239800957
GOTERM_BP_DIRECT GO:0035914~skeletal muscle cell differentiation 11 0.556398583712696 0.03283853438223855 EGR1, COPS2, PHOX2B, MEF2D, FOS, BTG2, HEYL, GTF3C5, FOXN2, EEF2, RB1 1802 49 16792 2.091916011687694 1.0 0.5599351231319774 47.24182239800957
GOTERM_BP_DIRECT GO:0045665~negative regulation of neuron differentiation 12 0.6069802731411229 0.033575179247349846 MIB1, PHOX2B, APP, EIF4E, CTDSP1, ID4, JAG1, FOXO3, REST, MEIS1, NR2E1, DDX6 1802 56 16792 1.9968289202473442 1.0 0.5664271068888624 48.0060858137015
GOTERM_BP_DIRECT GO:0031647~regulation of protein stability 14 0.7081436519979768 0.03364215366769839 SREBF1, NF2, SOX4, AURKA, PTEN, MAPK1, SUMO1, KRAS, CDKN2A, SH3GLB1, XBP1, CDKN2AIP, BCL2, HSPA8 1802 70 16792 1.863706992230855 1.0 0.565495929229906 48.07504842833706
GOTERM_BP_DIRECT GO:0042059~negative regulation of epidermal growth factor receptor signaling pathway 9 0.4552352048558422 0.03389638776039176 EPS15, PTPRJ, EGFR, RNF115, TSG101, GRB2, CBL, UBB, RPS27A 1802 36 16792 2.3296337402885685 1.0 0.5666127230609563 48.33604135586972
GOTERM_BP_DIRECT GO:0000723~telomere maintenance 9 0.4552352048558422 0.03389638776039176 DNA2, SP100, XRCC6, SMG1, TERF2IP, APEX1, CTC1, TERF2, ATM 1802 36 16792 2.3296337402885685 1.0 0.5666127230609563 48.33604135586972
GOTERM_BP_DIRECT GO:0006367~transcription initiation from RNA polymerase II promoter 25 1.2645422357106728 0.03409158916133902 E2F2, E2F3, THRA, NR6A1, NR3C1, RORA, POLR2D, NR2E1, GTF2E1, GTF2A1, AR, NRBF2, KAT2B, TAF5, CREBBP, ESR1, TEAD1, MED13, NR4A3, MED10, GTF2H1, NOTCH2, GTF2I, MED8, RBPJ 1802 152 16792 1.5326537765056372 1.0 0.567079094649303 48.53558787896659
GOTERM_BP_DIRECT GO:0050900~leukocyte migration 21 1.062215477996965 0.03539591168729951 B4GALT1, CD244, HRAS, CAV1, ATP1B3, LYN, GRB2, MMP9, F2RL1, FPR1, ITGA3, ITGB3, MYH9, ITGB1, SLC7A5, SLC7A11, PTPN11, NRAS, SLC16A1, KRAS, CD44 1802 122 16792 1.60401011626426 1.0 0.5793184676171546 49.85031497351867
GOTERM_BP_DIRECT GO:0046326~positive regulation of glucose import 8 0.4046535154274153 0.03603806142175524 AKT1, IRS2, MAPK14, ARPP19, ADIPOR2, IGF1, IRS1, AKT2 1802 30 16792 2.484942656307806 1.0 0.5843481524411424 50.4858317830094
GOTERM_BP_DIRECT GO:0044344~cellular response to fibroblast growth factor stimulus 8 0.4046535154274153 0.03603806142175524 ZFP36L1, ZFP36L2, CD44, DSTYK, CDC5L, SNAI2, MYC, SETX 1802 30 16792 2.484942656307806 1.0 0.5843481524411424 50.4858317830094
GOTERM_BP_DIRECT GO:0034504~protein localization to nucleus 8 0.4046535154274153 0.03603806142175524 SYNE2, SIX1, PIKFYVE, LMNA, CNEP1R1, MDM2, SIX4, SOX9 1802 30 16792 2.484942656307806 1.0 0.5843481524411424 50.4858317830094
GOTERM_BP_DIRECT GO:0071773~cellular response to BMP stimulus 8 0.4046535154274153 0.03603806142175524 PHOX2B, GATA6, HEYL, BMPR2, SMAD4, RUNX2, ACVR1, BMPR1A 1802 30 16792 2.484942656307806 1.0 0.5843481524411424 50.4858317830094
GOTERM_BP_DIRECT GO:0090004~positive regulation of establishment of protein localization to plasma membrane 8 0.4046535154274153 0.03603806142175524 AKT1, PDPK1, IFNG, WNK3, ARF6, ITGA3, ITGB1, RHOG 1802 30 16792 2.484942656307806 1.0 0.5843481524411424 50.4858317830094
GOTERM_BP_DIRECT GO:0043525~positive regulation of neuron apoptotic process 10 0.5058168942842691 0.036064351064175854 CASP3, CASP9, PAK3, NF1, CDC34, FOXO3, PMAIP1, ABL1, BCL2L11, ATM 1802 43 16792 2.1671011537568075 1.0 0.5829794935292175 50.5116865265228
GOTERM_BP_DIRECT GO:0031175~neuron projection development 18 0.9104704097116844 0.036744882625332514 HMGB1, IL6, LYN, RYK, SNAPIN, RB1, GDNF, UHMK1, BLOC1S6, APP, BLOC1S2, BTG2, ULK1, CAMSAP2, MAP4, STMN1, RAB13, EHD1 1802 100 16792 1.6773362930077693 1.0 0.5882986410743718 51.17652478582366
GOTERM_BP_DIRECT GO:0051412~response to corticosterone 6 0.30349013657056145 0.03675585903404384 NTRK3, FOS, CDKN1A, CCND1, CALM2, CALM1 1802 18 16792 3.1061783203847577 1.0 0.5867827198400766 51.18717838036648
GOTERM_BP_DIRECT GO:0043123~positive regulation of I-kappaB kinase/NF-kappaB signaling 26 1.3151239251390996 0.037089051364175285 MAVS, MTDH, TMEM189-UBE2V1, SLC20A1, LITAF, TBK1, F2RL1, TSPAN6, PPM1A, UBE2V1, FKBP1A, TERF2IP, IRAK4, ANKRD17, TMED4, REL, MAP3K3, TMEM101, BRD4, IL1A, RPS27A, TAB2, FLNA, TNFRSF10B, UBB, ABL1 1802 161 16792 1.5048565775777087 1.0 0.5885220562369402 51.50952502666525
GOTERM_BP_DIRECT GO:0045648~positive regulation of erythrocyte differentiation 7 0.3540718259989884 0.03732245776085055 ACVR1B, TAL1, HMGB2, HIF1A, ETS1, MAPK14, FOXO3 1802 24 16792 2.717906030336663 1.0 0.5892451905976339 51.73413104415947
GOTERM_BP_DIRECT GO:0046907~intracellular transport 7 0.3540718259989884 0.03732245776085055 BBS4, TMEM167A, NUP50, RAB14, SPIRE1, GNAS, BCAS4 1802 24 16792 2.717906030336663 1.0 0.5892451905976339 51.73413104415947
GOTERM_BP_DIRECT GO:0070371~ERK1 and ERK2 cascade 7 0.3540718259989884 0.03732245776085055 ZFP36L1, MAPK1, ZFP36L2, MAP2K1, MAP2K2, IGF1, SOX9 1802 24 16792 2.717906030336663 1.0 0.5892451905976339 51.73413104415947
GOTERM_BP_DIRECT GO:0035094~response to nicotine 9 0.4552352048558422 0.03932488829541014 VCAM1, CASP3, ND4, BCL2, CREB1, EDN1, IL13, ND6, SLC7A11 1802 37 16792 2.2666706662267155 1.0 0.6071590286974281 53.62095709768495
GOTERM_BP_DIRECT GO:0042593~glucose homeostasis 18 0.9104704097116844 0.03993608945180196 IL6, KCNB1, ADIPOR2, SOX4, PFKM, IRS1, TCF7L2, STAT3, SESN3, PTPN11, AKT1, G6PC, SLC16A1, CRY2, HIF1A, PRKAA1, PRKAA2, IGFBP5 1802 101 16792 1.6607290029779893 1.0 0.6113311175535128 54.18280284668002
GOTERM_BP_DIRECT GO:0016241~regulation of macroautophagy 10 0.5058168942842691 0.04118262709736187 ATP6V0E1, CASP3, CAPNS1, SH3GLB1, EXOC8, SNX5, ERN1, ATP6V1B2, PRKAA2, ATP6V1G1 1802 44 16792 2.1178488548077894 1.0 0.6212633012031819 55.30874871367413
GOTERM_BP_DIRECT GO:0034644~cellular response to UV 10 0.5058168942842691 0.04118262709736187 FBXW7, EP300, CASP9, PTGS2, YY1, CREBBP, AURKB, MYC, CDC25A, TP53INP1 1802 44 16792 2.1178488548077894 1.0 0.6212633012031819 55.30874871367413
GOTERM_BP_DIRECT GO:0048010~vascular endothelial growth factor receptor signaling pathway 14 0.7081436519979768 0.04121036173771299 ACTB, PTK2, NRP1, HSP90AA1, VAV3, ROCK2, XBP1, MAPK14, RAC1, VEGFA, WASF2, BMPR2, ITGB3, CRK 1802 72 16792 1.8119373535577754 1.0 0.6199208960623918 55.33349947689445
GOTERM_BP_DIRECT GO:0071479~cellular response to ionizing radiation 8 0.4046535154274153 0.04239050497745754 CDKN1A, GRB2, MAPK14, INTS7, RHOB, SNAI2, SIRT1, RAD51 1802 31 16792 2.4047832157817477 1.0 0.6289414916485669 56.37471923344746
GOTERM_BP_DIRECT GO:0043552~positive regulation of phosphatidylinositol 3-kinase activity 8 0.4046535154274153 0.04239050497745754 PTK2, VAV3, LYN, SH3GLB1, RAC1, PDGFRA, FGF2, IRS1 1802 31 16792 2.4047832157817477 1.0 0.6289414916485669 56.37471923344746
GOTERM_BP_DIRECT GO:0030100~regulation of endocytosis 8 0.4046535154274153 0.04239050497745754 STON2, PICALM, RAB5B, RAB4A, SNX17, SYNJ2BP, SNX12, ABL1 1802 31 16792 2.4047832157817477 1.0 0.6289414916485669 56.37471923344746
GOTERM_BP_DIRECT GO:0014032~neural crest cell development 5 0.25290844714213456 0.042721488820573396 RDH10, EDN1, SNAI2, SOX9, BMPR1A 1802 13 16792 3.5840519081362587 1.0 0.6302835427531963 56.66258384370253
GOTERM_BP_DIRECT GO:0055089~fatty acid homeostasis 5 0.25290844714213456 0.042721488820573396 GOT1, XBP1, PRKAA1, PRKAA2, SIRT1 1802 13 16792 3.5840519081362587 1.0 0.6302835427531963 56.66258384370253
GOTERM_BP_DIRECT GO:0046628~positive regulation of insulin receptor signaling pathway 5 0.25290844714213456 0.042721488820573396 OSBPL8, NUCKS1, IGF2, IRS1, SIRT1 1802 13 16792 3.5840519081362587 1.0 0.6302835427531963 56.66258384370253
GOTERM_BP_DIRECT GO:0043518~negative regulation of DNA damage response, signal transduction by p53 class mediator 5 0.25290844714213456 0.042721488820573396 CD44, MDM2, SNAI2, SIRT1, TWIST1 1802 13 16792 3.5840519081362587 1.0 0.6302835427531963 56.66258384370253
GOTERM_BP_DIRECT GO:0060389~pathway-restricted SMAD protein phosphorylation 5 0.25290844714213456 0.042721488820573396 SMAD7, TGFBR1, TGFBR2, TGFBR3, ACVR1 1802 13 16792 3.5840519081362587 1.0 0.6302835427531963 56.66258384370253
GOTERM_BP_DIRECT GO:0060976~coronary vasculature development 7 0.3540718259989884 0.04480275545491217 SMAD6, SNX17, DYNC2H1, PTK7, DCTN5, PRDM1, PLXND1 1802 25 16792 2.6091897891231963 1.0 0.6466007572984676 58.43187201535582
GOTERM_BP_DIRECT GO:0015949~nucleobase-containing small molecule interconversion 7 0.3540718259989884 0.04480275545491217 NME4, GSR, RRM2, RRM1, CTPS1, TXNRD1, AK4 1802 25 16792 2.6091897891231963 1.0 0.6466007572984676 58.43187201535582
GOTERM_BP_DIRECT GO:0008625~extrinsic apoptotic signaling pathway via death domain receptors 9 0.4552352048558422 0.045303571923610175 TNFRSF10B, DDX3X, BLOC1S2, BCL2, NF1, KIAA0141, DIABLO, SORT1, DAPK1 1802 38 16792 2.2070214381681175 1.0 0.6492146823918004 58.84727938329095
GOTERM_BP_DIRECT GO:0001568~blood vessel development 9 0.4552352048558422 0.045303571923610175 MIB1, CDX2, CRKL, MAP3K3, TGFBR2, MDM2, FOXO1, TCF7L2, AHR 1802 38 16792 2.2070214381681175 1.0 0.6492146823918004 58.84727938329095
GOTERM_BP_DIRECT GO:0030522~intracellular receptor signaling pathway 9 0.4552352048558422 0.045303571923610175 NOTCH2, AR, THRA, NCOA3, RORA, NR4A3, NR2F2, AHR, STAT3 1802 38 16792 2.2070214381681175 1.0 0.6492146823918004 58.84727938329095
GOTERM_BP_DIRECT GO:0090190~positive regulation of branching involved in ureteric bud morphogenesis 6 0.30349013657056145 0.045614071234334905 SIX1, VEGFA, SIX4, SOX9, GDNF, LGR4 1802 19 16792 2.942695250890823 1.0 0.6502235058250528 59.1028470659693
GOTERM_BP_DIRECT GO:0030220~platelet formation 6 0.30349013657056145 0.045614071234334905 TAL1, CASP3, EP300, CASP9, MYH9, PTPN11 1802 19 16792 2.942695250890823 1.0 0.6502235058250528 59.1028470659693
GOTERM_BP_DIRECT GO:0043536~positive regulation of blood vessel endothelial cell migration 6 0.30349013657056145 0.045614071234334905 AKT1, MAPK14, VEGFA, AMOTL1, THBS1, FGF2 1802 19 16792 2.942695250890823 1.0 0.6502235058250528 59.1028470659693
GOTERM_BP_DIRECT GO:0046825~regulation of protein export from nucleus 4 0.20232675771370764 0.045623496874073285 CDKN2A, PTPN14, UHMK1, PTPN11 1802 8 16792 4.659267480577137 1.0 0.6487474745363664 59.110581604400416
GOTERM_BP_DIRECT GO:0060736~prostate gland growth 4 0.20232675771370764 0.045623496874073285 PLAG1, AR, PSAPL1, PTEN 1802 8 16792 4.659267480577137 1.0 0.6487474745363664 59.110581604400416
GOTERM_BP_DIRECT GO:0072091~regulation of stem cell proliferation 4 0.20232675771370764 0.045623496874073285 ZFP36L1, HMGB2, NF2, AGO3 1802 8 16792 4.659267480577137 1.0 0.6487474745363664 59.110581604400416
GOTERM_BP_DIRECT GO:0035196~production of miRNAs involved in gene silencing by miRNA 4 0.20232675771370764 0.045623496874073285 DICER1, AGO1, AGO2, AGO3 1802 8 16792 4.659267480577137 1.0 0.6487474745363664 59.110581604400416
GOTERM_BP_DIRECT GO:2000177~regulation of neural precursor cell proliferation 4 0.20232675771370764 0.045623496874073285 NF2, FOXO1, FOXO3, TRIM71 1802 8 16792 4.659267480577137 1.0 0.6487474745363664 59.110581604400416
GOTERM_BP_DIRECT GO:0006610~ribosomal protein import into nucleus 4 0.20232675771370764 0.045623496874073285 IPO5, TNPO2, KPNB1, TNPO1 1802 8 16792 4.659267480577137 1.0 0.6487474745363664 59.110581604400416
GOTERM_BP_DIRECT GO:0002011~morphogenesis of an epithelial sheet 4 0.20232675771370764 0.045623496874073285 MPP5, LIN7C, JAG1, ARHGAP12 1802 8 16792 4.659267480577137 1.0 0.6487474745363664 59.110581604400416
GOTERM_BP_DIRECT GO:2000641~regulation of early endosome to late endosome transport 4 0.20232675771370764 0.045623496874073285 MAPK1, CHMP3, MAP2K1, MAP2K2 1802 8 16792 4.659267480577137 1.0 0.6487474745363664 59.110581604400416
GOTERM_BP_DIRECT GO:0032926~negative regulation of activin receptor signaling pathway 4 0.20232675771370764 0.045623496874073285 FSTL3, SKI, SYNJ2BP, ACVR1 1802 8 16792 4.659267480577137 1.0 0.6487474745363664 59.110581604400416
GOTERM_BP_DIRECT GO:0045348~positive regulation of MHC class II biosynthetic process 4 0.20232675771370764 0.045623496874073285 XBP1, IFNG, TLR4, SIRT1 1802 8 16792 4.659267480577137 1.0 0.6487474745363664 59.110581604400416
GOTERM_BP_DIRECT GO:0002903~negative regulation of B cell apoptotic process 4 0.20232675771370764 0.045623496874073285 IRS2, BCL6, AURKB, FOXP1 1802 8 16792 4.659267480577137 1.0 0.6487474745363664 59.110581604400416
GOTERM_BP_DIRECT GO:0033629~negative regulation of cell adhesion mediated by integrin 4 0.20232675771370764 0.045623496874073285 ACER2, SERPINE1, SNAI2, PTPN11 1802 8 16792 4.659267480577137 1.0 0.6487474745363664 59.110581604400416
GOTERM_BP_DIRECT GO:0016188~synaptic vesicle maturation 4 0.20232675771370764 0.045623496874073285 ZDHHC15, PICALM, SNAPIN, UNC13A 1802 8 16792 4.659267480577137 1.0 0.6487474745363664 59.110581604400416
GOTERM_BP_DIRECT GO:0016197~endosomal transport 13 0.6575619625695498 0.046394058637070495 PICALM, CHMP3, TSG101, SNX17, KIAA0196, VPS4B, VPS37B, AP5M1, RAB13, UBB, RAB10, RPS27A, CHMP2B 1802 66 16792 1.835469007500084 1.0 0.6535008572234582 59.738224763011914
GOTERM_BP_DIRECT GO:0008542~visual learning 10 0.5058168942842691 0.04676895448598191 APP, KRAS, HIF1A, CREB1, NF1, MECP2, GRIN2A, NPTN, MTOR, ITGB1 1802 45 16792 2.070785546923172 1.0 0.6549881565276472 60.04027504130762
GOTERM_BP_DIRECT GO:0030968~endoplasmic reticulum unfolded protein response 10 0.5058168942842691 0.04676895448598191 PARP16, CCND1, STC2, XBP1, IFNG, YOD1, HSPA5, EDEM3, UGGT1, SERP1 1802 45 16792 2.070785546923172 1.0 0.6549881565276472 60.04027504130762
GOTERM_BP_DIRECT GO:0002576~platelet degranulation 18 0.9104704097116844 0.04691003414849152 TLN1, PHACTR2, LYN, FAM3C, IGF1, IGF2, ITGB3, TIMP3, FLNA, VCL, APP, BRPF3, SERPINE1, VEGFA, THBS1, SRGN, CALM2, CALM1 1802 103 16792 1.6284818378716206 1.0 0.6545879549613531 60.15338450085048
GOTERM_BP_DIRECT GO:0071407~cellular response to organic cyclic compound 12 0.6069802731411229 0.04705527905878959 AKT1, SLC16A1, CASP3, CDKN1B, PAK3, PAK4, SMAD5, RAP1B, MBD2, STAT3, TMF1, IGFBP5 1802 59 16792 1.8952952463364623 1.0 0.6542240846765455 60.26951635560076
GOTERM_BP_DIRECT GO:0006633~fatty acid biosynthetic process 11 0.556398583712696 0.04725008351451761 SC5D, MSMO1, AASDHPPT, XBP1, PRKAG1, HSD17B12, ACACA, PRKAA1, PRKAA2, FADS6, PCCB 1802 52 16792 1.9712285494749424 1.0 0.6542578551716053 60.42477040613574
GOTERM_BP_DIRECT GO:0046677~response to antibiotic 8 0.4046535154274153 0.04942442348518219 CASP3, IL6, HSP90AA1, CASP9, ID1, ETS1, MDM2, SKIL 1802 32 16792 2.3296337402885685 1.0 0.6696551258936931 62.119087130177505
GOTERM_BP_DIRECT GO:0045595~regulation of cell differentiation 8 0.4046535154274153 0.04942442348518219 HMGB2, PLEKHB1, PPP2CA, PTBP3, SIK1, RUNX2, KLF4, APC 1802 32 16792 2.3296337402885685 1.0 0.6696551258936931 62.119087130177505
GOTERM_BP_DIRECT GO:0007264~small GTPase mediated signal transduction 36 1.8209408194233687 0.05016969333479355 HRAS, RAB3B, RAB5B, RAB40C, RRAD, ARF6, RHOV, KRAS, RAC1, ARHGAP1, RHOG, RAB21, RHOBTB3, RAB2B, VAV3, RAP2C, RAN, RAB4A, DOCK5, RABL2A, RAB33B, RABL2B, RAB32, NRAS, RAB31, RAB30, RAB19, RAB34, YWHAQ, RAB14, RAP1B, ARL8B, RAB13, SIAH2, RAB10, NKIRAS2 1802 246 16792 1.3636880430957474 1.0…
GOTERM_BP_DIRECT GO:0007399~nervous system development 41 2.073849266565503 0.050563789378363366 PCDHA6, GPM6B, ZEB2, JAG1, TTLL7, MYLIP, PAX3, ITM2B, NR2E1, SLC7A5, GDNF, FOS, APP, TPP1, SMARCB1, ROBO1, SMARCD1, FGF2, FZD9, RBFOX2, FUT10, MAP1B, DPYSL2, ARID1B, MBNL1, SIGMAR1, STAT3, PURA, TIMM8A, GMFB, CSGALNACT1, NOTCH2, MEF2D, EP300, SMARCC1, ZIC5, VEGFA, SCN8A, CLN8, PRPS1, VLDLR 1802 287 16…
GOTERM_BP_DIRECT GO:0031018~endocrine pancreas development 7 0.3540718259989884 0.053152118568043964 AKT1, IL6, ONECUT2, FOXO1, SOX4, IL6R, SOX9 1802 26 16792 2.5088363356953813 1.0 0.6923905357743078 64.86497576473688
GOTERM_BP_DIRECT GO:0043923~positive regulation by host of viral transcription 5 0.25290844714213456 0.0548804206740136 EP300, SP1, NUCKS1, SMARCB1, CHD1 1802 14 16792 3.3280482004122405 1.0 0.7028231558494948 66.07305170731375
GOTERM_BP_DIRECT GO:0008610~lipid biosynthetic process 5 0.25290844714213456 0.0548804206740136 SREBF1, PRKAA1, PRKAA2, ACSL4, CLN8 1802 14 16792 3.3280482004122405 1.0 0.7028231558494948 66.07305170731375
GOTERM_BP_DIRECT GO:0007064~mitotic sister chromatid cohesion 5 0.25290844714213456 0.0548804206740136 NIPBL, POGZ, PDS5A, SMC1A, GSG2 1802 14 16792 3.3280482004122405 1.0 0.7028231558494948 66.07305170731375
GOTERM_BP_DIRECT GO:0045821~positive regulation of glycolytic process 5 0.25290844714213456 0.0548804206740136 HIF1A, IGF1, PRKAA1, PRKAA2, MYC 1802 14 16792 3.3280482004122405 1.0 0.7028231558494948 66.07305170731375
GOTERM_BP_DIRECT GO:0010801~negative regulation of peptidyl-threonine phosphorylation 5 0.25290844714213456 0.0548804206740136 SMAD7, SPRED1, CALM2, DDIT4, CALM1 1802 14 16792 3.3280482004122405 1.0 0.7028231558494948 66.07305170731375
GOTERM_BP_DIRECT GO:0009395~phospholipid catabolic process 5 0.25290844714213456 0.0548804206740136 NAPEPLD, PLCG2, LIPG, ANGPTL3, PLA2G4C 1802 14 16792 3.3280482004122405 1.0 0.7028231558494948 66.07305170731375
GOTERM_BP_DIRECT GO:1902043~positive regulation of extrinsic apoptotic signaling pathway via death domain receptors 5 0.25290844714213456 0.0548804206740136 NF1, SKIL, PMAIP1, THBS1, STK4 1802 14 16792 3.3280482004122405 1.0 0.7028231558494948 66.07305170731375
GOTERM_BP_DIRECT GO:1902895~positive regulation of pri-miRNA transcription from RNA polymerase II promoter 6 0.30349013657056145 0.055633028045741176 FOS, HIF1A, SMAD6, TEAD1, STAT3, BMPR1A 1802 20 16792 2.7955604883462817 1.0 0.7064161019123483 66.58672179724705
GOTERM_BP_DIRECT GO:0032438~melanosome organization 6 0.30349013657056145 0.055633028045741176 KIF13A, BLOC1S6, TYRP1, BLOC1S2, AP1G1, SNAPIN 1802 20 16792 2.7955604883462817 1.0 0.7064161019123483 66.58672179724705
GOTERM_BP_DIRECT GO:0002931~response to ischemia 8 0.4046535154274153 0.05715488975217208 EGR1, EIF4EBP1, CAV1, BCL2, CPEB4, PER2, HK2, EEF2 1802 33 16792 2.2590387784616417 1.0 0.7149422644181713 67.60298757701216
GOTERM_BP_DIRECT GO:0006950~response to stress 12 0.6069802731411229 0.05784745090462495 EGFR, MAPK1, HSP90B1, HSP90AA1, DUSP10, SMG1, ZNF443, PRKAA2, MTOR, ERRFI1, SERP1, TP53INP1 1802 61 16792 1.8331544185877258 1.0 0.7179443057027846 68.05570114981565
GOTERM_BP_DIRECT GO:0043280~positive regulation of cysteine-type endopeptidase activity involved in apoptotic process 9 0.4552352048558422 0.058970316687219436 HMGB1, DDX3X, PMAIP1, REST, SIRT1, MYC, BCL2L11, ACVR1C, DAPK1 1802 40 16792 2.0966703662597115 1.0 0.7235807382491011 68.77697895623106
GOTERM_BP_DIRECT GO:0070936~protein K48-linked ubiquitination 10 0.5058168942842691 0.059394669019472955 UBE2D3, UBE2A, RNF6, UBE2D2, RNF115, UBE2K, RNF187, RFFL, CDC34, UBE2H 1802 47 16792 1.9826670130115476 1.0 0.7247947696669166 69.04552280042454
GOTERM_BP_DIRECT GO:0031532~actin cytoskeleton reorganization 10 0.5058168942842691 0.059394669019472955 S1PR2, MKLN1, EPS8, SIPA1L1, CDC42BPA, PTK7, PAK1, PIP5K1A, MYH9, FLNA 1802 47 16792 1.9826670130115476 1.0 0.7247947696669166 69.04552280042454
GOTERM_BP_DIRECT GO:0009267~cellular response to starvation 10 0.5058168942842691 0.059394669019472955 SREBF1, CAV1, GLUL, KLF10, BMPR2, FOXO1, RRAGD, SIRT1, HSPA8, FNIP1 1802 47 16792 1.9826670130115476 1.0 0.7247947696669166 69.04552280042454
GOTERM_BP_DIRECT GO:0090170~regulation of Golgi inheritance 3 0.15174506828528073 0.05952592596678545 MAPK1, MAP2K1, MAP2K2 1802 4 16792 6.988901220865705 1.0 0.7241967171131546 69.12814216668673
GOTERM_BP_DIRECT GO:0090625~mRNA cleavage involved in gene silencing by siRNA 3 0.15174506828528073 0.05952592596678545 AGO1, AGO2, AGO3 1802 4 16792 6.988901220865705 1.0 0.7241967171131546 69.12814216668673
GOTERM_BP_DIRECT GO:0031077~post-embryonic camera-type eye development 3 0.15174506828528073 0.05952592596678545 VEGFA, FZD5, KLF4 1802 4 16792 6.988901220865705 1.0 0.7241967171131546 69.12814216668673
GOTERM_BP_DIRECT GO:0035404~histone-serine phosphorylation 3 0.15174506828528073 0.05952592596678545 PRKAA1, AURKA, PRKAA2 1802 4 16792 6.988901220865705 1.0 0.7241967171131546 69.12814216668673
GOTERM_BP_DIRECT GO:0072107~positive regulation of ureteric bud formation 3 0.15174506828528073 0.05952592596678545 SIX1, SIX4, GDNF 1802 4 16792 6.988901220865705 1.0 0.7241967171131546 69.12814216668673
GOTERM_BP_DIRECT GO:0043652~engulfment of apoptotic cell 3 0.15174506828528073 0.05952592596678545 BECN1, RAC1, THBS1 1802 4 16792 6.988901220865705 1.0 0.7241967171131546 69.12814216668673
GOTERM_BP_DIRECT GO:1990086~lens fiber cell apoptotic process 3 0.15174506828528073 0.05952592596678545 E2F1, E2F2, TGFBR2 1802 4 16792 6.988901220865705 1.0 0.7241967171131546 69.12814216668673
GOTERM_BP_DIRECT GO:0071459~protein localization to chromosome, centromeric region 3 0.15174506828528073 0.05952592596678545 CENPA, RB1, GSG2 1802 4 16792 6.988901220865705 1.0 0.7241967171131546 69.12814216668673
GOTERM_BP_DIRECT GO:0003186~tricuspid valve morphogenesis 3 0.15174506828528073 0.05952592596678545 TGFBR2, BMPR2, BMPR1A 1802 4 16792 6.988901220865705 1.0 0.7241967171131546 69.12814216668673
GOTERM_BP_DIRECT GO:2000373~positive regulation of DNA topoisomerase (ATP-hydrolyzing) activity 3 0.15174506828528073 0.05952592596678545 PLSCR1, UHRF1, HNRNPU 1802 4 16792 6.988901220865705 1.0 0.7241967171131546 69.12814216668673
GOTERM_BP_DIRECT GO:0061419~positive regulation of transcription from RNA polymerase II promoter in response to hypoxia 3 0.15174506828528073 0.05952592596678545 HIF1A, VEGFA, RBPJ 1802 4 16792 6.988901220865705 1.0 0.7241967171131546 69.12814216668673
GOTERM_BP_DIRECT GO:0060486~Clara cell differentiation 3 0.15174506828528073 0.05952592596678545 GATA6, RBPJ, NFIB 1802 4 16792 6.988901220865705 1.0 0.7241967171131546 69.12814216668673
GOTERM_BP_DIRECT GO:0031577~spindle checkpoint 3 0.15174506828528073 0.05952592596678545 TAOK1, BIRC5, AURKB 1802 4 16792 6.988901220865705 1.0 0.7241967171131546 69.12814216668673
GOTERM_BP_DIRECT GO:0018108~peptidyl-tyrosine phosphorylation 24 1.2139605462822458 0.05992326643574972 EGFR, HSP90AA1, MAP2K1, LYN, MAP2K2, ERBB3, RYK, ERBB2, MET, DSTYK, PRKCD, WEE1, NTRK3, EPHA4, PTK2, BAZ1B, PDGFRA, NPTN, ROR1, TESK2, DYRK2, ABL1, MAP2K7, FGF2 1802 153 16792 1.4617309742987095 1.0 0.7252326407252416 69.37697505807681
GOTERM_BP_DIRECT GO:0035690~cellular response to drug 13 0.6575619625695498 0.061893787262852835 EGFR, UMPS, TFRC, ACER2, EDN1, QDPR, TLR3, RAP1B, PRKAA2, CHEK2, REST, PRNP, MYC 1802 69 16792 1.7556660071739936 1.0 0.7356441296935317 70.58317117750195
GOTERM_BP_DIRECT GO:0042147~retrograde transport, endosome to Golgi 13 0.6575619625695498 0.061893787262852835 STX6, SPAG9, AP1S1, GBF1, SNX5, STX16, PIKFYVE, VPS53, VAMP3, VPS51, CLTC, YKT6, RHOBTB3 1802 69 16792 1.7556660071739936 1.0 0.7356441296935317 70.58317117750195
GOTERM_BP_DIRECT GO:0030036~actin cytoskeleton organization 21 1.062215477996965 0.06217527728513106 DLC1, FMNL3, PHACTR4, PDLIM7, NF2, RAN, DIAPH1, NF1, WASF2, SPIRE1, FLNB, PDPK1, PFN2, KRAS, RAC1, TESK2, TMOD3, BCL6, PDE4DIP, ABL1, RHOG 1802 130 16792 1.5053018014172286 1.0 0.7359156872390309 70.75175582670663
GOTERM_BP_DIRECT GO:0010800~positive regulation of peptidyl-threonine phosphorylation 7 0.3540718259989884 0.062382693469812275 S1PR2, MAPK1, UBE2K, GSK3B, WNK3, CALM2, CALM1 1802 27 16792 2.4159164714103674 1.0 0.7357543528723198 70.87539119092732
GOTERM_BP_DIRECT GO:0030307~positive regulation of cell growth 15 0.7587253414264037 0.06253943084950711 EGFR, EXTL3, ERBB2, TGFBR1, AKT1, EIF4G2, RPS6KA3, CSNK2A1, DDX3X, FXN, CDKN2AIP, MTPN, BCL2, ADAM17, ACSL4 1802 84 16792 1.6640241002061202 1.0 0.735300082563503 70.96848949392279
GOTERM_BP_DIRECT GO:2000810~regulation of bicellular tight junction assembly 4 0.20232675771370764 0.06310319107647636 MYO1C, PRKCH, FZD5, SNAI2 1802 9 16792 4.141571093846344 1.0 0.7371993557144176 71.30102338065541
GOTERM_BP_DIRECT GO:1900027~regulation of ruffle assembly 4 0.20232675771370764 0.06310319107647636 CAV1, RCC2, RDX, RHOG 1802 9 16792 4.141571093846344 1.0 0.7371993557144176 71.30102338065541
GOTERM_BP_DIRECT GO:0034629~cellular protein complex localization 4 0.20232675771370764 0.06310319107647636 SMAD7, RAN, SNAPIN, WASL 1802 9 16792 4.141571093846344 1.0 0.7371993557144176 71.30102338065541
GOTERM_BP_DIRECT GO:1904754~positive regulation of vascular associated smooth muscle cell migration 4 0.20232675771370764 0.06310319107647636 XBP1, MDM2, DOCK5, IQGAP1 1802 9 16792 4.141571093846344 1.0 0.7371993557144176 71.30102338065541
GOTERM_BP_DIRECT GO:0070102~interleukin-6-mediated signaling pathway 4 0.20232675771370764 0.06310319107647636 IL6, SMAD4, IL6R, STAT3 1802 9 16792 4.141571093846344 1.0 0.7371993557144176 71.30102338065541
GOTERM_BP_DIRECT GO:0048096~chromatin-mediated maintenance of transcription 4 0.20232675771370764 0.06310319107647636 BAZ1B, SMARCD1, ARID1A, ARID1B 1802 9 16792 4.141571093846344 1.0 0.7371993557144176 71.30102338065541
GOTERM_BP_DIRECT GO:0016070~RNA metabolic process 4 0.20232675771370764 0.06310319107647636 ATXN2, RBFOX2, PTBP3, TSN 1802 9 16792 4.141571093846344 1.0 0.7371993557144176 71.30102338065541
GOTERM_BP_DIRECT GO:0006473~protein acetylation 4 0.20232675771370764 0.06310319107647636 KAT2B, EP300, CREBBP, FOXO1 1802 9 16792 4.141571093846344 1.0 0.7371993557144176 71.30102338065541
GOTERM_BP_DIRECT GO:0035767~endothelial cell chemotaxis 4 0.20232675771370764 0.06310319107647636 HMGB1, NRP1, VEGFA, RAB13 1802 9 16792 4.141571093846344 1.0 0.7371993557144176 71.30102338065541
GOTERM_BP_DIRECT GO:0060020~Bergmann glial cell differentiation 4 0.20232675771370764 0.06310319107647636 MAPK1, MAP2K1, ABL1, PTPN11 1802 9 16792 4.141571093846344 1.0 0.7371993557144176 71.30102338065541
GOTERM_BP_DIRECT GO:0006972~hyperosmotic response 4 0.20232675771370764 0.06310319107647636 PDPK1, RAC1, TLR3, ICOSLG 1802 9 16792 4.141571093846344 1.0 0.7371993557144176 71.30102338065541
GOTERM_BP_DIRECT GO:0045815~positive regulation of gene expression, epigenetic 12 0.6069802731411229 0.06381035227474717 ACTB, SF3B1, KAT2B, EP300, BAZ1B, MYO1C, HIST1H3B, HIST1H3D, POLR1B, TWISTNB, HIST1H3H, HIST2H4B 1802 62 16792 1.8035874118363107 1.0 0.7398874013002021 71.71303948374361
GOTERM_BP_DIRECT GO:0001837~epithelial to mesenchymal transition 8 0.4046535154274153 0.06559182052100027 HIF1A, TGFBR1, GSK3B, TGFBR3, RBPJ, HMGA2, SNAI2, SOX9 1802 34 16792 2.192596461448064 1.0 0.7484798133479453 72.72627562794175
GOTERM_BP_DIRECT GO:0030879~mammary gland development 6 0.30349013657056145 0.06681564618488134 B4GALT1, CAV1, IRS2, HOXA9, SOX9, BCL2L11 1802 21 16792 2.662438560329792 1.0 0.753779046927619 73.40230651696979
GOTERM_BP_DIRECT GO:0006783~heme biosynthetic process 6 0.30349013657056145 0.06681564618488134 SLC11A2, IBA57, FXN, COX10, CPOX, NFE2L1 1802 21 16792 2.662438560329792 1.0 0.753779046927619 73.40230651696979
GOTERM_BP_DIRECT GO:0051403~stress-activated MAPK cascade 6 0.30349013657056145 0.06681564618488134 MAP3K8, NFKB1, UBB, SKP1, MAP2K7, RPS27A 1802 21 16792 2.662438560329792 1.0 0.753779046927619 73.40230651696979
GOTERM_BP_DIRECT GO:0035024~negative regulation of Rho protein signal transduction 5 0.25290844714213456 0.06869798162452168 CUL3, DLC1, BCL6, ITGA3, ITGB1 1802 15 16792 3.1061783203847577 1.0 0.762351782424611 74.41117740420067
GOTERM_BP_DIRECT GO:0032469~endoplasmic reticulum calcium ion homeostasis 5 0.25290844714213456 0.06869798162452168 HERPUD1, ATP2A2, BCL2, TMBIM6, TMCO1 1802 15 16792 3.1061783203847577 1.0 0.762351782424611 74.41117740420067
GOTERM_BP_DIRECT GO:0048255~mRNA stabilization 5 0.25290844714213456 0.06869798162452168 E2F1, ELAVL1, PABPC1, MTOR, GDNF 1802 15 16792 3.1061783203847577 1.0 0.762351782424611 74.41117740420067
GOTERM_BP_DIRECT GO:0042026~protein refolding 5 0.25290844714213456 0.06869798162452168 HSP90AA1, FKBP1A, HSPA1B, HSPA8, B2M 1802 15 16792 3.1061783203847577 1.0 0.762351782424611 74.41117740420067
GOTERM_BP_DIRECT GO:0002042~cell migration involved in sprouting angiogenesis 5 0.25290844714213456 0.06869798162452168 NRP1, ROBO1, VEGFA, FGF2, ITGB1 1802 15 16792 3.1061783203847577 1.0 0.762351782424611 74.41117740420067
GOTERM_BP_DIRECT GO:0006301~postreplication repair 5 0.25290844714213456 0.06869798162452168 UBE2A, TMEM189-UBE2V1, UBE2V1, RAD18, UBE2V2 1802 15 16792 3.1061783203847577 1.0 0.762351782424611 74.41117740420067
GOTERM_BP_DIRECT GO:0046688~response to copper ion 5 0.25290844714213456 0.06869798162452168 PAM, SORD, COX1, PRNP, IL1A 1802 15 16792 3.1061783203847577 1.0 0.762351782424611 74.41117740420067
GOTERM_BP_DIRECT GO:0048490~anterograde synaptic vesicle transport 5 0.25290844714213456 0.06869798162452168 BLOC1S6, BLOC1S2, AP3M2, AP3M1, SNAPIN 1802 15 16792 3.1061783203847577 1.0 0.762351782424611 74.41117740420067
GOTERM_BP_DIRECT GO:0007076~mitotic chromosome condensation 5 0.25290844714213456 0.06869798162452168 PAM, NCAPG, PAPD7, AKAP8, NCAPD2 1802 15 16792 3.1061783203847577 1.0 0.762351782424611 74.41117740420067
GOTERM_BP_DIRECT GO:0021987~cerebral cortex development 11 0.556398583712696 0.07231282218683255 BBS4, NDE1, SLC38A2, CEP120, HIF1A, CCDC85C, BTBD3, NF1, LRP6, CDH2, YWHAE 1802 56 16792 1.8304265102267323 1.0 0.7790333607544206 76.24777472276824
GOTERM_BP_DIRECT GO:0001707~mesoderm formation 7 0.3540718259989884 0.07249821029002013 NF2, HAND1, BMPR2, TXNRD1, NR4A3, ACVR1, BMPR1A 1802 28 16792 2.3296337402885685 1.0 0.778659074954726 76.33851301105227
GOTERM_BP_DIRECT GO:0035666~TRIF-dependent toll-like receptor signaling pathway 7 0.3540718259989884 0.07249821029002013 UBE2D3, UBE2D2, TBK1, TLR3, TLR4, UBB, RPS27A 1802 28 16792 2.3296337402885685 1.0 0.778659074954726 76.33851301105227
GOTERM_BP_DIRECT GO:0016358~dendrite development 7 0.3540718259989884 0.07249821029002013 BBS4, APP, NRP1, PAK3, MAP1B, MECP2, STRN 1802 28 16792 2.3296337402885685 1.0 0.778659074954726 76.33851301105227
GOTERM_BP_DIRECT GO:0071260~cellular response to mechanical stimulus 13 0.6575619625695498 0.07393196156008038 EGFR, SLC38A2, PTGS2, IL13, TLR3, NFKB1, TLR4, SOX9, AKT1, TNFRSF10B, MAP3K1, MTPN, RAC1 1802 71 16792 1.706210626690219 1.0 0.7841699367761665 77.02925025812732
GOTERM_BP_DIRECT GO:0071347~cellular response to interleukin-1 13 0.6575619625695498 0.07393196156008038 IL6, CCL22, HIF1A, OTUB1, YY1, EDN1, TFPI, NFKB1, USP10, RORA, SOX9, MYC, RC3H1 1802 71 16792 1.706210626690219 1.0 0.7841699367761665 77.02925025812732
GOTERM_BP_DIRECT GO:0071560~cellular response to transforming growth factor beta stimulus 10 0.5058168942842691 0.07401588661306441 ZFP36L1, ZFP36L2, CAV1, SMAD7, TGFBR1, EDN1, PPM1A, SOX5, ABL1, SOX9 1802 49 16792 1.9017418288069945 1.0 0.7833178543369235 77.06908483285999
GOTERM_BP_DIRECT GO:0045740~positive regulation of DNA replication 9 0.4552352048558422 0.07498068182066189 EGFR, IGF1R, DNA2, IL6, HRAS, RAC1, PDGFRA, IGF1, CTC1 1802 42 16792 1.9968289202473444 1.0 0.7865327760739591 77.52234215239872
GOTERM_BP_DIRECT GO:0009411~response to UV 9 0.4552352048558422 0.07498068182066189 MSH6, UBE2A, TROVE2, USP1, RAD18, PRKAA1, SPRTN, PMAIP1, MAP2K7 1802 42 16792 1.9968289202473444 1.0 0.7865327760739591 77.52234215239872
GOTERM_BP_DIRECT GO:0006369~termination of RNA polymerase II transcription 12 0.6069802731411229 0.07689861562645597 SRSF2, EIF4A3, CHTOP, RBM8A, SNRPD3, MED18, SRSF11, SNRPB, SLU7, ZC3H11A, THOC5, SETX 1802 64 16792 1.7472253052164262 1.0 0.7939223221026976 78.39828369669678
GOTERM_BP_DIRECT GO:0032436~positive regulation of proteasomal ubiquitin-dependent protein catabolic process 12 0.6069802731411229 0.07689861562645597 CSNK1A1, AKT1, ARIH1, RNF144B, SUMO1, SMAD7, GSK3B, MDM2, TRIB3, AURKA, UBE2V2, SOCS5 1802 64 16792 1.7472253052164262 1.0 0.7939223221026976 78.39828369669678
GOTERM_BP_DIRECT GO:0031334~positive regulation of protein complex assembly 6 0.30349013657056145 0.07915015161832775 TAL1, SUMO1, GSK3B, VEGFA, FGF2, FNIP1 1802 22 16792 2.541418625769347 1.0 0.8024334216980529 79.38530224041791
GOTERM_BP_DIRECT GO:1900087~positive regulation of G1/S transition of mitotic cell cycle 6 0.30349013657056145 0.07915015161832775 ANKRD17, DDX3X, CCND2, RDX, APEX1, MEPCE 1802 22 16792 2.541418625769347 1.0 0.8024334216980529 79.38530224041791
GOTERM_BP_DIRECT GO:0010165~response to X-ray 6 0.30349013657056145 0.07915015161832775 CDKN1A, CASP3, CCND1, XRCC2, PMAIP1, RAD51 1802 22 16792 2.541418625769347 1.0 0.8024334216980529 79.38530224041791
GOTERM_BP_DIRECT GO:0045736~negative regulation of cyclin-dependent protein serine/threonine kinase activity 6 0.30349013657056145 0.07915015161832775 CDKN1A, CDKN2A, KAT2B, CDKN1B, NR2F2, APC 1802 22 16792 2.541418625769347 1.0 0.8024334216980529 79.38530224041791
GOTERM_BP_DIRECT GO:0060045~positive regulation of cardiac muscle cell proliferation 6 0.30349013657056145 0.07915015161832775 GATA6, MAPK14, TGFBR3, RBPJ, FGF2, BMPR1A 1802 22 16792 2.541418625769347 1.0 0.8024334216980529 79.38530224041791
GOTERM_BP_DIRECT GO:0032922~circadian regulation of gene expression 11 0.556398583712696 0.07967285221088181 CRY2, PER2, RORA, KDM5A, PPP1CC, SIRT1, ZFHX3, PPP1CB, LGR4, AHR, HNRNPU 1802 57 16792 1.798313764433281 1.0 0.8034465575617199 79.60824778671969
GOTERM_BP_DIRECT GO:0010761~fibroblast migration 4 0.20232675771370764 0.08316940568509379 ZFAND5, SGPL1, SYNE2, PIP5K1A 1802 10 16792 3.7274139844617094 1.0 0.8164283820536181 81.04188319671934
GOTERM_BP_DIRECT GO:0033762~response to glucagon 4 0.20232675771370764 0.08316940568509379 SREBF1, CREB1, QDPR, CCNA2 1802 10 16792 3.7274139844617094 1.0 0.8164283820536181 81.04188319671934
GOTERM_BP_DIRECT GO:0033160~positive regulation of protein import into nucleus, translocation 4 0.20232675771370764 0.08316940568509379 MAVS, IL6, HSP90AA1, IGF1 1802 10 16792 3.7274139844617094 1.0 0.8164283820536181 81.04188319671934
GOTERM_BP_DIRECT GO:0071481~cellular response to X-ray 4 0.20232675771370764 0.08316940568509379 NIPBL, NUCKS1, XRCC6, ATM 1802 10 16792 3.7274139844617094 1.0 0.8164283820536181 81.04188319671934
GOTERM_BP_DIRECT GO:0034063~stress granule assembly 4 0.20232675771370764 0.08316940568509379 ATXN2, ATXN2L, DDX3X, PUM2 1802 10 16792 3.7274139844617094 1.0 0.8164283820536181 81.04188319671934
GOTERM_BP_DIRECT GO:0045792~negative regulation of cell size 4 0.20232675771370764 0.08316940568509379 AKT1, RDX, MTOR, PTEN 1802 10 16792 3.7274139844617094 1.0 0.8164283820536181 81.04188319671934
GOTERM_BP_DIRECT GO:0003184~pulmonary valve morphogenesis 4 0.20232675771370764 0.08316940568509379 NOTCH2, SMAD6, HEYL, JAG1 1802 10 16792 3.7274139844617094 1.0 0.8164283820536181 81.04188319671934
GOTERM_BP_DIRECT GO:0010762~regulation of fibroblast migration 4 0.20232675771370764 0.08316940568509379 RCC2, GNA12, RAC1, RFFL 1802 10 16792 3.7274139844617094 1.0 0.8164283820536181 81.04188319671934
GOTERM_BP_DIRECT GO:1902237~positive regulation of endoplasmic reticulum stress-induced intrinsic apoptotic signaling pathway 4 0.20232675771370764 0.08316940568509379 SERINC3, PMAIP1, SIRT1, BCL2L11 1802 10 16792 3.7274139844617094 1.0 0.8164283820536181 81.04188319671934
GOTERM_BP_DIRECT GO:0042116~macrophage activation 4 0.20232675771370764 0.08316940568509379 CRTC3, SLC7A2, TLR4, FOXP1 1802 10 16792 3.7274139844617094 1.0 0.8164283820536181 81.04188319671934
GOTERM_BP_DIRECT GO:0007084~mitotic nuclear envelope reassembly 4 0.20232675771370764 0.08316940568509379 PPP2CA, LMNA, REEP4, PPP2R2A 1802 10 16792 3.7274139844617094 1.0 0.8164283820536181 81.04188319671934
GOTERM_BP_DIRECT GO:0046902~regulation of mitochondrial membrane permeability 4 0.20232675771370764 0.08316940568509379 BCL2, BCL2L1, PMAIP1, STAT3 1802 10 16792 3.7274139844617094 1.0 0.8164283820536181 81.04188319671934
GOTERM_BP_DIRECT GO:0060674~placenta blood vessel development 4 0.20232675771370764 0.08316940568509379 MAP2K1, ITGB8, ARID1A, NR2F2 1802 10 16792 3.7274139844617094 1.0 0.8164283820536181 81.04188319671934
GOTERM_BP_DIRECT GO:0045616~regulation of keratinocyte differentiation 4 0.20232675771370764 0.08316940568509379 ZFP36L1, ROCK2, GRHL1, ERRFI1 1802 10 16792 3.7274139844617094 1.0 0.8164283820536181 81.04188319671934
GOTERM_BP_DIRECT GO:0006983~ER overload response 4 0.20232675771370764 0.08316940568509379 GSK3B, HSPA5, PPP1R15B, TMCO1 1802 10 16792 3.7274139844617094 1.0 0.8164283820536181 81.04188319671934
GOTERM_BP_DIRECT GO:0042118~endothelial cell activation 4 0.20232675771370764 0.08316940568509379 TGFBR1, SMAD4, HOXA9, FOXP1 1802 10 16792 3.7274139844617094 1.0 0.8164283820536181 81.04188319671934
GOTERM_BP_DIRECT GO:2000036~regulation of stem cell population maintenance 4 0.20232675771370764 0.08316940568509379 TAL1, CNOT2, ELAVL1, HMGA2 1802 10 16792 3.7274139844617094 1.0 0.8164283820536181 81.04188319671934
GOTERM_BP_DIRECT GO:0060411~cardiac septum morphogenesis 4 0.20232675771370764 0.08316940568509379 CHD7, HAND1, MDM2, JAG1 1802 10 16792 3.7274139844617094 1.0 0.8164283820536181 81.04188319671934
GOTERM_BP_DIRECT GO:0046621~negative regulation of organ growth 4 0.20232675771370764 0.08316940568509379 PTK2, FXN, PTEN, STK4 1802 10 16792 3.7274139844617094 1.0 0.8164283820536181 81.04188319671934
GOTERM_BP_DIRECT GO:0016572~histone phosphorylation 4 0.20232675771370764 0.08316940568509379 RPS6KA5, BAZ1B, PRKCD, ATM 1802 10 16792 3.7274139844617094 1.0 0.8164283820536181 81.04188319671934
GOTERM_BP_DIRECT GO:0001503~ossification 14 0.7081436519979768 0.08324895756604012 FZD9, EGFR, THRA, PDLIM7, MMP9, FSTL3, IGF2, GPM6B, SOX9, SLC26A2, BCL2, SORT1, RUNX2, TWIST1 1802 80 16792 1.6307436182019979 1.0 0.815596469533001 81.07336126221345
GOTERM_BP_DIRECT GO:0035264~multicellular organism growth 14 0.7081436519979768 0.08324895756604012 ZFP36L1, PLAG1, TBL1XR1, AR, G6PC, XRCC2, SLC25A25, CLIC4, GNAS, ETNK2, MTOR, CTC1, PLEKHA1, PTPN11 1802 80 16792 1.6307436182019979 1.0 0.815596469533001 81.07336126221345
GOTERM_BP_DIRECT GO:0000281~mitotic cytokinesis 7 0.3540718259989884 0.08349417679116328 BBS4, CENPA, SPTBN1, STMN1, CEP55, RACGAP1, APC 1802 29 16792 2.2493015423475833 1.0 0.8154146135821243 81.17008121634053
GOTERM_BP_DIRECT GO:0097421~liver regeneration 7 0.3540718259989884 0.08349417679116328 EGFR, CCND1, RPS16, EZH2, AURKA, MYC, RPS24 1802 29 16792 2.2493015423475833 1.0 0.8154146135821243 81.17008121634053
GOTERM_BP_DIRECT GO:0001937~negative regulation of endothelial cell proliferation 7 0.3540718259989884 0.08349417679116328 CAV1, TGFBR1, NF1, ATP5A1, SYNJ2BP, THBS1, NR2F2 1802 29 16792 2.2493015423475833 1.0 0.8154146135821243 81.17008121634053
GOTERM_BP_DIRECT GO:0031623~receptor internalization 9 0.4552352048558422 0.0838758431343676 CAV1, RAB31, PICALM, TFRC, ADM, ARRB2, GRB2, CLTC, ITGB1 1802 43 16792 1.950391038381127 1.0 0.8157647211679424 81.3196875448736
GOTERM_BP_DIRECT GO:0051895~negative regulation of focal adhesion assembly 5 0.25290844714213456 0.08411991812650144 DLC1, RCC2, THBS1, PTEN, PHLDB2 1802 16 16792 2.9120421753607104 1.0 0.8155799553824751 81.41476920806137
GOTERM_BP_DIRECT GO:0044804~nucleophagy 5 0.25290844714213456 0.08411991812650144 ATG2B, ATG12, ATG4C, BECN1, WIPI2 1802 16 16792 2.9120421753607104 1.0 0.8155799553824751 81.41476920806137
GOTERM_BP_DIRECT GO:0030279~negative regulation of ossification 5 0.25290844714213456 0.08411991812650144 SMAD6, BCL2, CHSY1, RBPJ, SOX9 1802 16 16792 2.9120421753607104 1.0 0.8155799553824751 81.41476920806137
GOTERM_BP_DIRECT GO:0035994~response to muscle stretch 5 0.25290844714213456 0.08411991812650144 FOS, SLC8A1, MAPK14, EDN1, NFKB1 1802 16 16792 2.9120421753607104 1.0 0.8155799553824751 81.41476920806137
GOTERM_BP_DIRECT GO:0010608~posttranscriptional regulation of gene expression 5 0.25290844714213456 0.08411991812650144 CAV1, PUM1, PUM2, MATR3, RC3H1 1802 16 16792 2.9120421753607104 1.0 0.8155799553824751 81.41476920806137
GOTERM_BP_DIRECT GO:1900006~positive regulation of dendrite development 5 0.25290844714213456 0.08411991812650144 TMEM106B, EZH2, ABL1, IQGAP1, VLDLR 1802 16 16792 2.9120421753607104 1.0 0.8155799553824751 81.41476920806137
GOTERM_BP_DIRECT GO:0010613~positive regulation of cardiac muscle hypertrophy 5 0.25290844714213456 0.08411991812650144 MTPN, EDN1, IGF1, NR4A3, PARP1 1802 16 16792 2.9120421753607104 1.0 0.8155799553824751 81.41476920806137
GOTERM_BP_DIRECT GO:0032418~lysosome localization 5 0.25290844714213456 0.08411991812650144 TMEM106B, BLOC1S2, RAB34, SNAPIN, ARL8B 1802 16 16792 2.9120421753607104 1.0 0.8155799553824751 81.41476920806137
GOTERM_BP_DIRECT GO:0035855~megakaryocyte development 5 0.25290844714213456 0.08411991812650144 TAL1, EP300, WASF2, MEIS1, PTPN11 1802 16 16792 2.9120421753607104 1.0 0.8155799553824751 81.41476920806137
GOTERM_BP_DIRECT GO:0038096~Fc-gamma receptor signaling pathway involved in phagocytosis 20 1.0116337885685383 0.08447558999333951 ACTB, VAV3, HSP90AA1, LYN, MYO1C, GRB2, WASF2, PRKCD, ACTR2, MAPK1, PTK2, MYO10, PLCG2, RAC1, WIPF2, PAK1, WASL, NCKIPSD, ABL1, CRK 1802 127 16792 1.4674858206542163 1.0 0.8158274185894017 81.55250359538982
GOTERM_BP_DIRECT GO:0007040~lysosome organization 8 0.4046535154274153 0.08459870379679882 TMEM106B, FAM160A2, MFSD8, GNPTAB, BECN1, TPP1, SCARB2, HOOK3 1802 36 16792 2.070785546923172 1.0 0.8151785076509747 81.59995376403324
GOTERM_BP_DIRECT GO:0009409~response to cold 8 0.4046535154274153 0.08459870379679882 ATP2B1, FOS, IL6, HSP90AA1, THRA, ADM, COX2, SOD2 1802 36 16792 2.070785546923172 1.0 0.8151785076509747 81.59995376403324
GOTERM_BP_DIRECT GO:0048536~spleen development 8 0.4046535154274153 0.08459870379679882 JARID2, BCL2, ADAM17, ABL1, BCL2L11, CTC1, RC3H1, PITX2 1802 36 16792 2.070785546923172 1.0 0.8151785076509747 81.59995376403324
GOTERM_BP_DIRECT GO:0042769~DNA damage response, detection of DNA damage 8 0.4046535154274153 0.08459870379679882 RFC2, USP1, SOX4, RAD18, UBB, HMGA2, PARP1, RPS27A 1802 36 16792 2.070785546923172 1.0 0.8151785076509747 81.59995376403324
GOTERM_BP_DIRECT GO:0030177~positive regulation of Wnt signaling pathway 8 0.4046535154274153 0.08459870379679882 CSNK2A1, PPM1A, SOX4, CDC73, SKI, MBD2, FZD4, DISC1 1802 36 16792 2.070785546923172 1.0 0.8151785076509747 81.59995376403324
GOTERM_BP_DIRECT GO:0090307~mitotic spindle assembly 8 0.4046535154274153 0.08459870379679882 KIF3B, XIAP, BIRC5, CHEK2, CLTC, KPNB1, FLNA, ZNF207 1802 36 16792 2.070785546923172 1.0 0.8151785076509747 81.59995376403324
GOTERM_BP_DIRECT GO:0009791~post-embryonic development 13 0.6575619625695498 0.08737422781572554 SGPL1, TGFBR1, MECP2, SOD2, BCL2, IGF2R, AGO2, ETNK2, PRDM1, MTOR, SERP1, PLAGL2, PLEKHA1 1802 73 16792 1.6594651300685692 1.0 0.8244984446803754 82.63948628658578
GOTERM_BP_DIRECT GO:0051592~response to calcium ion 11 0.556398583712696 0.08747751864830619 TXNIP, SLC25A12, EGFR, CAV1, IL6, CCND1, SEC31A, DUSP1, THBS1, CALM2, CALM1 1802 58 16792 1.7673083547016726 1.0 0.8237830197370963 82.67707686692411
GOTERM_BP_DIRECT GO:0035556~intracellular signal transduction 53 2.680829539706626 0.09022483137378459 ZBTB33, EDN1, AKT1, PDPK1, DLG5, SIK1, SIK2, AKT3, AKT2, WNK1, PRKCH, SOCS7, WNK3, DEPDC1, PRKCD, STK4, SRPK1, DAPK1, SS18, TNS3, CRKL, LAX1, ASB1, STMN1, UNC13A, CARHSP1, MKNK2, ASB16, DDX3X, MAP3K3, RAC1, PIKFYVE, PRKAA1, PRKAA2, DVL3, NLK, TGFBR1, SMAD4, RACGAP1, YWHAE, GSG2, RPS6KA5, PDZD8, …
GOTERM_BP_DIRECT GO:0050790~regulation of catalytic activity 12 0.6069802731411229 0.09155871865484198 MTMR12, GRPEL2, PPP4R2, AR, IPO7, BECN1, SHOC2, RCAN1, PPP2R5E, ZEB2, SOD2, PPP2R2A 1802 66 16792 1.6942790838462312 1.0 0.8360396755186006 84.10210828701533
GOTERM_BP_DIRECT GO:0003289~atrial septum primum morphogenesis 3 0.15174506828528073 0.09225981703920659 SOX4, WHSC1, ACVR1 1802 5 16792 5.591120976692563 1.0 0.8373619275525763 84.33544119562863
GOTERM_BP_DIRECT GO:0061551~trigeminal ganglion development 3 0.15174506828528073 0.09225981703920659 NRP1, SIX1, SIX4 1802 5 16792 5.591120976692563 1.0 0.8373619275525763 84.33544119562863
GOTERM_BP_DIRECT GO:0000212~meiotic spindle organization 3 0.15174506828528073 0.09225981703920659 AURKA, ESPL1, MYH9 1802 5 16792 5.591120976692563 1.0 0.8373619275525763 84.33544119562863
GOTERM_BP_DIRECT GO:0035279~mRNA cleavage involved in gene silencing by miRNA 3 0.15174506828528073 0.09225981703920659 AGO1, AGO2, AGO3 1802 5 16792 5.591120976692563 1.0 0.8373619275525763 84.33544119562863
GOTERM_BP_DIRECT GO:1903874~ferrous iron transmembrane transport 3 0.15174506828528073 0.09225981703920659 SLC11A2, MMGT1, SLC25A37 1802 5 16792 5.591120976692563 1.0 0.8373619275525763 84.33544119562863
GOTERM_BP_DIRECT GO:0060509~Type I pneumocyte differentiation 3 0.15174506828528073 0.09225981703920659 THRA, CREB1, NFIB 1802 5 16792 5.591120976692563 1.0 0.8373619275525763 84.33544119562863
GOTERM_BP_DIRECT GO:0043550~regulation of lipid kinase activity 3 0.15174506828528073 0.09225981703920659 VAC14, NRBF2, RB1 1802 5 16792 5.591120976692563 1.0 0.8373619275525763 84.33544119562863
GOTERM_BP_DIRECT GO:0090335~regulation of brown fat cell differentiation 3 0.15174506828528073 0.09225981703920659 DUSP10, MTOR, SIRT1 1802 5 16792 5.591120976692563 1.0 0.8373619275525763 84.33544119562863
GOTERM_BP_DIRECT GO:1903361~protein localization to basolateral plasma membrane 3 0.15174506828528073 0.09225981703920659 CAV1, PDZD11, LIN7C 1802 5 16792 5.591120976692563 1.0 0.8373619275525763 84.33544119562863
GOTERM_BP_DIRECT GO:0006868~glutamine transport 3 0.15174506828528073 0.09225981703920659 SLC1A5, SLC38A7, SLC38A1 1802 5 16792 5.591120976692563 1.0 0.8373619275525763 84.33544119562863
GOTERM_BP_DIRECT GO:1904885~beta-catenin destruction complex assembly 3 0.15174506828528073 0.09225981703920659 CSNK1A1, GSK3B, APC 1802 5 16792 5.591120976692563 1.0 0.8373619275525763 84.33544119562863
GOTERM_BP_DIRECT GO:0010991~negative regulation of SMAD protein complex assembly 3 0.15174506828528073 0.09225981703920659 SMAD6, PPM1A, PMEPA1 1802 5 16792 5.591120976692563 1.0 0.8373619275525763 84.33544119562863
GOTERM_BP_DIRECT GO:0060718~chorionic trophoblast cell differentiation 3 0.15174506828528073 0.09225981703920659 E2F7, E2F8, FZD5 1802 5 16792 5.591120976692563 1.0 0.8373619275525763 84.33544119562863
GOTERM_BP_DIRECT GO:1901300~positive regulation of hydrogen peroxide-mediated programmed cell death 3 0.15174506828528073 0.09225981703920659 PAWR, FOXO3, ABL1 1802 5 16792 5.591120976692563 1.0 0.8373619275525763 84.33544119562863
GOTERM_BP_DIRECT GO:2000002~negative regulation of DNA damage checkpoint 3 0.15174506828528073 0.09225981703920659 BRD4, CHEK2, THOC5 1802 5 16792 5.591120976692563 1.0 0.8373619275525763 84.33544119562863
GOTERM_BP_DIRECT GO:0034349~glial cell apoptotic process 3 0.15174506828528073 0.09225981703920659 CASP3, CASP9, RB1 1802 5 16792 5.591120976692563 1.0 0.8373619275525763 84.33544119562863
GOTERM_BP_DIRECT GO:0099565~chemical synaptic transmission, postsynaptic 3 0.15174506828528073 0.09225981703920659 AKT1, ARRB2, GSK3B 1802 5 16792 5.591120976692563 1.0 0.8373619275525763 84.33544119562863
GOTERM_BP_DIRECT GO:1905007~positive regulation of epithelial to mesenchymal transition involved in endocardial cushion formation 3 0.15174506828528073 0.09225981703920659 TGFBR1, TGFBR2, ACVR1 1802 5 16792 5.591120976692563 1.0 0.8373619275525763 84.33544119562863
GOTERM_BP_DIRECT GO:0002934~desmosome organization 3 0.15174506828528073 0.09225981703920659 DSG2, DSP, GRHL1 1802 5 16792 5.591120976692563 1.0 0.8373619275525763 84.33544119562863
GOTERM_BP_DIRECT GO:0035459~cargo loading into vesicle 3 0.15174506828528073 0.09225981703920659 KIF13A, PICALM, TMED10 1802 5 16792 5.591120976692563 1.0 0.8373619275525763 84.33544119562863
GOTERM_BP_DIRECT GO:1990416~cellular response to brain-derived neurotrophic factor stimulus 3 0.15174506828528073 0.09225981703920659 EIF4A3, PDPK1, EEF2 1802 5 16792 5.591120976692563 1.0 0.8373619275525763 84.33544119562863
GOTERM_BP_DIRECT GO:0060043~regulation of cardiac muscle cell proliferation 3 0.15174506828528073 0.09225981703920659 TGFBR1, FOXP1, BMPR1A 1802 5 16792 5.591120976692563 1.0 0.8373619275525763 84.33544119562863
GOTERM_BP_DIRECT GO:0007100~mitotic centrosome separation 3 0.15174506828528073 0.09225981703920659 KIF3B, NDE1, AURKA 1802 5 16792 5.591120976692563 1.0 0.8373619275525763 84.33544119562863
GOTERM_BP_DIRECT GO:0090074~negative regulation of protein homodimerization activity 3 0.15174506828528073 0.09225981703920659 SPAG9, ID1, HSPA5 1802 5 16792 5.591120976692563 1.0 0.8373619275525763 84.33544119562863
GOTERM_BP_DIRECT GO:0051534~negative regulation of NFAT protein import into nucleus 3 0.15174506828528073 0.09225981703920659 GSK3B, MTOR, DYRK2 1802 5 16792 5.591120976692563 1.0 0.8373619275525763 84.33544119562863
GOTERM_BP_DIRECT GO:0090398~cellular senescence 6 0.30349013657056145 0.09261113172358312 CDKN1A, HRAS, CDKN2A, MAP2K1, PRKCD, TERF2 1802 23 16792 2.4309221637793756 1.0 0.8374988823146282 84.4511380686695
GOTERM_BP_DIRECT GO:0048754~branching morphogenesis of an epithelial tube 6 0.30349013657056145 0.09261113172358312 B4GALT1, CLIC4, VEGFA, MET, PAK1, MYCN 1802 23 16792 2.4309221637793756 1.0 0.8374988823146282 84.4511380686695
GOTERM_BP_DIRECT GO:0006479~protein methylation 6 0.30349013657056145 0.09261113172358312 BTG2, BTG1, SNRPD3, SNRPB, PCMTD1, CARM1 1802 23 16792 2.4309221637793756 1.0 0.8374988823146282 84.4511380686695
GOTERM_BP_DIRECT GO:0043434~response to peptide hormone 9 0.4552352048558422 0.09336322447698384 CD55, CDKN1B, STC2, BTG2, ATP2A2, BTG1, LRP6, EIF2B1, IRS1 1802 44 16792 1.9060639693270107 1.0 0.8389666790364236 84.69610435061205
GOTERM_BP_DIRECT GO:0001889~liver development 13 0.6575619625695498 0.09462694076359089 JARID2, ONECUT2, NF1, QDPR, ARF6, AK4, SOD2, PKM, KRAS, XBP1, GATA6, IGF2R, TGFBR3 1802 74 16792 1.6370399256081831 1.0 0.8420782690732213 85.09949602475398
GOTERM_BP_DIRECT GO:0007030~Golgi organization 13 0.6575619625695498 0.09462694076359089 CSNK1A1, LMAN1, TJAP1, SYNE1, DNAJC28, RAB30, GBF1, UBXN2A, UBXN2B, DYNC2H1, ATP8B1, SURF4, TMED10 1802 74 16792 1.6370399256081831 1.0 0.8420782690732213 85.09949602475398
GOTERM_BP_DIRECT GO:0000086~G2/M transition of mitotic cell cycle 21 1.062215477996965 0.0950264083163849 HSP90AA1, CEP135, ARPP19, BIRC5, AURKA, SKP1, CHEK2, PPP1CB, YWHAE, CDC25A, WEE1, TUBB, YWHAG, NDE1, CDKN1A, CCNB2, UBB, CALM2, RPS27A, CALM1, PPP2R2A 1802 137 16792 1.4283885706878814 1.0 0.8423519091266314 85.22489968208616
GOTERM_BP_DIRECT GO:0007080~mitotic metaphase plate congression 8 0.4046535154274153 0.09516259408225682 CUL3, KIF2C, CHMP3, BECN1, VPS4B, CEP55, KPNB1, CHMP2B 1802 37 16792 2.0148183699793023 1.0 0.8417770630201662 85.26742295309595
GOTERM_BP_DIRECT GO:0061077~chaperone-mediated protein folding 8 0.4046535154274153 0.09516259408225682 CSNK2A1, FKBP5, CRTAP, FKBP14, FKBP1A, FKBP10, FKBP1C, CANX 1802 37 16792 2.0148183699793023 1.0 0.8417770630201662 85.26742295309595
GOTERM_BP_DIRECT GO:0060325~face morphogenesis 7 0.3540718259989884 0.09535820563290007 SGPL1, NIPBL, LRP6, SKI, MMP2, PLEKHA1, PTPN11 1802 30 16792 2.1743248242693305 1.0 0.8413957260021492 85.32829869264816
GOTERM_BP_DIRECT GO:0007052~mitotic spindle organization 7 0.3540718259989884 0.09535820563290007 KIF3B, RAN, SUN2, MAP4, AURKA, STMN1, SMC1A 1802 30 16792 2.1743248242693305 1.0 0.8413957260021492 85.32829869264816
GOTERM_BP_DIRECT GO:0006006~glucose metabolic process 12 0.6069802731411229 0.09948091525767269 AKT1, IRS2, SORD, MAPK14, PDK3, PRKAA1, IGF2, MYC, AKT2, SERP1, PGM2L1, IGFBP5 1802 67 16792 1.6689913363261382 1.0 0.8531920087018325 86.55719347859505
GOTERM_BP_DIRECT GO:0032868~response to insulin 12 0.6069802731411229 0.09948091525767269 PKM, EGR1, IL6, CRY2, ADM, LYN, SORT1, MTOR, IRS1, SIRT1, ACVR1C, SESN3 1802 67 16792 1.6689913363261382 1.0 0.8531920087018325 86.55719347859505
GOTERM_BP_DIRECT GO:0034097~response to cytokine 10 0.5058168942842691 0.09975523351450943 FOS, SP100, MCL1, REL, BCL2, LIFR, BCL2L1, SKIL, IL6R, PGGT1B 1802 52 16792 1.7920259540681294 1.0 0.8530401587454514 86.63540035805023
GOTERM_BP_DIRECT GO:0071333~cellular response to glucose stimulus 10 0.5058168942842691 0.09975523351450943 SLC29A1, ZNF236, IRS2, TJP1, XBP1, PDK3, KCNB1, ERN1, SOX4, FOXO3 1802 52 16792 1.7920259540681294 1.0 0.8530401587454514 86.63540035805023

## Sheet: Up_KEGG
Category Term Count % PValue Genes List Total Pop Hits Pop Total Fold Enrichment Bonferroni Benjamini FDR
KEGG_PATHWAY hsa05200:Pathways in cancer 71 4.899930986887509 1.0022497266739468E-10 GNA13, E2F1, F2RL3, E2F3, FGF7, MITF, FOXO1, LPAR2, PTEN, TGFB2, CTNNB1, CCNE2, AKT1, MAX, CCNE1, RHOA, HHIP, PRKACB, FGF2, MYC, PIK3CG, AR, PTGER3, HSP90AA1, ROCK2, CYCS, CDK6, CDK4, DAPK2, CTNNA3, CDK2, RAD51, PRKCB, CCDC6, CCND1, EP300, HIF1A, GNAQ, VEGFA, GNB5, GNAS, LAMC1, XIAP, GRB2, CDH1, GNG12, TCF7L2, TC…
KEGG_PATHWAY hsa04110:Cell cycle 33 2.2774327122153206 1.914561832649964E-9 E2F1, E2F3, YWHAZ, CDC14B, TGFB2, CCNE2, CCNE1, MCM7, BUB1, ORC4, MYC, BUB3, STAG2, CDK1, CDC6, SMAD4, CDC23, CDK6, SMAD2, CDK4, MCM4, CDC27, CDK2, WEE1, CDC25A, SMC3, CCND1, CDKN1A, CDKN1B, EP300, YWHAH, CCND2, GSK3B 561 124 6910 3.277988614800759 5.111878818020443E-7 2.555939735415791E-7 2.512927244069374E-6
KEGG_PATHWAY hsa05215:Prostate cancer 26 1.7943409247757072 1.4322897027130947E-8 E2F1, E2F3, GRB2, FOXO1, TCF7L2, PTEN, TCF7L1, CTNNB1, CCNE2, AKT1, CCNE1, IGF1R, PDPK1, KRAS, BCL2, PIK3CG, AR, HSP90AA1, MAP2K1, CREB1, CDK2, CDKN1A, CCND1, CDKN1B, EP300, GSK3B 561 88 6910 3.6391994814454707 3.824206208591363E-6 1.274737027823214E-6 1.879928583914392E-5
KEGG_PATHWAY hsa05205:Proteoglycans in cancer 41 2.8295376121463076 5.282478097768816E-8 CAV1, TFAP4, ERBB4, GRB2, ITGB3, SDC4, PDCD4, TGFB2, CTNNB1, AKT1, IGF1R, CTTN, PDPK1, KRAS, CD44, RHOA, PRKACB, FRS2, FGF2, MYC, ACTB, PIK3CG, FZD9, NANOG, MAP2K1, ROCK2, MET, ESR1, ITGA2, FZD5, ITPR1, KDR, PRKCB, FZD6, PTPN11, CCND1, CDKN1A, HIF1A, PLCG1, MAPK14, VEGFA 561 200 6910 2.5250445632798577 1.4104…
KEGG_PATHWAY hsa04068:FoxO signaling pathway 32 2.2084195997239475 5.6117718271403454E-8 GRB2, FOXO1, FOXO3, PTEN, TGFB2, AKT1, IGF1R, PDPK1, KRAS, SLC2A4, PRKAA1, PRKAA2, PIK3CG, SGK1, SGK3, MAP2K1, TGFBR2, PRKAB2, SMAD4, SMAD2, C8ORF44-SGK3, SIRT1, CDK2, PCK1, SOD2, CCND1, CDKN1A, CDKN1B, EP300, CCND2, MAPK14, KLF2 561 134 6910 2.9414425200202197 1.4983318942118906E-5 2.996681748523855E-6 7.365…
KEGG_PATHWAY hsa05206:MicroRNAs in cancer 50 3.450655624568668 2.500916243884865E-7 KIF23, BMI1, E2F1, E2F3, MCL1, GRB2, BMPR2, IGF2BP1, BCL2L2, ZEB2, ZEB1, ITGB3, CCNG1, TRIM71, PDCD4, PTEN, TGFB2, CCNE2, CCNE1, KRAS, CD44, BCL2, PAK4, RHOA, SHC1, MYC, RECK, MAP2K1, MET, CDK6, HMGA2, PRKCE, SIRT1, CDC25A, DDIT4, PRKCB, NOTCH2, NOTCH1, CCND1, CDKN1A, CDKN1B, EP300, PLCG1, CCND2, VEGFA, ZFPM2, MAR…
KEGG_PATHWAY hsa04520:Adherens junction 21 1.4492753623188406 4.7300743060150083E-7 ACTB, PARD3, ACTN4, WASF3, MET, TGFBR2, SMAD4, CDH1, SMAD2, SNAI2, TCF7L2, CTNNA3, TCF7L1, CTNNB1, MAP3K7, IGF1R, TJP1, EP300, RHOA, WASL, YES1 561 71 6910 3.643142276116592 1.2628503920053546E-4 1.8041696364878845E-5 6.208364951132417E-4
KEGG_PATHWAY hsa04550:Signaling pathways regulating pluripotency of stem cells 31 2.139406487232574 5.505460181866925E-7 SMARCAD1, BMI1, IL6ST, GRB2, SOX2, BMPR2, REST, CTNNB1, AKT1, IGF1R, ACVR1B, KRAS, SKIL, AXIN2, MYC, FGF2, FZD9, PIK3CG, NANOG, MAP2K1, JARID2, SMAD4, SMAD2, FZD5, FZD6, INHBA, ACVR2B, MAPK14, GSK3B, ID4, ZFHX3 561 140 6910 2.7274000509294627 1.4698502397114677E-4 1.83743096063…
KEGG_PATHWAY hsa04151:PI3K-Akt signaling pathway 56 3.864734299516908 5.839251184888948E-7 FGF7, LPAR2, FOXO3, PTEN, AKT1, CCNE2, CCNE1, PDPK1, MYB, MYC, FGF2, PIK3CG, SGK1, HSP90AA1, SGK3, CDK6, C8ORF44-SGK3, CDK4, CDK2, DDIT4, IFNAR2, CCND1, CCND2, VEGFA, GNB5, PPP2R5E, LAMC1, THEM4, YWHAZ, PHLPP2, MCL1, GRB2, ITGA11, GNG12, ITGB3, IGF1R, KRAS, BCL2, PPP2CB, PRKAA1, PRKAA2, COL4A3, FLT1, MAP2K1…
KEGG_PATHWAY hsa05210:Colorectal cancer 19 1.3112491373360937 1.090730029386031E-6 PIK3CG, MSH3, MAP2K1, TGFBR2, CYCS, SMAD4, SMAD2, TCF7L2, TCF7L1, TGFB2, CTNNB1, AKT1, CCND1, KRAS, GSK3B, BCL2, RHOA, AXIN2, MYC 561 62 6910 3.7746535564372374 2.9118267476935245E-4 2.912208361149915E-5 0.0014316106446088384
KEGG_PATHWAY hsa05213:Endometrial cancer 17 1.173222912353347 1.8438199141973937E-6 PIK3CG, MAP2K1, GRB2, CDH1, FOXO3, PTEN, TCF7L2, CTNNA3, TCF7L1, CTNNB1, AKT1, PDPK1, CCND1, KRAS, GSK3B, AXIN2, MYC 561 52 6910 4.026806526806527 4.921792110019751E-4 4.475357770572508E-5 0.002420049043239114
KEGG_PATHWAY hsa04390:Hippo signaling pathway 31 2.139406487232574 2.945558728394205E-6 YWHAZ, PARD3, SOX2, BMPR2, WWC1, CDH1, TCF7L2, LATS2, TCF7L1, LLGL2, CTNNB1, TGFB2, PPP2CB, AXIN2, MYC, ACTB, FZD9, PARD6B, TGFBR2, MPP5, SMAD4, SMAD2, FZD5, SNAI2, CTNNA3, FZD6, CCND1, YWHAH, CCND2, GSK3B, BMP8B 561 151 6910 2.5287152790074487 7.861561559607821E-4 6.553663061170667E-5 0.0038660765695586186
KEGG_PATHWAY hsa04919:Thyroid hormone signaling pathway 26 1.7943409247757072 3.1394646829826207E-6 ATP1B3, FOXO1, ITGB3, CTNNB1, AKT1, PDPK1, KRAS, GATA4, PRKACB, MYC, ACTB, PIK3CG, MAP2K1, ESR1, MED13, PRKCB, NOTCH2, CCND1, NOTCH1, HIF1A, EP300, NCOA3, PLCG1, MED16, MED17, GSK3B 561 114 6910 2.809206617256153 8.378871625187578E-4 6.447779707685619E-5 0.004120575314447983
KEGG_PATHWAY hsa05220:Chronic myeloid leukemia 19 1.3112491373360937 1.1328046689424691E-5 E2F1, PIK3CG, E2F3, MAP2K1, GRB2, TGFBR2, SMAD4, CDK6, CDK4, PTPN11, TGFB2, AKT1, CCND1, CDKN1A, KRAS, CDKN1B, SHC1, MYC, CRK 561 72 6910 3.250396118043177 0.003020036086196054 2.1601992130437786E-4 0.014867423916353761
KEGG_PATHWAY hsa05222:Small cell lung cancer 20 1.3802622498274673 3.60562427620603E-5 E2F1, PIK3CG, COL4A3, E2F3, XIAP, CYCS, ITGA2, CDK6, CDK4, PTEN, CDK2, AKT1, CCNE2, CCNE1, MAX, CCND1, BCL2, CKS2, LAMC1, MYC 561 85 6910 2.8981860123728636 0.009580997336622543 6.416067742011089E-4 0.04731469627902163
KEGG_PATHWAY hsa05214:Glioma 17 1.173222912353347 4.265227343652858E-5 E2F1, PIK3CG, E2F3, MAP2K1, GRB2, CDK6, CDK4, PTEN, PRKCB, AKT1, IGF1R, CDKN1A, CCND1, KRAS, PLCG1, SHC1, CALM1 561 65 6910 3.2214452214452214 0.011323797525666035 7.115217407613894E-4 0.05596807965829731
KEGG_PATHWAY hsa04510:Focal adhesion 35 2.4154589371980677 4.379355255304332E-5 CAV1, XIAP, GRB2, ITGA11, ITGB3, PTEN, CTNNB1, AKT1, IGF1R, PDPK1, PAK2, BCL2, PAK4, RHOA, SHC1, ACTB, PIK3CG, COL4A3, FLT1, VAV3, ACTN4, MAP2K1, ROCK2, MYLK3, MET, ITGA2, KDR, PRKCB, ITGA9, CCND1, CCND2, GSK3B, VEGFA, LAMC1, CRK 561 206 6910 2.0927435404876866 0.01162503556611072 6.875949437950002E-4 0.05746526227411…
KEGG_PATHWAY hsa05161:Hepatitis B 27 1.8633540372670807 8.581912931165261E-5 E2F1, YWHAZ, E2F3, GRB2, PTEN, TGFB2, AKT1, CCNE2, CCNE1, KRAS, DDX3X, MAP3K1, BCL2, MYC, PIK3CG, MAP2K1, CREB1, CYCS, SMAD4, CDK6, CDK4, CDK2, PRKCB, CDKN1A, CCND1, CDKN1B, EP300 561 145 6910 2.2935644477226624 0.022654143189525744 0.0012722284081476687 0.11258192687497726
KEGG_PATHWAY hsa04350:TGF-beta signaling pathway 19 1.3112491373360937 1.0357053828013143E-4 SMAD7, TGFBR2, BMPR2, SMAD4, SMAD2, LEFTY1, TGFB2, ACVR1B, INHBA, ACVR2B, EP300, SP1, PPP2CB, LEFTY2, RHOA, TGIF2, ID4, MYC, BMP8B 561 84 6910 2.7860538154655803 0.02727587357783634 0.0014544552456139392 0.13585451414726002
KEGG_PATHWAY hsa05223:Non-small cell lung cancer 15 1.0351966873706004 1.0667364176593312E-4 E2F1, PIK3CG, E2F3, MAP2K1, GRB2, CDK6, FOXO3, CDK4, PRKCB, EML4, AKT1, PDPK1, CCND1, KRAS, PLCG1 561 56 6910 3.299274255156608 0.028081554250358187 0.0014231554320527362 0.13992225410196513
KEGG_PATHWAY hsa05218:Melanoma 17 1.173222912353347 1.3333031567164383E-4 E2F1, PIK3CG, E2F3, FGF7, MAP2K1, MITF, MET, CDH1, CDK6, CDK4, PTEN, AKT1, IGF1R, CDKN1A, CCND1, KRAS, FGF2 561 71 6910 2.9492104139991464 0.034975286108862025 0.0016938765177058057 0.17485916620093578
KEGG_PATHWAY hsa05203:Viral carcinogenesis 33 2.2774327122153206 2.1524273968953313E-4 YWHAZ, IL6ST, GRB2, PMAIP1, CCNE2, CCNE1, GTF2H2C, KRAS, REL, DDX3X, GTF2A1, HIST1H2BJ, RHOA, PRKACB, PIK3CG, CDK1, VAC14, ACTN4, CREB1, HIST1H2BG, GTF2H3, CDK6, CDK4, CDK2, CCND1, CDKN1A, CDKN1B, EP300, YWHAH, CCR5, CCND2, SCIN, RBPJ 561 205 6910 1.982783357245337 0.05585544792810282 0.0026091356081929806 0.28…
KEGG_PATHWAY hsa04115:p53 signaling pathway 16 1.1042097998619738 2.3220913454931148E-4 CDK1, ZMAT3, CYCS, CDK6, PMAIP1, CCNG1, CDK4, SESN2, PTEN, CDK2, CCNE2, CCNE1, CCND1, CDKN1A, CCND2, MDM4 561 67 6910 2.9414425200202197 0.06012372855481318 0.002692327364106295 0.3043536495358712
KEGG_PATHWAY hsa04310:Wnt signaling pathway 25 1.725327812284334 2.586507451268436E-4 PPP3R1, DAAM1, TCF7L2, TCF7L1, CTNNB1, MAP3K7, GPC4, RHOA, PRKACB, AXIN2, MYC, FZD9, CSNK1A1, TBL1XR1, ROCK2, SMAD4, FZD5, FZD6, PRKCB, CCND1, EP300, DKK1, CCND2, GSK3B, PRICKLE2 561 138 6910 2.2313932160479477 0.06673742015273643 0.00287372466163216 0.33895601927724783
KEGG_PATHWAY hsa05211:Renal cell carcinoma 15 1.0351966873706004 5.674733114715822E-4 PIK3CG, MAP2K1, GRB2, MET, PTPN11, TGFB2, AKT1, EP300, HIF1A, KRAS, PAK2, PAK4, VEGFA, TCEB1, CRK 561 65 6910 2.8424516659810775 0.14063228985139586 0.006043996359237802 0.7422708207409645
KEGG_PATHWAY hsa05212:Pancreatic cancer 15 1.0351966873706004 5.674733114715822E-4 PIK3CG, E2F1, E2F3, MAP2K1, TGFBR2, SMAD4, SMAD2, CDK6, CDK4, RAD51, TGFB2, AKT1, CCND1, KRAS, VEGFA 561 65 6910 2.8424516659810775 0.14063228985139586 0.006043996359237802 0.7422708207409645
KEGG_PATHWAY hsa04922:Glucagon signaling pathway 19 1.3112491373360937 8.702076883276726E-4 CREB1, PRKAB2, PPP3R1, FOXO1, SIRT1, PDHB, CPT1A, ITPR1, PCK1, AKT1, EP300, GNAQ, PGAM4, GNAS, PRKAA1, PRKACB, PRKAA2, SIK1, CALM1 561 99 6910 2.3639244494859466 0.20740793201927898 0.008900408831101214 1.1361705955573842
KEGG_PATHWAY hsa04114:Oocyte meiosis 20 1.3802622498274673 0.001076451478279645 CDK1, AR, YWHAZ, MAP2K1, CPEB3, PPP3R1, CDC23, CDC27, SMC3, CDK2, ITPR1, CCNE2, CCNE1, IGF1R, YWHAH, PPP2CB, BUB1, PPP2R5E, PRKACB, CALM1 561 109 6910 2.2600533124008573 0.24991395219980694 0.010594125275030342 1.4036950501064016
KEGG_PATHWAY hsa05219:Bladder cancer 11 0.759144237405107 0.0012623161647863851 E2F1, CDKN1A, E2F3, CCND1, KRAS, MAP2K1, VEGFA, CDH1, DAPK2, CDK4, MYC 561 41 6910 3.3046389287422286 0.2862705569124042 0.011972443065836114 1.6442121441411217
KEGG_PATHWAY hsa04660:T cell receptor signaling pathway 19 1.3112491373360937 0.0014008997004199904 PIK3CG, VAV3, MAP2K1, GRB2, PPP3R1, MALT1, CDK4, MAP3K7, AKT1, PDPK1, KRAS, PAK2, PLCG1, RASGRP1, GSK3B, MAPK14, PAK4, RHOA, CD28 561 103 6910 2.272121558243774 0.3122311431462973 0.012824043551209474 1.823192483652103
KEGG_PATHWAY hsa04917:Prolactin signaling pathway 15 1.0351966873706004 0.0014249382376624754 PIK3CG, MAP2K1, GRB2, ESR1, SOCS5, ESR2, FOXO3, AKT1, CCND1, KRAS, PRLR, CCND2, GSK3B, MAPK14, SHC1 561 71 6910 2.602244482940423 0.3166375127577191 0.012610803329491826 1.8542075641181044
KEGG_PATHWAY hsa04015:Rap1 signaling pathway 31 2.139406487232574 0.0015003037175543629 F2RL3, PARD3, FGF7, CDH1, LPAR2, ITGB3, CTNNB1, AKT1, PFN1, IGF1R, KRAS, GRIN2B, RHOA, FGF2, ACTB, PIK3CG, PARD6B, FLT1, MAP2K1, MET, EPHA2, KDR, PRKCB, PLCG1, GNAQ, MAPK14, VEGFA, GNAS, CRK, PRKD3, CALM1 561 210 6910 1.8182667006196418 0.33027084201232604 0.012848419041880499 1.9513871961983176
KEGG_PATHWAY hsa05216:Thyroid cancer 9 0.6211180124223602 0.0016447105577812966 CCDC6, CCND1, KRAS, MAP2K1, CDH1, MYC, TCF7L2, TCF7L1, CTNNB1 561 29 6910 3.8226074128711054 0.3556409921539172 0.013640465440239669 2.137343560950722
KEGG_PATHWAY hsa04152:AMPK signaling pathway 21 1.4492753623188406 0.0017569186066163432 PIK3CG, CREB1, PRKAB2, PFKP, FOXO1, FOXO3, SIRT1, CPT1A, PCK1, MAP3K7, AKT1, IGF1R, PDPK1, CCND1, HNF4A, SLC2A4, PPP2CB, RAB14, PPP2R5E, PRKAA1, PRKAA2 561 122 6910 2.1201893574121153 0.3746913018400412 0.014126837143944582 2.2816117240542555
KEGG_PATHWAY hsa04066:HIF-1 signaling pathway 18 1.2422360248447204 0.0020454138690577024 PIK3CG, FLT1, MAP2K1, EDN1, MKNK2, PDHB, PRKCB, AKT1, IGF1R, CDKN1A, EP300, HIF1A, CDKN1B, TFRC, PLCG1, BCL2, VEGFA, TCEB1 561 98 6910 2.2623594892502457 0.4211343070648149 0.015950387974021818 2.6516344527898195
KEGG_PATHWAY hsa04915:Estrogen signaling pathway 18 1.2422360248447204 0.0022890541748221993 PIK3CG, HSP90AA1, MAP2K1, FKBP5, GRB2, CREB1, ESR1, HSPA1B, ESR2, ITPR1, AKT1, KRAS, SP1, GNAQ, GNAS, SHC1, PRKACB, CALM1 561 99 6910 2.239507373197213 0.45766860969280054 0.017330302257320906 2.9631177999665193
KEGG_PATHWAY hsa04916:Melanogenesis 18 1.2422360248447204 0.0025564929321473897 FZD9, MAP2K1, CREB1, MITF, EDN1, FZD5, TCF7L2, TCF7L1, PRKCB, FZD6, CTNNB1, EP300, KRAS, GNAQ, GSK3B, GNAS, PRKACB, CALM1 561 100 6910 2.217112299465241 0.4951316682322505 0.018805854894357932 3.3039662428006156
KEGG_PATHWAY hsa05166:HTLV-I infection 35 2.4154589371980677 0.0026382439995939126 E2F1, E2F3, XIAP, PPP3R1, MYBL1, TGFB2, CTNNB1, AKT1, KRAS, MAP3K3, ELK4, MAP3K1, PRKACB, MYB, MYC, BUB3, FZD9, PIK3CG, VAC14, CREB1, TGFBR2, TNFRSF13C, SMAD4, CDC23, SMAD2, FZD5, CDK4, CDC27, FZD6, CCND1, CDKN1A, EP300, CCND2, GSK3B, TP53INP1 561 256 6910 1.6840045677361855 0.506060376888576 0.018882741519964052 3…
KEGG_PATHWAY hsa04722:Neurotrophin signaling pathway 20 1.3802622498274673 0.003398190475525375 PIK3CG, MAP2K1, GRB2, FOXO3, PTPN11, AKT1, IRAK4, PDPK1, KRAS, PLCG1, MAP3K3, GSK3B, BCL2, MAP3K1, MAPK14, RHOA, SHC1, CRK, FRS2, CALM1 561 120 6910 2.0528817587641117 0.5970174330320897 0.0236336656532814 4.369497877571016
KEGG_PATHWAY hsa04012:ErbB signaling pathway 16 1.1042097998619738 0.003898930524726133 PIK3CG, ERBB4, MAP2K1, GRB2, PRKCB, AKT1, CDKN1A, KRAS, CDKN1B, PAK2, PLCG1, GSK3B, PAK4, SHC1, MYC, CRK 561 87 6910 2.2652488372569506 0.6476214172387986 0.026390373971423964 4.998243721581208
KEGG_PATHWAY hsa05202:Transcriptional misregulation in cancer 25 1.725327812284334 0.004304129366401529 CCNT2, BMI1, KMT2A, FOXO1, MAX, IGF1R, REL, ELK4, MYC, FLT1, TGFBR2, MET, CDK9, WHSC1, SIX4, AFF1, HMGA2, MYCN, CDKN1A, CDKN1B, SP1, CCND2, H3F3B, H3F3C, KLF3 561 168 6910 1.8329301417536712 0.6838956247621734 0.028381528357463437 5.504227018762487
KEGG_PATHWAY hsa05162:Measles 21 1.4492753623188406 0.004926483493027686 PIK3CG, CDK6, HSPA1B, CDK4, TLR7, CDK2, MAP3K7, TNFRSF10A, AKT1, IRAK4, CCNE2, CCNE1, IFNAR2, CCND1, TNFRSF10B, CDKN1B, EIF3H, CCND2, EIF2S1, GSK3B, CD28 561 133 6910 1.9448353504081055 0.7324962918655951 0.03164982738364297 6.276531821161857
KEGG_PATHWAY hsa04530:Tight junction 21 1.4492753623188406 0.006883140539105088 ACTB, PARD6B, PARD3, ACTN4, MPP5, PRKCE, MYH9, CDK4, PTEN, CTNNA3, LLGL2, PRKCB, CTNNB1, AKT1, CTTN, TJP1, KRAS, PPP2CB, ASH1L, RHOA, YES1 561 137 6910 1.8880518365275771 0.8418407134187904 0.042958377220007615 8.666807390719356
KEGG_PATHWAY hsa03018:RNA degradation 14 0.966183574879227 0.008340007436180161 PFKP, PAPD7, EXOSC2, PAPD5, DIS3L, CNOT6, DDX6, CNOT4, BTG2, BTG1, DCP2, LSM3, PABPC1, XRN2 561 77 6910 2.239507373197213 0.8931275945170414 0.050673774234974656 10.409818001185311
KEGG_PATHWAY hsa04014:Ras signaling pathway 30 2.070393374741201 0.008528623186219256 FGF7, GRB2, ARF6, GNG12, AKT1, IGF1R, KRAS, GRIN2B, REL, PAK2, RASGRP1, PAK4, PLA2G12A, RHOA, SHC1, PRKACB, FGF2, PIK3CG, FLT1, MAP2K1, MET, EPHA2, KDR, PRKCB, PTPN11, PLCG1, VEGFA, GNB5, PLA2G2D, CALM1 561 226 6910 1.6350385689271687 0.8984199785198629 0.05064758092515831 10.63321913228007
KEGG_PATHWAY hsa04914:Progesterone-mediated oocyte maturation 15 1.0351966873706004 0.009655399414235549 PIK3CG, CDK1, HSP90AA1, MAP2K1, CPEB3, CDC23, CDC27, CDC25A, CDK2, AKT1, IGF1R, KRAS, MAPK14, BUB1, PRKACB 561 87 6910 2.1236707849283913 0.9250188185060714 0.055941428913358404 11.957115931036599
KEGG_PATHWAY hsa04144:Endocytosis 33 2.2774327122153206 0.009662529392647098 PARD3, CAV1, LDLR, ERBB4, SNX5, CAPZA2, SNX2, VPS37B, ARF6, HSPA1B, CYTH3, VPS37D, TGFB2, IGF1R, SH3GLB1, WIPF2, RHOA, PARD6B, FLT1, KIF5B, VPS45, TGFBR2, MET, PSD3, SMAD2, KDR, TFRC, CCR5, ARF1, RAB22A, GRK7, WASL, RAB11FIP1 561 258 6910 1.5754673962608297 0.9251628142420236 0.054798739039467526 11.965435248590595
KEGG_PATHWAY hsa04810:Regulation of actin cytoskeleton 28 1.932367149758454 0.011311138142832869 GNA13, ENAH, FGF7, ITGA11, ABI2, ITGB3, GNG12, PFN1, KRAS, PAK2, PAK4, RHOA, FGF2, ACTB, PIK3CG, VAV3, ACTN4, MAP2K1, ROCK2, MYLK3, ITGA2, NCKAP1, ITGA9, CFL2, SCIN, TMSB4X, WASL, CRK 561 211 6910 1.6345219690633686 0.9520350153698612 0.0625792558455387 13.869667734533719
KEGG_PATHWAY hsa05230:Central carbon metabolism in cancer 12 0.8281573498964804 0.01286917340185928 PIK3CG, AKT1, SLC1A5, KRAS, HIF1A, MAP2K1, PGAM4, MET, PFKP, PTEN, MYC, PDHB 561 64 6910 2.3094919786096257 0.9685189821565254 0.0695150581546855 15.634240229435258
KEGG_PATHWAY hsa04931:Insulin resistance 17 1.173222912353347 0.012903304880069345 PIK3CG, CREB1, PRKAB2, FOXO1, PRKCE, PTEN, CPT1A, PCK1, PTPN11, AKT1, PDPK1, SLC2A4, GSK3B, GFPT1, PRKAA1, OGT, PRKAA2 561 108 6910 1.9388327721661054 0.9688082796972836 0.06832142452859469 15.672519714654175
KEGG_PATHWAY hsa04728:Dopaminergic synapse 19 1.3112491373360937 0.014547248054800115 KIF5B, CREB1, ARNTL, GNG12, ITPR1, PRKCB, AKT1, GRIN2B, GNAQ, GSK3B, MAPK14, PPP2CB, GNB5, GNAS, PPP2R5E, PRKACB, CLOCK, CACNA1A, CALM1 561 128 6910 1.828347816399287 0.9800124127914956 0.0752694458861326 17.497367503544538
KEGG_PATHWAY hsa04071:Sphingolipid signaling pathway 18 1.2422360248447204 0.016133751678742588 GNA13, PIK3CG, MAP2K1, ROCK2, PRKCE, PTEN, PRKCB, AKT1, PDPK1, KRAS, GNAQ, MAPK14, BCL2, PPP2CB, RHOA, PPP2R5E, ABCC1, DEGS1 561 120 6910 1.8475935828877006 0.9870004406505926 0.08162890022532499 19.223798862912687
KEGG_PATHWAY hsa04666:Fc gamma R-mediated phagocytosis 14 0.966183574879227 0.0169074663288036 PIK3CG, AKT1, VAV3, PLCG1, MAP2K1, WASF3, CFL2, SCIN, MARCKS, ARF6, WASL, PRKCE, CRK, PRKCB 561 84 6910 2.0528817587641117 0.9894633100073353 0.08383207976024176 20.053590822610435
KEGG_PATHWAY hsa04150:mTOR signaling pathway 11 0.759144237405107 0.01694949770246313 PIK3CG, AKT1, PDPK1, ULK1, PRKAA1, PRKAA2, RRAGD, PTEN, PRKCB, DDIT4, RRAGC 561 58 6910 2.3360378634212307 0.9895829089721112 0.08251496384923451 20.09844223262769
KEGG_PATHWAY hsa04320:Dorso-ventral axis formation 7 0.4830917874396135 0.018768647045858223 NOTCH2, NOTCH1, KRAS, MAP2K1, GRB2, CPEB3, PIWIL2 561 27 6910 3.1933716247441737 0.993647155314697 0.08942813636426661 22.01751762075269
KEGG_PATHWAY hsa05100:Bacterial invasion of epithelial cells 13 0.8971704623878536 0.022189968024902654 ACTB, PIK3CG, CAV1, MET, CDH1, CTNNA3, ELMO2, CTNNB1, CTTN, RHOA, SHC1, WASL, CRK 561 78 6910 2.0528817587641117 0.9974999512886243 0.10321162025828234 25.511905889140387
KEGG_PATHWAY hsa05412:Arrhythmogenic right ventricular cardiomyopathy (ARVC) 12 0.8281573498964804 0.026587026141099476 ACTB, ITGA9, ACTN4, CACNG8, ITGA11, SGCD, ITGA2, ITGB3, TCF7L2, TCF7L1, CTNNA3, CTNNB1 561 71 6910 2.0817955863523383 0.999249529207526 0.12056774709771534 29.79050146692356
KEGG_PATHWAY hsa04710:Circadian rhythm 7 0.4830917874396135 0.0354969989238477 CREB1, PRKAB2, PER1, PRKAA1, ARNTL, PRKAA2, CLOCK 561 31 6910 2.7813236731642803 0.9999355746567266 0.15574298157745647 37.77294987343134
KEGG_PATHWAY hsa04010:MAPK signaling pathway 30 2.070393374741201 0.038163069042944434 FGF7, GRB2, MAPKAPK5, MKNK2, PPP3R1, HSPA1B, GNG12, TGFB2, MAP3K7, AKT1, MAX, KRAS, MAP3K3, PAK2, ELK4, RASGRP1, MAP3K1, MAPT, PRKACB, MYC, FGF2, MAP2K1, TAOK1, CACNG8, TGFBR2, PRKCB, DUSP2, MAPK14, CRK, CACNA1A 561 255 6910 1.4490930061864318 0.9999692328896485 0.1639959304317049 39.99315610997639
KEGG_PATHWAY hsa04360:Axon guidance 17 1.173222912353347 0.05020912727106867 ABLIM1, ROCK2, EFNB1, MET, PPP3R1, DPYSL2, EPHB4, EPHA2, KRAS, PAK2, ROBO1, CFL2, PAK4, SEMA7A, GSK3B, RHOA, SEMA4D 561 127 6910 1.6487711763302315 0.9999989366559394 0.20794163817093259 49.14193717786745
KEGG_PATHWAY hsa04730:Long-term depression 10 0.6901311249137336 0.05085681313247471 GNA13, IGF1R, KRAS, GNAQ, MAP2K1, PPP2CB, GNAS, ITPR1, CACNA1A, PRKCB 561 60 6910 2.0528817587641117 0.9999991137155131 0.20726831116087074 49.59526470640681
KEGG_PATHWAY hsa04921:Oxytocin signaling pathway 20 1.3802622498274673 0.052366058305194425 ACTB, PIK3CG, MAP2K1, ROCK2, CACNG8, MYLK3, PRKAB2, PPP3R1, ITPR1, PRKCB, CCND1, CDKN1A, KRAS, GNAQ, RHOA, GNAS, PRKAA1, PRKACB, PRKAA2, CALM1 561 158 6910 1.559150702858819 0.9999994205149637 0.20976767543043118 50.63716867919671
KEGG_PATHWAY hsa04910:Insulin signaling pathway 18 1.2422360248447204 0.05316624881860262 PIK3CG, MAP2K1, GRB2, PRKAB2, MKNK2, FOXO1, PCK1, AKT1, PDPK1, KRAS, SLC2A4, GSK3B, SHC1, PRKAA1, PRKAA2, PRKACB, CRK, CALM1 561 138 6910 1.6066031155545224 0.9999995375273465 0.20964179054714593 51.181472434627985
KEGG_PATHWAY hsa04920:Adipocytokine signaling pathway 11 0.759144237405107 0.05429876782175073 AKT1, ACSL1, SLC2A4, PRKAB2, PRKAA1, PRKAA2, ACSL4, ACSL3, CPT1A, PCK1, PTPN11 561 70 6910 1.9355742296918768 0.999999664025779 0.21069845723389202 51.94235945538732
KEGG_PATHWAY hsa05169:Epstein-Barr virus infection 23 1.5873015873015872 0.05530798600617064 PIK3CG, POLR3F, CDK1, YWHAZ, POLR3A, HSPA1B, POLR2D, CDK2, MAP3K7, AKT1, CDKN1A, YWHAH, EP300, CDKN1B, CD44, PLCG1, PSMD11, GSK3B, BCL2, MAPK14, PRKACB, RBPJ, MYC 561 190 6910 1.4910404353128812 0.9999997473640454 0.21129610270325394 52.61115948783575
KEGG_PATHWAY hsa04370:VEGF signaling pathway 10 0.6901311249137336 0.055578830510885725 PIK3CG, AKT1, KRAS, PLCG1, MAP2K1, MAPK14, VEGFA, PPP3R1, KDR, PRKCB 561 61 6910 2.01922795944011 0.9999997659840457 0.20934250566434676 52.78917656013664
KEGG_PATHWAY hsa04962:Vasopressin-regulated water reabsorption 8 0.5521048999309869 0.06157977534776826 STX4, DYNC1LI2, DYNLL2, CREB1, DCTN5, GNAS, PRKACB, DCTN6 561 44 6910 2.2395073731972124 0.9999999573327293 0.22672357378195018 56.57838351904591
KEGG_PATHWAY hsa05110:Vibrio cholerae infection 9 0.6211180124223602 0.06163792525460007 ACTB, ATP6V1C1, TJP1, ARF1, PLCG1, GNAS, PRKACB, ATP6V1G3, PRKCB 561 53 6910 2.091615376854001 0.9999999580328669 0.2239420205642444 56.613685983473026
KEGG_PATHWAY hsa04971:Gastric acid secretion 11 0.759144237405107 0.06865330921514724 KCNJ15, ATP1B3, GNAQ, MYLK3, SLC4A2, GNAS, PRKACB, ITPR1, KCNK10, PRKCB, CALM1 561 73 6910 1.8560300832661831 0.9999999943410307 0.24366059854327238 60.683364711728025
KEGG_PATHWAY hsa05217:Basal cell carcinoma 9 0.6211180124223602 0.07365288367544322 FZD9, GSK3B, HHIP, AXIN2, FZD5, TCF7L2, TCF7L1, CTNNB1, FZD6 561 55 6910 2.0155566358774917 0.9999999986554026 0.2562467545387874 63.36516288739846
KEGG_PATHWAY hsa04062:Chemokine signaling pathway 22 1.518288474810214 0.07445826192541125 PIK3CG, PARD3, VAV3, MAP2K1, ROCK2, GRB2, GNG12, FOXO3, CCL5, CXCL10, AKT1, CCL22, KRAS, CCR5, GSK3B, RHOA, GNB5, GRK7, SHC1, PRKACB, WASL, CRK 561 186 6910 1.4568838288003374 0.9999999989340563 0.2555684430137468 63.78101903606641
KEGG_PATHWAY hsa04022:cGMP-PKG signaling pathway 20 1.3802622498274673 0.07795807385783585 GNA13, PIK3CG, ATP1B3, MAP2K1, ROCK2, MYLK3, CREB1, PPP3R1, PRKCE, ITPR1, KCNMB1, AKT1, MEF2D, ATP2A2, GNAQ, KCNJ8, GATA4, PDE5A, RHOA, CALM1 561 166 6910 1.4840109099499603 0.9999999996123599 0.26304213558609224 65.53799080543683
KEGG_PATHWAY hsa05221:Acute myeloid leukemia 9 0.6211180124223602 0.08015583712451824 PIK3CG, AKT1, CCND1, KRAS, MAP2K1, GRB2, MYC, TCF7L2, TCF7L1 561 56 6910 1.9795645530939652 0.9999999997950223 0.26643201566824315 66.60070279359388
KEGG_PATHWAY hsa04720:Long-term potentiation 10 0.6901311249137336 0.08337367584200406 KRAS, EP300, GRIN2B, GNAQ, MAP2K1, PPP3R1, PRKACB, ITPR1, PRKCB, CALM1 561 66 6910 1.8662561443310108 0.9999999999195824 0.2726940586755626 68.102146173524
KEGG_PATHWAY hsa04664:Fc epsilon RI signaling pathway 10 0.6901311249137336 0.0964711402087094 PIK3CG, AKT1, PDPK1, VAV3, KRAS, PLCG1, MAP2K1, GRB2, MAPK14, PRKCB 561 68 6910 1.8113662577330398 0.999999999998276 0.30651978107051525 73.59268741415423
KEGG_PATHWAY hsa05410:Hypertrophic cardiomyopathy (HCM) 11 0.759144237405107 0.09749699140435011 ACTB, ITGA9, CACNG8, PRKAB2, ITGA11, SGCD, ITGA2, PRKAA1, PRKAA2, ITGB3, TGFB2 561 78 6910 1.7370537958773253 0.9999999999987271 0.30593966787608995 73.98351924185963
KEGG_PATHWAY hsa04270:Vascular smooth muscle contraction 15 1.0351966873706004 0.09984633213778774 GNA13, MAP2K1, ROCK2, MYLK3, PRKCE, ITPR1, KCNMB1, PRKCB, GNAQ, PLA2G12A, RHOA, GNAS, PRKACB, PLA2G2D, CALM1 561 119 6910 1.5525996494854626 0.9999999999993653 0.30895361819017875 74.85853226648926

## Sheet: Up_GO
Category Term Count % PValue Genes List Total Pop Hits Pop Total Fold Enrichment Bonferroni Benjamini FDR
GOTERM_BP_DIRECT GO:0006355~regulation of transcription, DNA-templated 193 13.319530710835059 8.770840748771351E-13 MORF4L1, ZNF582, TMEM189-UBE2V1, PRR13, CDKN2AIPNL, REST, CNOT6, ZNF829, CITED2, SIN3B, GTF2H2C, MED28, MAP3K9, GATA4, ZNF772, MIER3, RNF38, ZNF578, ZNF107, ZNF101, SATB2, ZNF100, ZNF644, RREB1, YY2, ZNF440, GTF2IRD2, ZNF791, ZNF7, ZNF793, ARNTL, SIX4, SUZ12, HIF1A, EP300, PTRF, ZNF…
GOTERM_BP_DIRECT GO:0006351~transcription, DNA-templated 233 16.080055210489995 5.640445996865585E-12 TMEM18, PRR13, REST, GTF2IRD2B, CITED2, CTNNB1, MAP3K7, SIN3B, GTF2H2C, MED28, MAP3K9, ZNF772, ZNF107, ZNF101, ZNF100, ZNF644, YY2, YY1, ZNF791, ZNF793, HNF4A, MLLT10, ZNF785, PARP15, TGIF2, ATXN1L, ERBB4, TADA3, HOXA13, CHCHD3, ZNF514, ZNF616, TCF24, HIP1, ZNF398, ZNF623, ZBTB47, ZBTB46, SMAD7, …
GOTERM_BP_DIRECT GO:0045893~positive regulation of transcription, DNA-templated 86 5.9351276742581085 1.794560090961495E-11 E2F1, E2F3, PTGES2, FGF7, RSF1, TMEM189-UBE2V1, FOXK1, MITF, FOXO1, REST, FOXO3, CITED2, CTNNB1, CCNE1, MYOCD, GATA6, GATA4, KDM5A, NR2F2, MYB, FGF2, MYC, ATF7IP, TBL1XR1, AR, FOXJ2, RREB1, ESR1, FOXN2, ARID1A, SIX4, MED13, ARNTL, ESR2, HMGA2, HMGA1, FOXN3, CDK2, MYCN, INHBA…
GOTERM_BP_DIRECT GO:0000122~negative regulation of transcription from RNA polymerase II promoter 108 7.453416149068323 3.264641735447043E-11 HFE2, EDN1, CBX4, FOXO1, REST, FOXO3, CBX6, CITED2, CTNNB1, CUL3, N4BP2L2, HOXC8, SIN3B, MYOCD, GATA6, SATB2, RREB1, YY1, STRN3, HNRNPA2B1, ARID1A, PKIA, SUZ12, TRIM37, EP300, TRIM33, MTF2, VEGFA, TFAP2A, ZNF431, TGIF2, ATXN1L, HMGB1, CAV1, SOX2, CHCHD3, VDR…
GOTERM_BP_DIRECT GO:0045944~positive regulation of transcription from RNA polymerase II promoter 132 9.109730848861282 3.2003518042136125E-10 HFE2, F2RL1, EDN1, ZNF639, FOXO1, JAG1, REST, FOXO3, CXCL10, CITED2, CTNNB1, GABPB1, APP, MYOCD, GATA6, GATA4, OGT, SATB2, MYO6, YY1, STRN3, MED13, SIX4, ARNTL, MED10, HIF1A, EP300, HNF4A, MTF2, MED17, MLLT10, VEGFA, TFAP2A, HMGB1, CNBP, TFAP4, SOX2, BMPR2,…
GOTERM_BP_DIRECT GO:0006366~transcription from RNA polymerase II promoter 75 5.175983436853002 1.348294985288911E-7 BACH1, CCNT2, ZNF292, ARID4A, FOXK2, MITF, ZNF639, REST, FOXO3, MAX, GTF2A1, MYOCD, GATA6, GATA4, DDX21, KDM5A, MYB, MYC, SSBP2, FOXJ2, RREB1, ESR1, GTF2H3, CDK9, SIX4, HMGA2, HMGA1, MIXL1, TAF13, EP300, HIF1A, ABT1, MED16, ASH1L, TFAP2A, FOXC1, TXK, CLOCK, TFAP4, KMT2A, SOX2, BMPR2…
GOTERM_BP_DIRECT GO:0000082~G1/S transition of mitotic cell cycle 25 1.725327812284334 6.830154526997763E-7 BCAT1, CACUL1, CRLF3, TRIM71, LATS2, CUL3, CCNE2, PRIM1, CCNE1, ACVR1B, MCM7, ORC4, USP37, CDC6, CDK1, CDK6, CDK4, MCM4, CDK2, CDC25A, INHBA, CDKN1A, CCND1, CDKN1B, ID4 1303 102 16792 3.1586233879584062 0.0030477432730476872 4.359616697627855E-4 0.0012844459068572789
GOTERM_BP_DIRECT GO:0006357~regulation of transcription from RNA polymerase II promoter 64 4.416839199447895 1.6105662290278196E-6 ZNF518B, ARID4A, FOXK1, FOXK2, ARID4B, MITF, ZEB1, FOXO3, GTF2IRD2B, TCEAL4, GABPB1, SPIB, NR2F2, ZNF446, SATB2, ELP2, YY1, ARID1A, CDC5L, PURA, MYCN, PRKCB, JMY, IFNAR2, INHBA, TAF13, BRWD1, HNF4A, ABT1, MED16, MED17, VEGFA, MED18, TXK, SRCAP, CLOCK, HMGB1, TADA3, ZN…
GOTERM_BP_DIRECT GO:0045892~negative regulation of transcription, DNA-templated 70 4.830917874396135 1.6956605062566658E-6 E2F1, ZBTB33, RSF1, ARID4A, FOXK1, CBX4, ZNF639, ZNF12, FOXO1, CBX3, ZEB1, REST, RLIM, PDCD4, ZBTB38, CTNNB1, CBX5, CITED2, GATA6, NR2F2, MYB, ATF7IP, STRN3, SIX4, ARNTL, HMGA2, HMGA1, FOXN3, PURA, TRIM33, TFAP2A, ZFPM2, CLOCK, CDK5R1, BCLAF1, TFAP4, SOX9, TCF7L2, ZBTB18, ZNF…
GOTERM_BP_DIRECT GO:0071456~cellular response to hypoxia 23 1.5873015873015872 3.1500161811658597E-6 E2F1, VASN, EDN1, PMAIP1, FOXO3, PRKCE, SIRT1, PTEN, KCNMB1, PCK1, SLC29A1, AKT1, ZFP36L1, PTGIS, HIF1A, SLC2A4, GATA6, BCL2, VEGFA, PRKAA1, NDRG1, MDM4, MGARP 1303 96 16792 3.0875543617293424 0.013978820597072006 0.0014067540411374369 0.005923638347493654
GOTERM_BP_DIRECT GO:0008283~cell proliferation 55 3.795721187025535 3.369145123399663E-6 MORF4L1, ZEB1, PTEN, TGFB2, LARP1, CITED2, GPC4, AKT1, MCM7, COL4A3BP, PAK4, TGFBI, INSIG1, MYC, CYR61, CDK1, AR, NANOG, CDK9, PURB, DDIT4, IFNAR2, PROK2, TXNRD1, YME1L1, FBXL7, FOXC1, MDM4, MELK, BCAT1, CDK5R1, ERBB4, UBE2V2, TCF7L2, DAZAP1, ZFP36L1, CSE1L, BCL2, BUB1, AXIN2, ERCC1, COL4A3, MKI67, DLGAP5, KL…
GOTERM_BP_DIRECT GO:0051301~cell division 53 3.657694962042788 4.150409685154758E-6 CCNT2, FAM175B, KNTC1, LATS2, CCNE2, CCNE1, CCSAP, KLHL21, MASTL, CDCA4, STAG2, CABLES1, CDC6, CDK1, PAPD7, CDK6, PAPD5, PRKCE, CDK4, HMGA2, WEE1, CDK2, CCND1, RCC2, CCND2, NEK9, FBXL7, HAUS8, WASL, NUP43, TRIOBP, ARF6, NR3C1, CCNG1, LLGL2, SPC25, FIGN, NCAPG, BUB1, USP37, SKA2, KLHL42, CLASP1, SKA1, BUB3, CSNK1A1…
GOTERM_BP_DIRECT GO:0048015~phosphatidylinositol-mediated signaling 23 1.5873015873015872 1.717387550546269E-5 KCNH1, PIK3CG, FGF7, ERBB4, PIK3C2A, GRB2, PIK3C2B, NCS1, PTEN, PTPN11, AKT1, IGF1R, PDPK1, TNRC6C, RHOA, AGO2, AGO3, OGT, TNRC6B, FGF2, FRS2, TNRC6A, CD28 1303 106 16792 2.7962756483586495 0.07387930132583254 0.005886506894074217 0.0322916205361401
GOTERM_BP_DIRECT GO:0035264~multicellular organism growth 19 1.3112491373360937 3.161976770091342E-5 TBL1XR1, AR, PDE4D, TTC8, RBBP6, TNKS2, PTPN11, ATRX, ZFP36L1, ATF5, SLC25A25, HOXA5, CLIC4, GNAS, H3F3B, KLF2, GIGYF2, ERCC1, PLEKHA1 1303 80 16792 3.060706062931696 0.1317807256251594 0.010042871306579881 0.05944623499408719
GOTERM_BP_DIRECT GO:0008285~negative regulation of cell proliferation 55 3.795721187025535 3.3064970010684833E-5 DLC1, CHERP, BAP1, REST, ZEB1, PTEN, TGFB2, CTNNB1, SPRY1, MYOCD, FGF2, IFNLR1, CDC6, AR, CDK6, CD164, HMGA1, INHBA, HNF4A, BTG2, BTG1, SCIN, TFAP2A, MDM4, TFAP4, ERBB4, KMT2A, SOX4, VDR, TMEM127, BCL11B, NDRG1, AXIN2, QSOX1, COL4A3, MAP2K1, JARID2, KLF13, KLF10, KLF11, SMAD4, PTPN14, …
GOTERM_BP_DIRECT GO:0043161~proteasome-mediated ubiquitin-dependent protein catabolic process 34 2.346445824706694 3.8420630073667626E-5 RAD23B, TRIM13, EDEM3, RLIM, CTNNB1, CUL3, AMER1, RMND5A, UBXN2A, C18ORF25, UBXN2B, PPP2CB, BTBD3, RNF38, KLHL42, UBE2D1, RNF34, BUB3, KLHL20, CSNK1A1, TBL1XR1, CDK1, CDC23, UBE2H, ARNTL, SIRT1, CDC27, UBE2B, PSMA2, KCTD10, RNF115, PSMD11, GSK3B, CLOCK 1303 203 …
GOTERM_BP_DIRECT GO:0018105~peptidyl-serine phosphorylation 24 1.6563146997929608 8.272097567737524E-5 CSNK1A1, CDK1, CDK5R1, SGK1, SGK3, MAPKAPK5, TGFBR2, MKNK2, PRKCE, C8ORF44-SGK3, CDK2, LATS2, PRKCB, MAST3, AKT1, PDPK1, PAK2, ULK1, HIPK3, MAPK14, GSK3B, BCL2, MASTL, PRKD3 1303 125 16792 2.4743392171910976 0.30905519216556354 0.021512027694717717 0.1554475112129805
GOTERM_BP_DIRECT GO:0007223~Wnt signaling pathway, calcium modulating pathway 12 0.8281573498964804 1.285774509925202E-4 MAP3K7, TNRC6C, PPP3R1, AGO2, AGO3, TNRC6B, FZD5, TNRC6A, TCF7L2, CTNNB1, FZD6, CALM1 1303 39 16792 3.965287207037015 0.43709790952828653 0.03142075421369872 0.24152143387590197
GOTERM_BP_DIRECT GO:0061158~3'-UTR-mediated mRNA destabilization 7 0.4830917874396135 1.3193389614574722E-4 ZFP36L1, CPEB3, HNRNPD, KHSRP, QKI, TRIM71, RC3H1 1303 12 16792 7.517523663341008 0.4454794875829746 0.03055766815293459 0.24781881774560421
GOTERM_BP_DIRECT GO:0035278~miRNA mediated inhibition of translation 7 0.4830917874396135 1.3193389614574722E-4 EIF6, TNRC6C, AGO2, AGO3, TNRC6B, TRIM71, TNRC6A 1303 12 16792 7.517523663341008 0.4454794875829746 0.03055766815293459 0.24781881774560421
GOTERM_BP_DIRECT GO:0010634~positive regulation of epithelial cell migration 11 0.759144237405107 1.3427956851348418E-4 PFN1, HIF1A, PLCG1, RREB1, TGFBR2, BMPR2, ITGA2, CLASP1, PRKCE, SOX9, TGFB2 1303 33 16792 4.295727807623433 0.45126282467347667 0.029561050201890038 0.25221955981002964
GOTERM_BP_DIRECT GO:0030308~negative regulation of cell growth 23 1.5873015873015872 1.4034044545084115E-4 RTN4, FOXK1, CRLF3, BMPR2, SMAD4, ESR2, SESN2, SIRT1, NME6, TGFB2, CAPRIN2, ACVR1B, INHBA, SH3BP4, CDKN1A, CDKN1B, DDX3X, HNF4A, BTG1, CDKN2AIP, BCL2, DCUN1D3, APBB2 1303 121 16792 2.4496299068265857 0.4659284521717266 0.029426241991704294 0.2635895874641303
GOTERM_BP_DIRECT GO:0032007~negative regulation of TOR signaling 10 0.6901311249137336 1.75771598927868E-4 SH3BP4, TMEM127, TNFAIP8L1, HIF1A, MAPKAPK5, PRKAA1, ARNTL, PRKAA2, SIRT1, DDIT4 1303 28 16792 4.602565508167964 0.5441503870572597 0.03507870622084097 0.33003284284163215
GOTERM_BP_DIRECT GO:0007067~mitotic nuclear division 37 2.5534851621808143 1.9279052539690128E-4 TRIOBP, TADA3, KNTC1, NR3C1, CCNG1, LATS2, SPC25, FIGN, CCSAP, INCENP, BUB1, KLHL21, USP37, SKA2, KLHL42, MASTL, SKA1, STAG2, CSNK1A1, CDK1, CDC6, ARPP19, CDC23, PAPD5, HMGA2, CDK2, WEE1, CDC25A, SMC3, EML4, SRSF2, RCC2, NEK9, FBXL7, HAUS8, WASL, NUP43 1303 248 16792 1.9226846235733914 0.5775414404867…
GOTERM_BP_DIRECT GO:0007179~transforming growth factor beta receptor signaling pathway 19 1.3112491373360937 2.1490623089025245E-4 PARD3, SMAD7, KLF10, CREB1, FERMT2, TGFBR2, SMAD4, FKBP1A, SKI, SMAD2, CITED2, LEFTY1, TGFB2, MAP3K7, LEFTY2, RHOA, SKIL, PARP1, USP15 1303 92 16792 2.6614835329840836 0.6173058452277176 0.03923134411266238 0.403372438509475
GOTERM_BP_DIRECT GO:0016239~positive regulation of macroautophagy 9 0.6211180124223602 2.180256041896384E-4 HIF1A, ULK1, TRIM13, PRKAA2, PAFAH1B2, SESN2, SIRT1, KDR, LARP1 1303 23 16792 5.042810904601422 0.6226049106368539 0.03822861906521413 0.4092160481005358
GOTERM_BP_DIRECT GO:0060412~ventricular septum morphogenesis 10 0.6901311249137336 2.374588342987334E-4 NOTCH1, SMAD7, TGFBR2, BMPR2, SMAD4, SOX4, ZFPM2, ZFPM1, TGFB2, CITED2 1303 29 16792 4.443856352713897 0.6540045127041663 0.039998437745698334 0.4456135535902739
GOTERM_BP_DIRECT GO:0045599~negative regulation of fat cell differentiation 12 0.8281573498964804 2.6466654084687053E-4 E2F1, INSIG1, FOXO1, ID4, ZFPM2, JAG1, ARNTL, ZADH2, ZFPM1, SIRT1, TRIB2, SOD2 1303 42 16792 3.682052406534371 0.6936268028995267 0.042867086810478905 0.49655111926878437
GOTERM_BP_DIRECT GO:0016049~cell growth 14 0.966183574879227 2.7910609913654803E-4 NOTCH2, AR, LAMTOR1, BCL2, PAK4, EDN1, LEFTY2, ITGB3, SOCS5, XRN2, CACNA1A, TGFB2, RRAGC, LEFTY1 1303 56 16792 3.2217958557175748 0.7127778318015248 0.04357561293472334 0.5235744631414296
GOTERM_BP_DIRECT GO:0016477~cell migration 28 1.932367149758454 3.3607139823511986E-4 TMEM18, ERBB4, WWC1, RASGEF1A, ABI2, ITGB3, SDC4, PTEN, TGFB2, CUL3, PDPK1, HOXA5, PAK4, RHOA, DEPDC1B, CDK1, FMNL3, FLT1, AVL9, PODXL, ELMO2, EPHA2, PLCG1, BTG1, GSK3B, ZRANB1, FOXC1, LAMC1 1303 172 16792 2.097913580467258 0.7773502808483046 0.05047979165635397 0.630116112314516
GOTERM_BP_DIRECT GO:0048010~vascular endothelial growth factor receptor signaling pathway 16 1.1042097998619738 3.4799886383341113E-4 ACTB, VAV3, HSP90AA1, FLT1, ROCK2, BMPR2, ITGB3, ELMO2, KDR, NCKAP1, PAK2, MAPK14, VEGFA, RHOA, FOXC1, CRK 1303 72 16792 2.863818538415622 0.7889114552969273 0.050528013903606284 0.6524102527370457
GOTERM_BP_DIRECT GO:0060065~uterus development 7 0.4830917874396135 3.7442102758820315E-4 MYOCD, LHX1, SMAD4, HOXA10, ESR1, HOXA9, TGFB2 1303 14 16792 6.4435917114351495 0.8124295756455272 0.05255569622560774 0.7017801943537405
GOTERM_BP_DIRECT GO:0018107~peptidyl-threonine phosphorylation 11 0.759144237405107 4.801098752907555E-4 AKT1, ACVR1B, CDK1, CDK5R1, PDPK1, HIPK3, BCL2, GSK3B, TGFBR2, WNK1, MARK2 1303 38 16792 3.730500464515087 0.8830637380303034 0.06486693629027118 0.8990281234384612
GOTERM_BP_DIRECT GO:0006268~DNA unwinding involved in DNA replication 6 0.4140786749482402 5.034179333316053E-4 MCM7, HMGA1, MCM4, TOP2A, RAD51, PURA 1303 10 16792 7.73231005372218 0.894636733906645 0.0659190350444595 0.9424781787867875
GOTERM_BP_DIRECT GO:0098609~cell-cell adhesion 38 2.6224982746721874 5.359709831960953E-4 RTN4, YWHAZ, LIMA1, RPL14, SNX5, SNX2, RANGAP1, ESYT2, LARP1, EFHD2, RPS26, PFN1, CTTN, PAK2, DDX3X, SH3GLB1, PAK4, ARHGAP1, NDRG1, GOLGA2, COBLL1, VASN, TWF1, MYO6, KIF5B, PFKP, ELMO2, EPHA2, MARK2, TMEM2, DDX6, TJP1, GAPVD1, FNBP1L, SERBP1, TMOD3, TMPO, GIGYF2 1303 271 16792 1.8070589301441746 0.9089090159…
GOTERM_BP_DIRECT GO:0045727~positive regulation of translation 13 0.8971704623878536 6.050949772761788E-4 EIF6, DDX3X, CPEB3, HNRNPD, SOX4, PIWIL2, ITGA2, PABPC1, RPS4X, CDK4, FAM129A, CD28, LARP1 1303 53 16792 3.1610072546662997 0.9331288685763004 0.07437432917833542 1.1318100411954357
GOTERM_BP_DIRECT GO:0006367~transcription initiation from RNA polymerase II promoter 25 1.725327812284334 6.434699038776676E-4 AR, E2F3, NRBF2, ESR1, GTF2H3, CDK9, NR3C1, ESR2, MED13, POLR2D, NR2C2, MED10, NOTCH2, VDR, TAF13, NOTCH1, MAZ, HNF4A, GTF2A1, NR1D2, MED16, MED17, GTF2F2, NR2F6, RBPJ 1303 152 16792 2.119602536656299 0.9436736373372672 0.0767962765186454 1.2031785270435802
GOTERM_BP_DIRECT GO:0006468~protein phosphorylation 56 3.864734299516908 6.874284303639304E-4 CCNT2, LATS2, TGFB2, AKT1, CCNE1, ACVR1B, APP, PDPK1, PAK2, COL4A3BP, MAP3K9, PRKACB, SIK1, PIK3CG, SGK1, SGK3, ROCK2, MYLK3, PRKAB2, WNK1, MINK1, CDK9, CDK6, C8ORF44-SGK3, PRKCE, CDK4, DAPK2, MARK2, PRKCB, CCND1, HIPK3, NEK8, NEK9, TXK, PRKD3, NEK7, STK17B, MKNK2, MMD, TRIB2, TRIB1, MAP3K1, BUB1, DYRK3,…
GOTERM_BP_DIRECT GO:0043491~protein kinase B signaling 10 0.6901311249137336 6.894903478401667E-4 ZFP36L1, AKT1, PIK3C2B, TMEM100, THEM4, CCL5, SESN2, SOX9, PTEN, EPHA2 1303 33 16792 3.905207097839484 0.9541506899097494 0.07791296446233031 1.2887015831885118
GOTERM_BP_DIRECT GO:0097150~neuronal stem cell population maintenance 8 0.5521048999309869 7.310203176911386E-4 NOTCH1, FUT10, SOX2, IGF2BP1, FOXO1, JAG1, FOXO3, HOOK3 1303 21 16792 4.909403208712495 0.9619222241494183 0.0803830584638684 1.3658194982559158
GOTERM_BP_DIRECT GO:0046777~protein autophosphorylation 27 1.8633540372670807 7.708255321208817E-4 ERBB4, MAPKAPK5, MKNK2, STK17B, EPHB4, DDR2, AKT1, IGF1R, ACVR1B, PDPK1, MAP3K3, PAK2, MAP3K9, SIK1, FLT1, TRPM7, WNK1, MINK1, DAPK2, KDR, MARK2, ULK1, EIF2S1, GSK3B, GRK7, TXK, MELK 1303 172 16792 2.02298809545057 0.9681318328706084 0.0825467844468889 1.439681134280879
GOTERM_BP_DIRECT GO:0008584~male gonad development 18 1.2422360248447204 8.233688385868498E-4 ESR1, SIX4, HMGA2, SOX9, CITED2, TGFB2, INHBA, GATA6, BCL2, EIF2S2, GATA4, RNF38, HOXA10, HOXA9, H3F3B, KDM5A, FANCA, ERCC1 1303 94 16792 2.4677585277836744 0.9748060406168174 0.0858715407924816 1.5370990925937744
GOTERM_BP_DIRECT GO:0003181~atrioventricular valve morphogenesis 6 0.4140786749482402 8.640951933910389E-4 NOTCH1, TGFBR2, BMPR2, ZFPM1, TGFB2, CYR61 1303 11 16792 7.029372776111073 0.979001636941539 0.08787988298833416 1.6125450963863086
GOTERM_BP_DIRECT GO:0060213~positive regulation of nuclear-transcribed mRNA poly(A) tail shortening 6 0.4140786749482402 8.640951933910389E-4 TNRC6C, BTG2, CPEB3, AGO2, PABPC1, TNRC6B 1303 11 16792 7.029372776111073 0.979001636941539 0.08787988298833416 1.6125450963863086
GOTERM_BP_DIRECT GO:0060045~positive regulation of cardiac muscle cell proliferation 8 0.5521048999309869 0.001000994537255954 CDK1, NOTCH1, ERBB4, GATA6, MAPK14, ZFPM2, RBPJ, FGF2 1303 22 16792 4.686248517407382 0.9886175778364233 0.09885193279009696 1.8657515494566512
GOTERM_BP_DIRECT GO:0001570~vasculogenesis 13 0.8971704623878536 0.0010204778869632282 CAV1, TGFBR2, EPHA2, KDR, CITED2, ZFP36L1, MYOCD, ZMIZ1, VEGFA, QKI, ZFPM2, HAS2, TMEM100 1303 56 16792 2.991667580309177 0.9895676551126229 0.09850520030650922 1.901737393726577
GOTERM_BP_DIRECT GO:0035194~posttranscriptional gene silencing by RNA 5 0.3450655624568668 0.0010406360791802933 TNRC6C, AGO2, AGO3, TNRC6B, TNRC6A 1303 7 16792 9.205131016335928 0.9904672697314039 0.09823428830079706 1.9389565243276619
GOTERM_BP_DIRECT GO:0048699~generation of neurons 5 0.3450655624568668 0.0010406360791802933 MAPT, CDK6, SIX4, THOC2, TGFB2 1303 7 16792 9.205131016335928 0.9904672697314039 0.09823428830079706 1.9389565243276619
GOTERM_BP_DIRECT GO:0042981~regulation of apoptotic process 31 2.139406487232574 0.0010455802495553412 RTN4, MCL1, MITF, BCL2L2, PMAIP1, SOX9, LEFTY2, NDRG1, SKIL, FRS2, CASP2, HIP1, BMP3, SGK1, SGK3, ACTN4, ANP32E, ESR1, MALT1, GAS1, C8ORF44-SGK3, DAPK2, BCL2L13, CIDEC, LEFTY1, TNFRSF10A, TNFRSF10B, SERBP1, GDF11, BMP8B, TP53INP1 1303 213 16792 1.8755994653003722 0.9906758053317046 0.09663946033…
GOTERM_BP_DIRECT GO:0007050~cell cycle arrest 23 1.5873015873015872 0.0012437751800893778 LAMTOR1, MAP2K1, SOX2, PRKAB2, CDK6, GAS1, RRAGD, TCF7L2, JMY, RRAGC, TGFB2, CUL3, NOTCH2, INHBA, CDKN1A, CDKN1B, PRKAA1, SKIL, PRKAA2, APBB2, ZFHX3, MYC, TP53INP1 1303 141 16792 2.1021646718157228 0.9961584942551348 0.11160436791136252 2.313277431300087
GOTERM_BP_DIRECT GO:0060749~mammary gland alveolus development 7 0.4830917874396135 0.0012601691373081026 AR, CCND1, PRLR, ERBB4, HOXA5, VEGFA, ESR1 1303 17 16792 5.3064872917701225 0.9964302056975424 0.11077144607705913 2.343427222159078
GOTERM_BP_DIRECT GO:0010506~regulation of autophagy 12 0.8281573498964804 0.001302297673038887 HMGB1, NRBF2, EP300, ULK1, MAPT, RRAGD, DAPK2, ITPR1, TPCN2, RRAGC, TP53INP1, FBXL2 1303 50 16792 3.092924021488872 0.997043535823971 0.11206103424330216 2.420864542884993
GOTERM_BP_DIRECT GO:0007519~skeletal muscle tissue development 12 0.8281573498964804 0.0015460486879574986 CCNT2, METTL8, SIN3B, CAV1, EP300, CFL2, MAPK14, SKIL, SIX4, NR2F2, ZBTB18, FOXP1 1303 51 16792 3.0322784524400705 0.9990068592368083 0.12915629636674564 2.8677681551072753
GOTERM_BP_DIRECT GO:0007623~circadian rhythm 15 1.0351966873706004 0.0016831799849933477 CREB1, KLF10, SLC6A4, ARNTL, CDK4, HNRNPR, CPT1A, ATF5, RBM4B, PROK2, EP300, GSK3B, PER1, ID4, CLOCK 1303 75 16792 2.5774366845740597 0.9994624393762879 0.13723854478308484 3.118338052151237
GOTERM_BP_DIRECT GO:0090400~stress-induced premature senescence 4 0.27605244996549344 0.0017526671343538968 CDKN1A, MAPK14, MAPKAPK5, SIRT1 1303 4 16792 12.887183422870299 0.9996061504149394 0.13994626848463354 3.2450730373510317
GOTERM_BP_DIRECT GO:0061419~positive regulation of transcription from RNA polymerase II promoter in response to hypoxia 4 0.27605244996549344 0.0017526671343538968 NOTCH1, HIF1A, VEGFA, RBPJ 1303 4 16792 12.887183422870299 0.9996061504149394 0.13994626848463354 3.2450730373510317
GOTERM_BP_DIRECT GO:0032880~regulation of protein localization 12 0.8281573498964804 0.0018258693883905614 AKT1, CEP120, BCL2, RAB14, MMD, CELSR3, RABGAP1L, FKBP1A, TTC8, WASL, SIX4, DNAJB6 1303 52 16792 2.9739654052777613 0.9997162079342432 0.14281319650066127 3.3784140687445285
GOTERM_BP_DIRECT GO:0030513~positive regulation of BMP signaling pathway 9 0.6211180124223602 0.0020089838312936535 NOTCH1, GATA6, GATA4, BMPR2, SMAD4, SMAD2, NEO1, RBPJ, CYR61 1303 31 16792 3.741440348575248 0.9998749978119931 0.15331727950821872 3.7112032773905734
GOTERM_BP_DIRECT GO:0060413~atrial septum morphogenesis 6 0.4140786749482402 0.0021108918312612406 NOTCH2, GATA4, BMPR2, ZFPM1, TGFB2, CYR61 1303 13 16792 5.947930810555523 0.9999208009501876 0.15776890352684858 3.8959388657968996
GOTERM_BP_DIRECT GO:0030900~forebrain development 11 0.759144237405107 0.002347316864379493 E2F1, ATRX, DLC1, APP, NOTCH1, DKK1, DRAXIN, SOX2, ARID1A, NR2F2, FRS2 1303 46 16792 3.0817177750342024 0.9999725320374635 0.17100774660876106 4.323231138528671
GOTERM_BP_DIRECT GO:0006270~DNA replication initiation 9 0.6211180124223602 0.0024992886996124024 PRIM1, CCNE2, CCNE1, CDC6, MCM7, GINS4, ORC4, MCM4, PURA 1303 32 16792 3.624520337682272 0.9999860955576805 0.17815074088687688 4.596940274727713
GOTERM_BP_DIRECT GO:0006977~DNA damage response, signal transduction by p53 class mediator resulting in cell cycle arrest 13 0.8971704623878536 0.0025665366641610104 E2F1, CDK1, CDKN1A, CDKN1B, EP300, BTG2, SOX4, MDM4, CASP2, CNOT6, ZNF385A, CDK2, CNOT4 1303 62 16792 2.7021513628599014 0.999989712659367 0.17963858366366392 4.71782057271043
GOTERM_BP_DIRECT GO:0045070~positive regulation of viral genome replication 8 0.5521048999309869 0.0029362362894920844 NOTCH1, DDX3X, PPIA, PABPC1, CCL5, TOP2A, CD28, LARP1 1303 26 16792 3.965287207037015 0.99999803760026 0.199672786644976 5.379781261713612
GOTERM_BP_DIRECT GO:0006974~cellular response to DNA damage stimulus 29 2.001380262249828 0.0029542566405875203 XRCC3, MICA, XIAP, ZMAT3, FOXO1, PMAIP1, ZBTB38, AKT1, MCM7, BCL2, BRD4, MASTL, TOP2A, MYC, SGK1, VAV3, TAOK1, YY1, SIRT1, RBBP6, ATMIN, UBE2B, RAD51, CDKN1A, CCND1, BTG2, CDKN2AIP, PARP1, ZNF385A 1303 208 16792 1.7967707656886474 0.9999981898725766 0.19777692006323722 5.411935802755763
GOTERM_BP_DIRECT GO:1900153~positive regulation of nuclear-transcribed mRNA catabolic process, deadenylation-dependent decay 6 0.4140786749482402 0.0030755978332892803 ZFP36L1, TNRC6C, CPEB3, AGO2, PABPC1, TNRC6B 1303 14 16792 5.523078609801558 0.9999989492716488 0.20202066129983665 5.628181243947439
GOTERM_BP_DIRECT GO:0071364~cellular response to epidermal growth factor stimulus 9 0.6211180124223602 0.0030784241722148545 ZFP36L1, AKT1, BAG4, PDPK1, MCM7, PLCG1, SNAI2, SOX9, MYC 1303 33 16792 3.514686388055536 0.999998962500286 0.19927446705862117 5.633212556616574
GOTERM_BP_DIRECT GO:0043066~negative regulation of apoptotic process 53 3.657694962042788 0.003083595464868313 IL6ST, CBX4, FOXO1, PTEN, PDCD4, CITED2, AKT1, BAG4, CD44, PAK2, GATA6, MYC, KLHL20, CYR61, CDK1, SIX4, HMGA2, UBE2B, PROK2, CCND2, HIPK3, VEGFA, TFAP2A, MDM4, SEMA4D, YWHAZ, MTDH, ERBB4, XIAP, MCL1, BCL2L2, SOX9, IGF1R, DDX3X, BCL11B, BCL2, DAD1, GLO1, PRKAA1, PRKAA2, MALT1, SIRT1, KDR,…
GOTERM_BP_DIRECT GO:0043123~positive regulation of I-kappaB kinase/NF-kappaB signaling 24 1.6563146997929608 0.0031752237249043696 MTDH, TMEM189-UBE2V1, F2RL1, TSPAN6, UBE2V1, TRIM13, FKBP1A, MALT1, TERF2IP, PRKCE, PRKCB, CTNNB1, MAP3K7, IRAK4, TRAF3IP2, C18ORF32, TMED4, TNFRSF10B, REL, MAP3K3, RHOA, RHOC, TMEM101, BRD4 1303 161 16792 1.9210708208005416 0.9999993277603647 0.19914283707000435 5.80…
GOTERM_BP_DIRECT GO:0000910~cytokinesis 11 0.759144237405107 0.0032703510257704117 KIF23, KIF13A, PRC1, ROCK2, ZFYVE26, INCENP, RHOB, CECR2, RHOC, MYH9, NEK7 1303 48 16792 2.9533128677411105 0.9999995611680862 0.20165758556335467 5.974277944414974
GOTERM_BP_DIRECT GO:0010862~positive regulation of pathway-restricted SMAD protein phosphorylation 11 0.759144237405107 0.0032703510257704117 ACVR1B, BMP3, INHBA, LEFTY2, BMPR2, GDF11, SMAD4, HFE, BMP8B, TGFB2, LEFTY1 1303 48 16792 2.9533128677411105 0.9999995611680862 0.20165758556335467 5.974277944414974
GOTERM_BP_DIRECT GO:0043065~positive regulation of apoptotic process 38 2.6224982746721874 0.0033596107311224636 HMGB1, BCLAF1, TFAP4, ERBB4, APH1A, ZMAT3, FOXO1, SOX4, FOXO3, REST, PMAIP1, LATS2, CTNNB1, AKT1, MOAP1, DDX3X, HOXA5, MAP3K9, RHOB, TOP2A, CASP2, PHLDA3, FZD9, TXNIP, VAV3, CREB1, KLF11, RNPS1, CDK4, HMGA2, SIRT1, JMY, NOTCH1, SCIN, RASSF2, DCUN1D3, APBB2, MELK 1303 300 16792 1.632376…
GOTERM_BP_DIRECT GO:0030512~negative regulation of transforming growth factor beta receptor signaling pathway 13 0.8971704623878536 0.0033817170987259777 VASN, PDPK1, CAV1, PEG10, SMAD7, TGFBR2, ZNF451, ADAM17, SMAD2, SKI, SKIL, SIRT1, PMEPA1 1303 64 16792 2.6177091327705297 0.9999997336634858 0.20224028775698188 6.171646602505609
GOTERM_BP_DIRECT GO:0006461~protein complex assembly 19 1.3112491373360937 0.0035164668088424372 PARD6B, CDK1, PARD3, WASF3, TFAP4, KMT2A, CAPZA2, MITF, KNTC1, HFE, SOX9, HMGA1, SF3B3, MAX, LAMC1, MDM4, WASL, KPNA3, FANCA 1303 116 16792 2.110831767539101 0.9999998544557848 0.20666647352201606 6.409932492378356
GOTERM_BP_DIRECT GO:0001837~epithelial to mesenchymal transition 9 0.6211180124223602 0.003756725366865814 NOTCH1, HIF1A, GSK3B, RBPJ, HMGA2, SNAI2, SOX9, CTNNB1, TGFB2 1303 34 16792 3.411313258995079 0.9999999504567759 0.21633544031757723 6.833375011994702
GOTERM_BP_DIRECT GO:0035019~somatic stem cell population maintenance 13 0.8971704623878536 0.0038612757918011107 NANOG, KLF10, SOX2, SMAD4, SOX4, SKI, SMAD2, POLR2D, SOX9, HMGA2, SALL1, RBPJ, FGF2 1303 65 16792 2.57743668457406 0.9999999690050854 0.2188530873334299 7.017072399432744
GOTERM_BP_DIRECT GO:0003289~atrial septum primum morphogenesis 4 0.27605244996549344 0.004128436117003847 GATA4, SOX4, WHSC1, TGFB2 1303 5 16792 10.309746738296239 0.9999999906526311 0.22925428654751812 7.484922408572237
GOTERM_BP_DIRECT GO:0030334~regulation of cell migration 14 0.966183574879227 0.004211902581682261 RTN4, GNA13, PARD6B, SGK1, ERBB4, SGK3, MINK1, ITGB3, JAG1, C8ORF44-SGK3, AKT1, RCC2, RHOA, RHOB 1303 74 16792 2.438115782705192 0.9999999935729141 0.2304755589319203 7.630630983296339
GOTERM_BP_DIRECT GO:0007595~lactation 10 0.6901311249137336 0.004240452821611071 SLC29A1, VDR, CAV1, CCND1, HIF1A, PRLR, ERBB4, RPLP0, CREB1, VEGFA 1303 42 16792 3.068377005445309 0.9999999943458562 0.2290632937655288 7.6804216438278505
GOTERM_BP_DIRECT GO:0030330~DNA damage response, signal transduction by p53 class mediator 6 0.4140786749482402 0.004321780874646857 ATRX, MYO6, NDRG1, FOXO3, MDM4, SESN2 1303 15 16792 5.1548733691481194 0.9999999960749819 0.23015504931204578 7.822115780554773
GOTERM_BP_DIRECT GO:0060441~epithelial tube branching involved in lung morphogenesis 6 0.4140786749482402 0.004321780874646857 KRAS, HOXA5, HHIP, HMGA2, SOX9, CTNNB1 1303 15 16792 5.1548733691481194 0.9999999960749819 0.23015504931204578 7.822115780554773
GOTERM_BP_DIRECT GO:0017148~negative regulation of translation 12 0.8281573498964804 0.004492037970338144 DDX3X, BTG2, CPEB3, IGF2BP1, SYNCRIP, CELF1, GIGYF2, TRIM71, CAPRIN1, CAPRIN2, PURA, IGFBP5 1303 58 16792 2.666313811628338 0.99999999817218 0.23529761310204345 8.118080444934295
GOTERM_BP_DIRECT GO:0034976~response to endoplasmic reticulum stress 14 0.966183574879227 0.0047421186100266785 CREBRF, NRBF2, MBTPS2, DNAJC10, PDIA6, ANKS4B, ERP44, TNFRSF10B, ATP2A2, UFM1, COL4A3BP, EIF2S1, PPP2CB, FAM129A 1303 75 16792 2.4056075722691226 0.9999999994052835 0.24384758717648602 8.55117459633571
GOTERM_BP_DIRECT GO:0030307~positive regulation of cell growth 15 1.0351966873706004 0.0049713562073964105 ZNF639, EXOSC2, HDGFRP2, TGFB2, AKT1, ADNP2, DDX3X, SLC25A33, CDKN2AIP, FGFR1OP, BCL2, ADAM17, H3F3B, H3F3C, ACSL4 1303 84 16792 2.301282754083982 0.9999999997875679 0.25117647219963557 8.946473821773615
GOTERM_BP_DIRECT GO:0001701~in utero embryonic development 26 1.7943409247757072 0.005243034827354237 GNA13, AR, TGFBR2, EDN1, SMAD4, SMAD2, MBNL1, MYH9, RBBP6, UBE2B, FOXP1, CTNNB1, ACVR1B, NOTCH1, PLCG1, SLC30A1, GATA6, COL4A3BP, ZMIZ1, VEGFA, EIF2S2, ZFPM2, FOXC1, TMEM100, KLF2, MYC 1303 187 16792 1.7918009037145872 0.9999999999373065 0.26006229069929854 9.412863824635387
GOTERM_BP_DIRECT GO:0060021~palate development 14 0.966183574879227 0.005324657405883789 SATB2, GABRB3, TGFBR2, SMAD4, SKI, SMAD2, SNAI2, TGFB2, INHBA, ACVR2B, INSIG1, GDF11, TFAP2A, PLEKHA1 1303 76 16792 2.3739548410550553 0.9999999999565526 0.26067571312869886 9.552542645377315
GOTERM_BP_DIRECT GO:0023014~signal transduction by protein phosphorylation 10 0.6901311249137336 0.0058644095129066175 KCNH1, ACVR1B, ACVR2B, PAK2, TAOK1, PAK4, TGFBR2, BMPR2, KDR, TGFB2 1303 44 16792 2.9289053233796136 0.9999999999961586 0.2800438276172753 10.471087788358913
GOTERM_BP_DIRECT GO:0045669~positive regulation of osteoblast differentiation 12 0.8281573498964804 0.005867413629608555 ACVR2B, IL6ST, BMPR2, ID4, GNAS, JAG1, TMEM119, DDR2, FGF2, CTNNB1, SUCO, CYR61 1303 60 16792 2.5774366845740597 0.9999999999962101 0.2772380085920846 10.47617536227985
GOTERM_BP_DIRECT GO:0032924~activin receptor signaling pathway 6 0.4140786749482402 0.005889748395769102 ACVR1B, INHBA, ACVR2B, HFE2, BMPR2, SMAD2 1303 16 16792 4.832693783576363 0.9999999999965722 0.2752585400119326 10.51399146727351
GOTERM_BP_DIRECT GO:0048013~ephrin receptor signaling pathway 15 1.0351966873706004 0.006155049202345046 ACTB, ACTR2, CDK5R1, VAV3, GRIN2B, APH1A, ROCK2, EFNB1, RHOA, WASL, YES1, EPHB4, CRK, EPHA2, PTPN11 1303 86 16792 2.2477645505006336 0.9999999999989602 0.28282309239038483 10.96203019412033
GOTERM_BP_DIRECT GO:0035924~cellular response to vascular endothelial growth factor stimulus 7 0.4830917874396135 0.006877032984684337 AKT1, NOTCH1, FLT1, MAPK14, VEGFA, GAS1, KDR 1303 23 16792 3.922186259134439 0.9999999999999596 0.30728622765265623 12.170582739797787
GOTERM_BP_DIRECT GO:0030316~osteoclast differentiation 7 0.4830917874396135 0.006877032984684337 TFRC, MAPK14, GLO1, OSTM1, FOXP1, EPHA2, CTNNB1 1303 23 16792 3.922186259134439 0.9999999999999596 0.30728622765265623 12.170582739797787
GOTERM_BP_DIRECT GO:0033137~negative regulation of peptidyl-serine phosphorylation 7 0.4830917874396135 0.006877032984684337 CAV1, DKK1, SMAD7, RASSF2, CNKSR3, PDE4D, DDIT4 1303 23 16792 3.922186259134439 0.9999999999999596 0.30728622765265623 12.170582739797787
GOTERM_BP_DIRECT GO:1900740~positive regulation of protein insertion into mitochondrial membrane involved in apoptotic signaling pathway 8 0.5521048999309869 0.006921974180301378 E2F1, YWHAZ, YWHAH, DYNLL2, SH3GLB1, BCL2, PPP3R1, PMAIP1 1303 30 16792 3.4365822460987463 0.999999999999967 0.30594105160045904 12.245295463941208
GOTERM_BP_DIRECT GO:0010628~positive regulation of gene expression 33 2.2774327122153206 0.007003432031263678 E2F1, CAV1, TADA3, LDLR, SLC6A4, MITF, HFE, HSPA1B, TGFB2, CITED2, VDR, RBM4B, KRAS, DDX3X, HNRNPD, QKI, PRKAA1, AGO3, MYC, CD28, CDK1, AR, MAP2K1, ROCK2, CDK6, HMGA2, MYCN, INHBA, HIF1A, NCOA3, MAPK14, VEGFA, TFAP2A 1303 262 16792 1.6231948586058011 0.9999999999999771 0.30595226293937594…
GOTERM_BP_DIRECT GO:0042493~response to drug 37 2.5534851621808143 0.0072205327452988435 SLC6A4, CDH1, PTEN, CTNNB1, TGFB2, MCM7, ACSL1, GATA6, BCL2, GATA4, DAD1, MYC, TXNIP, CDK1, HSP90AA1, VAV3, MYO6, CREB1, TGFBR2, PAPD7, CDK9, ITGA2, DPYSL2, CDK4, UBE2B, CPT1A, SOD2, RAD51, ABCG8, INHBA, CCND1, CDKN1A, TJP1, CDKN1B, ADAM17, ABCC1, GNAS 1303 304 16792 1.5685058771256615 0.9999999999999913 0.31…
GOTERM_BP_DIRECT GO:0007219~Notch signaling pathway 18 1.2422360248447204 0.007347789609779529 APH1A, TGFBR2, CDK6, JAG1, SOX9, SNAI2, NOTCH2, NOTCH1, APP, RPS19, EP300, CDKN1B, ADAM17, FOXC1, TMEM100, RBPJ, MYC, SEL1L 1303 115 16792 2.0171243618405685 0.9999999999999951 0.3123865776366017 12.950214618744171
GOTERM_BP_DIRECT GO:0030168~platelet activation 18 1.2422360248447204 0.007347789609779529 GNA13, RAP2B, PIK3CG, F2RL3, YWHAZ, TRPC3, VAV3, ITGB3, PRKCE, ITPR1, PRKCB, FZD6, PTPN11, AKT1, PDPK1, GNAQ, RHOA, RHOB 1303 115 16792 2.0171243618405685 0.9999999999999951 0.3123865776366017 12.950214618744171
GOTERM_BP_DIRECT GO:0042787~protein ubiquitination involved in ubiquitin-dependent protein catabolic process 22 1.518288474810214 0.007417079574753861 CDK1, UBE2Z, CACUL1, CDC23, CDC27, RBBP6, CUL3, ARIH1, RNF115, RMND5A, C18ORF25, KLHL28, KLHL15, BTBD3, KLHL21, RNF11, RNF19B, TCEB1, UBE2D1, RNF34, BUB3, KLHL20 1303 153 16792 1.853059054268932 0.9999999999999964 0.3119030030157155 13.064412749672…
GOTERM_BP_DIRECT GO:0090090~negative regulation of canonical Wnt signaling pathway 23 1.5873015873015872 0.007582739468898184 CSNK1A1, CAV1, DRAXIN, SOX2, FOXO1, FOXO3, SNAI2, SOX9, TCF7L2, TMEM64, LATS2, FZD6, PSMA2, CUL3, NPHP3, DKK3, NOTCH1, AMER1, DKK1, PSMD11, GSK3B, MAPK14, AXIN2 1303 163 16792 1.81843692469949 0.9999999999999983 0.3147420517046904 13.336865331197101
GOTERM_BP_DIRECT GO:0001702~gastrulation with mouth forming second 6 0.4140786749482402 0.007818739753614135 ACVR2B, LHX1, RNF2, SMAD4, FRS2, CTNNB1 1303 17 16792 4.548417678660106 0.9999999999999994 0.3198802753662894 13.723607332155796
GOTERM_BP_DIRECT GO:0010595~positive regulation of endothelial cell migration 10 0.6901311249137336 0.007929838073478397 ROCK2, EDN1, VEGFA, CCBE1, BMPR2, RHOB, ITGB3, FGF2, FOXP1, KDR 1303 46 16792 2.8015616136674564 0.9999999999999997 0.3207295436513995 13.90510184327316
GOTERM_BP_DIRECT GO:0071347~cellular response to interleukin-1 13 0.8971704623878536 0.008002075784894085 CCL22, HIF1A, PTGIS, MYLK3, YY1, EDN1, HAS2, SOX9, CCL5, KLF2, MYC, RC3H1, PCK1 1303 71 16792 2.3596251337649847 0.9999999999999998 0.320281564816674 14.022918155828323
GOTERM_BP_DIRECT GO:0016567~protein ubiquitination 42 2.898550724637681 0.008051233260707528 BACH1, XIAP, UBE2V2, FEM1B, ASB16, RLIM, FEM1A, MKRN3, AKT1, CUL3, ARIH1, G2E3, KBTBD2, ZYG11A, KBTBD6, RNF38, KLHL21, KLHL24, RNF149, RNF34, FBXO21, RC3H1, KLHL20, IPP, PDZRN4, MALT1, SOCS5, TMEM189, SIRT1, UBE2B, MED10, FEM1C, WSB1, KCTD10, TRIM33, MED17, KLHL15, MED18, NEUROD2, FBXL7, MDM4, FBXL2 1303 …
GOTERM_BP_DIRECT GO:0009952~anterior/posterior pattern specification 14 0.966183574879227 0.008250657251131738 KMT2A, YY1, BMPR2, SMAD2, HOXB3, HOXC8, ACVR2B, BTG2, LHX1, HOXA5, HOXB5, HOXA10, HOXA9, NR2F2 1303 80 16792 2.255257099002302 0.9999999999999999 0.32276592029246576 14.427177449807772
GOTERM_BP_DIRECT GO:0010332~response to gamma radiation 8 0.5521048999309869 0.008354929699062739 BCL2, TRIM13, PRKAA1, PARP1, DCUN1D3, MYC, SOD2, CXCL10 1303 31 16792 3.3257247542891095 1.0 0.32333115150364855 14.596215691713477
GOTERM_BP_DIRECT GO:0071479~cellular response to ionizing radiation 8 0.5521048999309869 0.008354929699062739 CDKN1A, GRB2, MAPK14, RHOB, SNAI2, SIRT1, CLOCK, RAD51 1303 31 16792 3.3257247542891095 1.0 0.32333115150364855 14.596215691713477
GOTERM_BP_DIRECT GO:0048041~focal adhesion assembly 7 0.4830917874396135 0.00857897672295271 DLC1, PDPK1, CTTN, RCC2, BCL2, FERMT2, ITGA2 1303 24 16792 3.758761831670504 1.0 0.3276372107467902 14.958354135562713
GOTERM_BP_DIRECT GO:0000079~regulation of cyclin-dependent protein serine/threonine kinase activity 9 0.6211180124223602 0.009021533326411577 CCNT2, CCNE2, CDC6, CDK5R1, CDKN1A, CDKN1B, CCNG1, PTEN, CDC25A 1303 39 16792 2.9739654052777613 1.0 0.33851455518137763 15.669412498329471
GOTERM_BP_DIRECT GO:0010629~negative regulation of gene expression 20 1.3802622498274673 0.009453392601184387 LDLR, MAP2K1, CREB1, YY1, ESR1, SMAD2, REST, SIRT1, MYADM, CITED2, MYCN, TGFB2, AKT1, SLC35C2, ACVR1B, MAX, CDKN1A, REL, TP53INP1, CD28 1303 137 16792 1.8813406456744963 1.0 0.3486898839260868 16.35785389112988
GOTERM_BP_DIRECT GO:0009791~post-embryonic development 13 0.8971704623878536 0.009969051092205621 ATF5, ACVR2B, KMT2A, GNAQ, ALDH5A1, LHX1, BCL2, AGO2, SMAD2, GIGYF2, ITPR1, PLEKHA1, SOD2 1303 73 16792 2.294977869826218 1.0 0.3609371378783405 17.17291237156332
GOTERM_BP_DIRECT GO:0003007~heart morphogenesis 8 0.5521048999309869 0.009994509178891078 DLC1, COL4A3BP, ZMIZ1, VEGFA, FKBP1A, EPHB4, TGFB2, LEFTY1 1303 32 16792 3.2217958557175748 1.0 0.3588277104917126 17.212956411962654
GOTERM_BP_DIRECT GO:0008543~fibroblast growth factor receptor signaling pathway 14 0.966183574879227 0.010124394924738683 GALNT3, FGF7, GRB2, SHOC2, POLR2D, HNRNPA1, TRIM71, PTPN11, HNRNPF, GTF2F2, RAB14, SPRED1, FGF2, FRS2 1303 82 16792 2.200250828294929 1.0 0.3597190789105773 17.416973715997596
GOTERM_BP_DIRECT GO:0007173~epidermal growth factor receptor signaling pathway 11 0.759144237405107 0.010147506673509846 PDPK1, KRAS, PLCG1, GRB2, PIK3C2A, ADAM17, SHC1, SOCS5, SOX9, PAG1, PTPN11 1303 56 16792 2.5314110294923804 1.0 0.35759265626493386 17.453226439523494
GOTERM_BP_DIRECT GO:0048468~cell development 9 0.6211180124223602 0.010529301754552762 BMP3, INHBA, GATA6, TRPS1, LEFTY2, GATA4, GDF11, BMP8B, LEFTY1 1303 40 16792 2.8996162701458172 1.0 0.36546010887061176 18.04992806452801
GOTERM_BP_DIRECT GO:0090162~establishment of epithelial cell polarity 5 0.3450655624568668 0.010744364515466736 PARD3, MPP5, ARF6, CLASP1, CYTH3 1303 12 16792 5.369659759529291 1.0 0.36857433863638744 18.384245773759332
GOTERM_BP_DIRECT GO:0042752~regulation of circadian rhythm 10 0.6901311249137336 0.012009208911731234 ROCK2, NR1D2, CREB1, KLF10, HNRNPD, PSPC1, PER1, PRKAA1, PRKAA2, TOP2A 1303 49 16792 2.6300374332388365 1.0 0.39913052585326114 20.32448023547635
GOTERM_BP_DIRECT GO:0030521~androgen receptor signaling pathway 9 0.6211180124223602 0.01221572793316821 CCNE1, AR, NCOA3, MED16, MED17, ARID1A, MED13, PMEPA1, CTNNB1 1303 41 16792 2.82889392209348 1.0 0.4015117076236284 20.637096804306164
GOTERM_BP_DIRECT GO:0006915~apoptotic process 60 4.140786749482402 0.012338193205113942 RTN4, DLC1, FOXO1, PMAIP1, PTEN, PDCD4, MAP3K7, G2E3, PAK2, PAK4, MAP3K9, RHOB, OGT, RNF34, CASP2, CDK1, SGK1, PRKCE, BCL2L13, DAPK2, ELMO2, PRKCB, NME6, TNFRSF10A, TNFRSF10B, ZDHHC16, EP300, RFK, CLIC4, HIPK3, MELK, BCLAF1, UBE2Z, XIAP, KMT2A, STK17B, NR3C1, FEM1B, GRAMD4, GLRX2, RRAGC, ZFP36L1, PRUNE2, PEG10…
GOTERM_BP_DIRECT GO:0006282~regulation of DNA repair 4 0.27605244996549344 0.012837412026866151 TMEM189-UBE2V1, CDK9, UBE2V1, UBE2V2 1303 7 16792 7.364104813068742 1.0 0.41124283861780186 21.571171175808047
GOTERM_BP_DIRECT GO:0036302~atrioventricular canal development 4 0.27605244996549344 0.012837412026866151 SMAD4, HAS2, RBPJ, PTPN11 1303 7 16792 7.364104813068742 1.0 0.41124283861780186 21.571171175808047
GOTERM_BP_DIRECT GO:0032411~positive regulation of transporter activity 4 0.27605244996549344 0.012837412026866151 SGK1, KMT2A, SGK3, C8ORF44-SGK3 1303 7 16792 7.364104813068742 1.0 0.41124283861780186 21.571171175808047
GOTERM_BP_DIRECT GO:1904628~cellular response to phorbol 13-acetate 12-myristate 4 0.27605244996549344 0.012837412026866151 ZFP36L1, RPLP0, CDK6, MYC 1303 7 16792 7.364104813068742 1.0 0.41124283861780186 21.571171175808047
GOTERM_BP_DIRECT GO:0030050~vesicle transport along actin filament 4 0.27605244996549344 0.012837412026866151 MYO5A, ACTN4, FNBP1L, WASL 1303 7 16792 7.364104813068742 1.0 0.41124283861780186 21.571171175808047
GOTERM_BP_DIRECT GO:0002053~positive regulation of mesenchymal cell proliferation 7 0.4830917874396135 0.012850561577233079 VEGFA, TGFBR2, SOX9, MYC, FOXP1, CTNNB1, MYCN 1303 26 16792 3.469626306157388 1.0 0.4087207209249546 21.59081537697787
GOTERM_BP_DIRECT GO:0046579~positive regulation of Ras protein signal transduction 6 0.4140786749482402 0.012907335660377463 NOTCH2, RASGRP1, ARPP19, SHOC2, RASGEF1A, ITPKB 1303 19 16792 4.069636870380095 1.0 0.40728909018830317 21.675577092538724
GOTERM_BP_DIRECT GO:0035556~intracellular signal transduction 45 3.1055900621118013 0.013300585575530037 ZBTB33, EDN1, STK17B, MKNK2, AKAP11, CLNK, ASB16, LATS2, AKT1, PDPK1, STAC2, MAP3K3, DDX3X, MYZAP, SHC1, PRKAA1, MASTL, DEPDC1B, PRKAA2, SIK1, PAG1, GPR155, SGK1, SGK3, WNK1, SMAD4, MINK1, SMAD2, RACGAP1, PRKCE, C8ORF44-SGK3, DAPK2, PRKCB, MARK2, SH3BP5, TRAF3IP2, WSB1, MAST3, PLCG1, MAPK14, G…
GOTERM_BP_DIRECT GO:0030509~BMP signaling pathway 13 0.8971704623878536 0.01359741390423847 BMP3, HFE2, SMAD7, BMPR2, SMAD4, HFE, SKI, RGMB, ACVR2B, TMEM100, UBE2D1, USP15, BMP8B 1303 76 16792 2.204386638122551 1.0 0.4180956689657731 22.698928245966687
GOTERM_BP_DIRECT GO:0019827~stem cell population maintenance 10 0.6901311249137336 0.013666160668600427 NOTCH2, NANOG, PHF19, MED28, MTF2, MED17, SMC3, MED10, CTNNB1, DDX6 1303 50 16792 2.5774366845740597 1.0 0.4169205994797075 22.800179884056572
GOTERM_BP_DIRECT GO:0097192~extrinsic apoptotic signaling pathway in absence of ligand 8 0.5521048999309869 0.013956481950013307 MOAP1, MCL1, BCL2, GSK3B, MKNK2, BCL2L2, FOXO3, CASP2 1303 34 16792 3.03227845244007 1.0 0.4208428011446791 23.226387768401715
GOTERM_BP_DIRECT GO:0043922~negative regulation by host of viral transcription 5 0.3450655624568668 0.014581463486252604 TFAP4, ZNF639, REST, CCL5, HMGA2 1303 13 16792 4.956609008796269 1.0 0.43215079069691875 24.136347428498397
GOTERM_BP_DIRECT GO:0060644~mammary gland epithelial cell differentiation 5 0.3450655624568668 0.014581463486252604 AKT1, PRLR, ERBB4, HOXA5, FGF2 1303 13 16792 4.956609008796269 1.0 0.43215079069691875 24.136347428498397
GOTERM_BP_DIRECT GO:0003198~epithelial to mesenchymal transition involved in endocardial cushion formation 5 0.3450655624568668 0.014581463486252604 NOTCH1, SMAD4, TMEM100, RBPJ, SNAI2 1303 13 16792 4.956609008796269 1.0 0.43215079069691875 24.136347428498397
GOTERM_BP_DIRECT GO:0007507~heart development 24 1.6563146997929608 0.014652955720499562 MAP2K1, ERBB4, EDN1, TGFBR2, SOX4, PTEN, MIXL1, CITED2, SOD2, PTPN11, TGFB2, ZFP36L1, ACVR2B, NOTCH1, EP300, GNAQ, ROBO1, KCNJ8, TRPS1, SALL1, NEK8, FOXC1, SHC1, ZFPM1 1303 183 16792 1.6901224161141377 1.0 0.43097669759781454 24.239785242510013
GOTERM_BP_DIRECT GO:0006338~chromatin remodeling 14 0.966183574879227 0.01485231522924492 MORF4L1, ATRX, SMARCAD1, SATB2, RSF1, ESR1, CBX3, ARID1A, BRD4, SOX9, MYB, BAZ2A, MYC, INO80C 1303 86 16792 2.097913580467258 1.0 0.4326160325212388 24.52752161982479
GOTERM_BP_DIRECT GO:0009749~response to glucose 12 0.8281573498964804 0.01492598870746202 TXNIP, COL4A3, ACVR2B, CDKN1B, GJD3, HNF4A, TGFBR2, SMAD2, SESN2, EIF2B2, PTEN, TCF7L2 1303 68 16792 2.274208839330053 1.0 0.43150642397504146 24.633592763400713
GOTERM_BP_DIRECT GO:0001843~neural tube closure 13 0.8971704623878536 0.015006829573503857 DLC1, CLUAP1, CECR2, SKI, ARID1A, SDC4, TRIM71, FZD6, CITED2, TGFB2, PFN1, LIAS, PRKACB 1303 77 16792 2.1757582402248556 1.0 0.43056764359132016 24.749820710336067
GOTERM_BP_DIRECT GO:0031069~hair follicle morphogenesis 7 0.4830917874396135 0.015464262982923393 FOXQ1, NOTCH1, FGF7, BCL2, CTNNB1, TGFB2, IGFBP5 1303 27 16792 3.3411216281515594 1.0 0.4376425569828437 25.404299391257467
GOTERM_BP_DIRECT GO:0033077~T cell differentiation in thymus 7 0.4830917874396135 0.015464262982923393 ZFP36L1, BCL11B, BCL2, ADAM17, CDK6, FZD5, CTNNB1 1303 27 16792 3.3411216281515594 1.0 0.4376425569828437 25.404299391257467
GOTERM_BP_DIRECT GO:0045766~positive regulation of angiogenesis 17 1.173222912353347 0.015879565345006237 MTDH, FLT1, TGFBR2, SIRT1, KDR, PRKCB, PTGIS, HIF1A, PLCG1, BTG1, GATA6, CCBE1, VEGFA, GATA4, RHOB, FGF2, DDAH1 1303 115 16792 1.9050618972938702 1.0 0.44364831051085774 25.993827437436124
GOTERM_BP_DIRECT GO:0071157~negative regulation of cell cycle arrest 6 0.4140786749482402 0.01613429203212316 FZD9, CCND1, TFAP4, CDK9, MDM4, CDK4 1303 20 16792 3.86615502686109 1.0 0.44622297960760415 26.353230349721024
GOTERM_BP_DIRECT GO:0017015~regulation of transforming growth factor beta receptor signaling pathway 6 0.4140786749482402 0.01613429203212316 DKK3, TRIM33, SMAD7, SMAD4, SMAD2, ZEB1 1303 20 16792 3.86615502686109 1.0 0.44622297960760415 26.353230349721024
GOTERM_BP_DIRECT GO:0006641~triglyceride metabolic process 8 0.5521048999309869 0.016309370660389122 CAV1, ACSL1, INSIG1, APOH, ACSL4, CPT1A, SEL1L, PTPN11 1303 35 16792 2.945641925227497 1.0 0.44713477633271614 26.599296034175623
GOTERM_BP_DIRECT GO:0032252~secretory granule localization 3 0.2070393374741201 0.0170928247041975 PIK3CG, MYO5A, RASGRP1 1303 3 16792 12.887183422870299 1.0 0.4601077476158554 27.690903677413115
GOTERM_BP_DIRECT GO:0007265~Ras protein signal transduction 12 0.8281573498964804 0.018306765735402738 CDKN1A, KRAS, RREB1, GRB2, MAPK14, RASGRP1, MAPKAPK5, G3BP2, SHOC2, SHC1, FGF2, CDK2 1303 70 16792 2.209231443920623 1.0 0.4807272153025327 29.352010213653713
GOTERM_BP_DIRECT GO:0043388~positive regulation of DNA binding 7 0.4830917874396135 0.018424017803422225 HMGB1, MYOCD, CEBPG, ITGA2, SKI, MYC, CALM1 1303 28 16792 3.2217958557175748 1.0 0.4802300990981804 29.510525340921635
GOTERM_BP_DIRECT GO:0016055~Wnt signaling pathway 24 1.6563146997929608 0.01854751209375473 CSNK1A1, FZD9, ZBTB33, XIAP, DRAXIN, TRABD2A, FERMT2, TCF7L2, TCF7L1, TNKS2, MARK2, CTNNB1, CUL3, CCNE1, NPHP3, DKK3, AMER1, DDX3X, GSK3B, KREMEN1, ZRANB1, PRKAA1, PRKAA2, AXIN2 1303 187 16792 1.6539700649673112 1.0 0.47985606033640626 29.67711528574053
GOTERM_BP_DIRECT GO:0006413~translational initiation 19 1.3112491373360937 0.019016485425361825 EIF6, ABCE1, RPL14, RPS4X, LARP1, RPS26, RPS19, RPS16, RPL32, EIF3H, EIF1AX, EIF2S1, EIF4A2, RPLP0, EIF2S2, RPL3L, AGO2, PABPC1, EIF2B2 1303 137 16792 1.7872736133907716 1.0 0.48579870820156845 30.306356216968645
GOTERM_BP_DIRECT GO:0071361~cellular response to ethanol 5 0.3450655624568668 0.019183809747965488 PRKAA1, PRKCE, KCNMB1, SOD2, TP53INP1 1303 14 16792 4.602565508167964 1.0 0.4861829996165904 30.529569022613444
GOTERM_BP_DIRECT GO:0010801~negative regulation of peptidyl-threonine phosphorylation 5 0.3450655624568668 0.019183809747965488 PARD3, SMAD7, SPRED1, DDIT4, CALM1 1303 14 16792 4.602565508167964 1.0 0.4861829996165904 30.529569022613444
GOTERM_BP_DIRECT GO:0043923~positive regulation by host of viral transcription 5 0.3450655624568668 0.019183809747965488 EP300, TFAP4, SP1, NUCKS1, ZNF639 1303 14 16792 4.602565508167964 1.0 0.4861829996165904 30.529569022613444
GOTERM_BP_DIRECT GO:0008610~lipid biosynthetic process 5 0.3450655624568668 0.019183809747965488 ACSL1, PRKAA1, PRKAA2, ACSL4, CLN8 1303 14 16792 4.602565508167964 1.0 0.4861829996165904 30.529569022613444
GOTERM_BP_DIRECT GO:2000774~positive regulation of cellular senescence 4 0.27605244996549344 0.01936770236979074 KRAS, HMGA2, HMGA1, SIRT1 1303 8 16792 6.4435917114351495 1.0 0.48685750220834134 30.774103354600722
GOTERM_BP_DIRECT GO:0060395~SMAD protein signal transduction 11 0.759144237405107 0.02016117174011807 BMP3, INHBA, HNF4A, LEFTY2, GDF11, SMAD4, SMAD2, SKI, BMP8B, TGFB2, LEFTY1 1303 62 16792 2.286435768573763 1.0 0.4981994462200865 31.819918465067886
GOTERM_BP_DIRECT GO:0006397~mRNA processing 23 1.5873015873015872 0.021105731800654087 RBM23, HNRNPA2B1, PAPD5, MBNL1, ELAVL4, RBBP6, HNRNPA1, HNRNPR, SF3B3, ZFP36L1, SRSF2, RBM4B, SON, KHSRP, QKI, CELF2, CELF1, LSM3, MBNL3, RBM27, RBM28, XRN2, WDR33 1303 179 16792 1.6558950766816585 1.0 0.5116755568697355 33.04537322750525
GOTERM_BP_DIRECT GO:0010468~regulation of gene expression 15 1.0351966873706004 0.021979577654665884 BMI1, NANOG, TGFBR2, SOX2, CDK6, FAM46A, HNRNPDL, CDK4, ZFP36L1, HIF1A, UBXN2A, LHX1, BCL2, PPP2CB, MYC 1303 100 16792 1.933077513430545 1.0 0.5234636365361087 34.16048806387955
GOTERM_BP_DIRECT GO:0048146~positive regulation of fibroblast proliferation 10 0.6901311249137336 0.022012032986488652 E2F1, BMI1, CDC6, CDKN1A, ZMIZ1, ESR1, CDK6, CDK4, DDR2, MYC 1303 54 16792 2.386515448679685 1.0 0.5213661346216756 34.201563706026704
GOTERM_BP_DIRECT GO:0048511~rhythmic process 10 0.6901311249137336 0.022012032986488652 CDK5R1, SP1, ROCK2, NR1D2, PSPC1, CBX3, PRKAA1, PRKAA2, SIK1, TOP2A 1303 54 16792 2.386515448679685 1.0 0.5213661346216756 34.201563706026704
GOTERM_BP_DIRECT GO:0006813~potassium ion transport 13 0.8971704623878536 0.02376886178131281 KCNH1, KCNJ15, KCND3, KCNS2, CDKN1B, ATP1B3, SLC24A4, KCNJ8, SLC24A2, KCNK6, KCNK5, KCNMB1, CDK2 1303 82 16792 2.0430900548452913 1.0 0.5463747694832424 36.389165397885115
GOTERM_BP_DIRECT GO:0001525~angiogenesis 27 1.8633540372670807 0.02400636272831333 CAV1, JAG1, EPHB4, PTEN, TGFB2, TGFBI, RHOB, SHC1, TMEM100, VEZF1, PIK3CG, FMNL3, FLT1, VAV3, NRXN1, MYH9, FZD5, UBP1, SIRT1, KDR, HOXB3, PROK2, HIF1A, CLIC4, MAPK14, VEGFA, RBPJ 1303 223 16792 1.5603316251905743 1.0 0.547356722330113 36.67956186949814
GOTERM_BP_DIRECT GO:0045736~negative regulation of cyclin-dependent protein serine/threonine kinase activity 6 0.4140786749482402 0.024097981053412786 CDKN1A, CDKN1B, TFAP4, MYOCD, NR2F2, LATS2 1303 22 16792 3.5146863880555363 1.0 0.5461312306058477 36.79124929813721
GOTERM_BP_DIRECT GO:0006509~membrane protein ectodomain proteolysis 6 0.4140786749482402 0.024097981053412786 SPPL3, APH1A, BACE2, ADAM17, SPPL2A, MYH9 1303 22 16792 3.5146863880555363 1.0 0.5461312306058477 36.79124929813721
GOTERM_BP_DIRECT GO:1904886~beta-catenin destruction complex disassembly 6 0.4140786749482402 0.024097981053412786 CSNK1A1, CAV1, AMER1, GSK3B, FZD5, CTNNB1 1303 22 16792 3.5146863880555363 1.0 0.5461312306058477 36.79124929813721
GOTERM_BP_DIRECT GO:0045444~fat cell differentiation 12 0.8281573498964804 0.024399539978201084 ATF5, METTL8, STEAP4, CCND1, EP300, GSK3B, BSCL2, FOXO1, ID4, TTC8, HMGA2, TCF7L2 1303 73 16792 2.1184411106088166 1.0 0.548057578706648 37.15754918127562
GOTERM_BP_DIRECT GO:0002042~cell migration involved in sprouting angiogenesis 5 0.3450655624568668 0.02458818388402615 ROBO1, VEGFA, FGF2, EPHB4, KDR 1303 15 16792 4.295727807623432 1.0 0.5482835487745376 37.38566971104618
GOTERM_BP_DIRECT GO:0006301~postreplication repair 5 0.3450655624568668 0.02458818388402615 TMEM189-UBE2V1, UBE2V1, UBE2V2, UBE2B, WDR33 1303 15 16792 4.295727807623432 1.0 0.5482835487745376 37.38566971104618
GOTERM_BP_DIRECT GO:0032436~positive regulation of proteasomal ubiquitin-dependent protein catabolic process 11 0.759144237405107 0.024719277761425747 CSNK1A1, AKT1, ARIH1, SMAD7, USP5, GSK3B, UBE2V2, SOCS5, RNF19B, TRIB2, TRIB1 1303 64 16792 2.214984650805833 1.0 0.5476615033211079 37.54373499763115
GOTERM_BP_DIRECT GO:0001657~ureteric bud development 8 0.5521048999309869 0.025026060069626228 SPRY1, SMAD7, LHX1, SALL1, GDF11, SMAD2, FOXC1, SDC4 1303 38 16792 2.713091246920063 1.0 0.5496089046363941 37.91215977528615
GOTERM_BP_DIRECT GO:0044344~cellular response to fibroblast growth factor stimulus 7 0.4830917874396135 0.02545530782239448 ZFP36L1, CD44, LHX1, CDC5L, CCL5, SNAI2, MYC 1303 30 16792 3.0070094653364032 1.0 0.5532799584714743 38.424204746551204
GOTERM_BP_DIRECT GO:0090004~positive regulation of establishment of protein localization to plasma membrane 7 0.4830917874396135 0.02545530782239448 AKT1, PDPK1, STX4, KIF5B, ARF6, NRXN1, EPHA2 1303 30 16792 3.0070094653364032 1.0 0.5532799584714743 38.424204746551204
GOTERM_BP_DIRECT GO:0006310~DNA recombination 13 0.8971704623878536 0.025896939045553503 BACH1, ATRX, HMGB1, XRCC3, APEX2, HMGB3, POLM, TSN, RBPJ, INO80D, INO80C, ERCC1, RAD51 1303 83 16792 2.01847451201583 1.0 0.5570481840552806 38.94684726764002
GOTERM_BP_DIRECT GO:0060070~canonical Wnt signaling pathway 13 0.8971704623878536 0.025896939045553503 FZD9, TBL1XR1, SOX4, FZD5, SNAI2, UBE2B, PTEN, TCF7L2, TCF7L1, CTNNB1, CCND1, GSK3B, MYC 1303 83 16792 2.01847451201583 1.0 0.5570481840552806 38.94684726764002
GOTERM_BP_DIRECT GO:0071230~cellular response to amino acid stimulus 9 0.6211180124223602 0.02670791118135258 SH3BP4, LAMTOR1, SLC38A9, CPEB3, HNRNPD, ZEB1, RRAGD, SESN2, RRAGC 1303 47 16792 2.4677585277836744 1.0 0.5658426975408406 39.89566151551479
GOTERM_BP_DIRECT GO:0009267~cellular response to starvation 9 0.6211180124223602 0.02670791118135258 MAX, CAV1, PIK3C2B, KLF10, BMPR2, KIAA1324, FOXO1, RRAGD, SIRT1 1303 47 16792 2.4677585277836744 1.0 0.5658426975408406 39.89566151551479
GOTERM_BP_DIRECT GO:0008630~intrinsic apoptotic signaling pathway in response to DNA damage 9 0.6211180124223602 0.02670791118135258 E2F1, MOAP1, MCL1, BCL2, BCL2L2, SIRT1, CASP2, EPHA2, SOD2 1303 47 16792 2.4677585277836744 1.0 0.5658426975408406 39.89566151551479
GOTERM_BP_DIRECT GO:0000724~double-strand break repair via homologous recombination 12 0.8281573498964804 0.0267245911341979 MORF4L1, AP5Z1, SLX4, XRCC3, MMS22L, NUCKS1, ZFYVE26, YY1, EXD2, PARP1, FEN1, RAD51 1303 74 16792 2.0898135280330217 1.0 0.5635835055146337 39.91502926311982
GOTERM_BP_DIRECT GO:0061314~Notch signaling involved in heart development 4 0.27605244996549344 0.02740087252814964 NOTCH2, NOTCH1, JAG1, RBPJ 1303 9 16792 5.727637076831244 1.0 0.5702920363302999 40.69532820903079
GOTERM_BP_DIRECT GO:0048617~embryonic foregut morphogenesis 4 0.27605244996549344 0.02740087252814964 ACVR2B, GATA4, SMAD2, CTNNB1 1303 9 16792 5.727637076831244 1.0 0.5702920363302999 40.69532820903079
GOTERM_BP_DIRECT GO:0007062~sister chromatid cohesion 15 1.0351966873706004 0.027645257963739248 TAOK1, PAPD7, KNTC1, RANGAP1, SMC3, SPC25, RCC2, INCENP, BUB1, SKA2, CLASP1, SKA1, NUP43, BUB3, STAG2 1303 103 16792 1.876774284884024 1.0 0.5710996481741337 40.974934565029244
GOTERM_BP_DIRECT GO:0006607~NLS-bearing protein import into nucleus 6 0.4140786749482402 0.028881577739428514 TRPS1, NUP54, TNPO2, KPNA3, KPNA2, TNPO1 1303 23 16792 3.361873936400948 1.0 0.5848058684557447 42.37040815608836
GOTERM_BP_DIRECT GO:0000083~regulation of transcription involved in G1/S transition of mitotic cell cycle 6 0.4140786749482402 0.028881577739428514 BACH1, CCNE1, CDK1, CDC6, KLF11, BRD4 1303 23 16792 3.361873936400948 1.0 0.5848058684557447 42.37040815608836
GOTERM_BP_DIRECT GO:0003148~outflow tract septum morphogenesis 6 0.4140786749482402 0.028881577739428514 GATA6, TGFBR2, BMPR2, SMAD4, ZFPM2, TGFB2 1303 23 16792 3.361873936400948 1.0 0.5848058684557447 42.37040815608836
GOTERM_BP_DIRECT GO:0001649~osteoblast differentiation 15 1.0351966873706004 0.029753494335611044 BMP3, ALYREF, SOX2, ITGA11, SYNCRIP, SNAI2, EPHA2, AKT1, MEF2D, SEMA7A, DDX21, H3F3B, TMEM119, IGFBP5, CYR61 1303 104 16792 1.8587283782986008 1.0 0.5933941202547183 43.33572156039822
GOTERM_BP_DIRECT GO:0010467~gene expression 9 0.6211180124223602 0.029948143299678653 HNRNPA3, HNRNPF, GTF2F2, HNRNPA2B1, HNRNPD, IGF2BP1, POLR2D, HNRNPR, HNRNPA1 1303 48 16792 2.416346891788181 1.0 0.5933853447520889 43.549120277119066
GOTERM_BP_DIRECT GO:0030198~extracellular matrix organization 24 1.6563146997929608 0.03025272877634018 RECK, COL4A3, HSD17B12, CCDC80, ITGA11, ITGA2, CDH1, ITGB3, SOX9, DDR2, KDR, NPHP3, ITGA9, APP, CD44, CRISPLD2, TGFBI, MFAP2, LAMC1, ATXN1L, APBB2, FGF2, DNAJB6, CYR61 1303 196 16792 1.578022459943302 1.0 0.594730153347564 43.881518966963654
GOTERM_BP_DIRECT GO:0032922~circadian regulation of gene expression 10 0.6901311249137336 0.030304299785660564 RBM4B, KMT2A, GFPT1, PER1, ARNTL, OGT, KDM5A, SIRT1, ZFHX3, CLOCK 1303 57 16792 2.2609093724333857 1.0 0.5929634292290055 43.93761540668386
GOTERM_BP_DIRECT GO:0070848~response to growth factor 5 0.3450655624568668 0.03082099571278186 GATA6, SOX2, SKIL, MYC, EPHA2 1303 16 16792 4.027244819646969 1.0 0.5968644814276336 44.496729088741816
GOTERM_BP_DIRECT GO:0010613~positive regulation of cardiac muscle hypertrophy 5 0.3450655624568668 0.03082099571278186 IL6ST, EDN1, PDE5A, CDK9, PARP1 1303 16 16792 4.027244819646969 1.0 0.5968644814276336 44.496729088741816
GOTERM_BP_DIRECT GO:0007405~neuroblast proliferation 5 0.3450655624568668 0.03082099571278186 FZD9, ID4, HHIP, RACGAP1, FRS2 1303 16 16792 4.027244819646969 1.0 0.5968644814276336 44.496729088741816
GOTERM_BP_DIRECT GO:0030949~positive regulation of vascular endothelial growth factor receptor signaling pathway 5 0.3450655624568668 0.03082099571278186 HIF1A, FLT1, VEGFA, ITGB3, PRKCB 1303 16 16792 4.027244819646969 1.0 0.5968644814276336 44.496729088741816
GOTERM_BP_DIRECT GO:0035162~embryonic hemopoiesis 5 0.3450655624568668 0.03082099571278186 HIF1A, KMT2A, TGFBR2, ZFPM1, KDR 1303 16 16792 4.027244819646969 1.0 0.5968644814276336 44.496729088741816
GOTERM_BP_DIRECT GO:0097194~execution phase of apoptosis 5 0.3450655624568668 0.03082099571278186 AKT1, TAOK1, CECR2, CASP2, CIDEC 1303 16 16792 4.027244819646969 1.0 0.5968644814276336 44.496729088741816
GOTERM_BP_DIRECT GO:0030336~negative regulation of cell migration 14 0.966183574879227 0.0314560219291324 DLC1, RAP2B, RECK, SMAD7, ABHD2, PTEN, CITED2, CLIC4, ROBO1, BCL2, RHOB, RNF20, IGFBP5, TP53INP1 1303 95 16792 1.899163872844044 1.0 0.6020858529698961 45.17665673900256
GOTERM_BP_DIRECT GO:0030324~lung development 12 0.8281573498964804 0.03184667209323023 NPHP3, HMGB1, ACVR2B, NOTCH1, EP300, CRISPLD2, VEGFA, CCBE1, SMAD2, ZFPM2, FGF2, MYCN 1303 76 16792 2.0348184351900476 1.0 0.604327627571691 45.59100293369297
GOTERM_BP_DIRECT GO:0016236~macroautophagy 12 0.8281573498964804 0.03184667209323023 MFN1, MTMR3, LAMTOR1, DYNLL2, ULK1, PRKAB2, TOMM20, TOMM40, PRKAA1, PRKAA2, RRAGD, RRAGC 1303 76 16792 2.0348184351900476 1.0 0.604327627571691 45.59100293369297
GOTERM_BP_DIRECT GO:0051091~positive regulation of sequence-specific DNA binding transcription factor activity 15 1.0351966873706004 0.03197694592776301 MBTPS2, CEBPG, EDN1, ESR1, ESR2, HMGA2, PTEN, DDR2, JMY, CTNNB1, AKT1, TRIM37, EP300, MYOCD, NEUROD2 1303 105 16792 1.8410262032671856 1.0 0.6035057330292088 45.72851839193201
GOTERM_BP_DIRECT GO:0043280~positive regulation of cysteine-type endopeptidase activity involved in apoptotic process 8 0.5521048999309869 0.0323447545296053 HMGB1, APOPT1, DDX3X, PMAIP1, REST, SIRT1, MYC, CYR61 1303 40 16792 2.5774366845740597 1.0 0.6054414643577735 46.11499867630299
GOTERM_BP_DIRECT GO:0010508~positive regulation of autophagy 8 0.5521048999309869 0.0323447545296053 SH3BP4, MTDH, SH3GLB1, ULK1, FOXO1, PRKAA1, PRKAA2, TP53INP1 1303 40 16792 2.5774366845740597 1.0 0.6054414643577735 46.11499867630299
GOTERM_BP_DIRECT GO:0007346~regulation of mitotic cell cycle 8 0.5521048999309869 0.0323447545296053 CDKN1A, CKS2, CDK9, SIK1, RNF20, SIRT1, MYC, NEK7 1303 40 16792 2.5774366845740597 1.0 0.6054414643577735 46.11499867630299
GOTERM_BP_DIRECT GO:0000320~re-entry into mitotic cell cycle 3 0.2070393374741201 0.032432982273382455 CCND1, GSK3B, MYC 1303 4 16792 9.665387567152726 1.0 0.6041427479794976 46.207316987957356
GOTERM_BP_DIRECT GO:0031077~post-embryonic camera-type eye development 3 0.2070393374741201 0.032432982273382455 BCL11B, VEGFA, FZD5 1303 4 16792 9.665387567152726 1.0 0.6041427479794976 46.207316987957356
GOTERM_BP_DIRECT GO:0008356~asymmetric cell division 3 0.2070393374741201 0.032432982273382455 ACTR2, PARD3, GOLGA2 1303 4 16792 9.665387567152726 1.0 0.6041427479794976 46.207316987957356
GOTERM_BP_DIRECT GO:0032909~regulation of transforming growth factor beta2 production 3 0.2070393374741201 0.032432982273382455 HIF1A, SMAD4, TGFB2 1303 4 16792 9.665387567152726 1.0 0.6041427479794976 46.207316987957356
GOTERM_BP_DIRECT GO:0060486~Clara cell differentiation 3 0.2070393374741201 0.032432982273382455 GATA6, RBPJ, NFIB 1303 4 16792 9.665387567152726 1.0 0.6041427479794976 46.207316987957356
GOTERM_BP_DIRECT GO:0060574~intestinal epithelial cell maturation 3 0.2070393374741201 0.032432982273382455 CDKN1A, HIF1A, HOXA5 1303 4 16792 9.665387567152726 1.0 0.6041427479794976 46.207316987957356
GOTERM_BP_DIRECT GO:0006344~maintenance of chromatin silencing 3 0.2070393374741201 0.032432982273382455 ARID1A, UBE2B, SIRT1 1303 4 16792 9.665387567152726 1.0 0.6041427479794976 46.207316987957356
GOTERM_BP_DIRECT GO:0050796~regulation of insulin secretion 11 0.759144237405107 0.032878092241082124 SLC16A1, HNF4A, KCNB1, GNAS, MARCKS, ARNTL, CCL5, CLOCK, ITPR1, CACNA1A, CPT1A 1303 67 16792 2.1158062336055714 1.0 0.6069277709110901 46.67078488999535
GOTERM_BP_DIRECT GO:0006006~glucose metabolic process 11 0.759144237405107 0.032878092241082124 AKT1, ALDH5A1, MAPK14, PRKAA1, MYC, CACNA1A, GDPGP1, CPT1A, PDHB, PCK1, IGFBP5 1303 67 16792 2.1158062336055714 1.0 0.6069277709110901 46.67078488999535
GOTERM_BP_DIRECT GO:0045737~positive regulation of cyclin-dependent protein serine/threonine kinase activity 6 0.4140786749482402 0.03422436748086115 CCNT2, CDC6, CCND1, CDKN1B, CCND2, CKS2 1303 24 16792 3.2217958557175748 1.0 0.6196369359674581 48.04968287539395
GOTERM_BP_DIRECT GO:0006396~RNA processing 14 0.966183574879227 0.036482301752432916 CHERP, U2SURP, SYNCRIP, HNRNPDL, ELAVL4, PRPF4, ZFC3H1, ATXN1, SUGP1, HNRNPUL1, HNRNPF, HNRNPD, CELF2, XRN2 1303 97 16792 1.8600058548472598 1.0 0.6412872540991795 50.286837567902445
GOTERM_BP_DIRECT GO:0001934~positive regulation of protein phosphorylation 17 1.173222912353347 0.036570852337968536 ERBB4, ROCK2, ITGB3, SOX9, SIRT1, KDR, AKT1, CCND1, KRAS, CCND2, RASGRP1, VEGFA, ADAM17, SEMA4D, AXIN2, FAM129A, CYR61 1303 127 16792 1.72505604873067 1.0 0.6399323810882589 50.37268667067871
GOTERM_BP_DIRECT GO:0030097~hemopoiesis 10 0.6901311249137336 0.03691129424677807 BMI1, NOTCH2, PGM3, FUT10, MKNK2, JAG1, CD164, MELK, TGFB2, SOD2 1303 59 16792 2.184268376757678 1.0 0.6411554134171791 50.701437018656634
GOTERM_BP_DIRECT GO:0051216~cartilage development 10 0.6901311249137336 0.03691129424677807 HOXB3, BMP3, SATB2, HIF1A, CD44, EDN1, GNAS, ZEB1, SOX9, BMP8B 1303 59 16792 2.184268376757678 1.0 0.6411554134171791 50.701437018656634
GOTERM_BP_DIRECT GO:0051146~striated muscle cell differentiation 4 0.27605244996549344 0.03692982155478894 AKT1, KRAS, MAPK14, IGFBP5 1303 10 16792 5.1548733691481194 1.0 0.6391076732232039 50.71926876360594
GOTERM_BP_DIRECT GO:0051272~positive regulation of cellular component movement 4 0.27605244996549344 0.03692982155478894 RPS19, ACTN4, VEGFA, ADAM17 1303 10 16792 5.1548733691481194 1.0 0.6391076732232039 50.71926876360594
GOTERM_BP_DIRECT GO:0033327~Leydig cell differentiation 4 0.27605244996549344 0.03692982155478894 AR, CCND1, SF1, PLEKHA1 1303 10 16792 5.1548733691481194 1.0 0.6391076732232039 50.71926876360594
GOTERM_BP_DIRECT GO:0035265~organ growth 4 0.27605244996549344 0.03692982155478894 ACVR2B, BCL2, SMAD2, PTPN11 1303 10 16792 5.1548733691481194 1.0 0.6391076732232039 50.71926876360594
GOTERM_BP_DIRECT GO:0001893~maternal placenta development 4 0.27605244996549344 0.03692982155478894 AKT1, BMPR2, NR2F2, DAZAP1 1303 10 16792 5.1548733691481194 1.0 0.6391076732232039 50.71926876360594
GOTERM_BP_DIRECT GO:0042118~endothelial cell activation 4 0.27605244996549344 0.03692982155478894 SMAD4, HOXA9, FOXP1, CXCL10 1303 10 16792 5.1548733691481194 1.0 0.6391076732232039 50.71926876360594
GOTERM_BP_DIRECT GO:0003184~pulmonary valve morphogenesis 4 0.27605244996549344 0.03692982155478894 NOTCH2, NOTCH1, JAG1, TGFB2 1303 10 16792 5.1548733691481194 1.0 0.6391076732232039 50.71926876360594
GOTERM_BP_DIRECT GO:0071380~cellular response to prostaglandin E stimulus 5 0.3450655624568668 0.0378986129302964 AKT1, PRKAA1, GNAS, PRKAA2, PRKCE 1303 17 16792 3.7903480655500874 1.0 0.646591710980978 51.643227330029795
GOTERM_BP_DIRECT GO:0051571~positive regulation of histone H3-K4 methylation 5 0.3450655624568668 0.0378986129302964 KMT2A, SMAD4, OGT, MYB, CTNNB1 1303 17 16792 3.7903480655500874 1.0 0.646591710980978 51.643227330029795
GOTERM_BP_DIRECT GO:0030150~protein import into mitochondrial matrix 5 0.3450655624568668 0.0378986129302964 GRPEL2, TIMM17A, TOMM20, TOMM40, TIMM23B 1303 17 16792 3.7903480655500874 1.0 0.646591710980978 51.643227330029795
GOTERM_BP_DIRECT GO:2000811~negative regulation of anoikis 5 0.3450655624568668 0.0378986129302964 CAV1, NOTCH1, MCL1, BCL2, SNAI2 1303 17 16792 3.7903480655500874 1.0 0.646591710980978 51.643227330029795
GOTERM_BP_DIRECT GO:0000398~mRNA splicing, via spliceosome 26 1.7943409247757072 0.03810681918685028 TRA2B, SYNCRIP, POLR2D, SF3B3, HNRNPA3, HNRNPF, HNRNPD, ZRSR1, LSM3, PABPC1, RBM41, HNRNPA2B1, ALYREF, SF1, RNPS1, ELAVL2, CDC5L, PRPF4, HNRNPR, HNRNPA1, SRSF2, SUGP1, HNRNPUL1, RSRC1, GTF2F2, PSPC1 1303 222 16792 1.5093097702460712 1.0 0.6464374048758004 51.83964549695654
GOTERM_BP_DIRECT GO:0010718~positive regulation of epithelial to mesenchymal transition 7 0.4830917874396135 0.039011671044353366 NOTCH1, TGFBR2, SMAD4, SMAD2, AXIN2, CTNNB1, TGFB2 1303 33 16792 2.733644968487639 1.0 0.6530385379548749 52.68452548416509
GOTERM_BP_DIRECT GO:0001816~cytokine production 6 0.4140786749482402 0.040139799262353906 NFATC2IP, PIK3CG, IRAK4, RASGRP1, TXK, CD226 1303 25 16792 3.092924021488872 1.0 0.6615365821657817 53.718235449005405
GOTERM_BP_DIRECT GO:0007569~cell aging 6 0.4140786749482402 0.040139799262353906 CDK1, ZMIZ1, BCL2, PDCD4, SIRT1, CITED2 1303 25 16792 3.092924021488872 1.0 0.6615365821657817 53.718235449005405
GOTERM_BP_DIRECT GO:0043433~negative regulation of sequence-specific DNA binding transcription factor activity 10 0.6901311249137336 0.040557532894750524 SMAD7, RNF2, CEBPG, ESR1, ZNF431, RLIM, SIRT1, TCF7L2, TRIB1, FZD6 1303 60 16792 2.147863903811716 1.0 0.6632484557383107 54.095553387998166
GOTERM_BP_DIRECT GO:0001658~branching involved in ureteric bud morphogenesis 8 0.5521048999309869 0.040968306416606454 LHX1, BCL2, SALL1, SMAD4, SOX9, FGF2, MYC, CTNNB1 1303 42 16792 2.4547016043562473 1.0 0.6648699021047793 54.46374308894166
GOTERM_BP_DIRECT GO:0006281~DNA repair 27 1.8633540372670807 0.042079652912384406 BACH1, XRCC3, APEX2, CDC14B, SLX4, POLM, FANCA, INO80D, INO80C, ERCC1, FEN1, CDK1, MSH3, TAOK1, GTF2H3, CDK9, MBD4, CDC5L, SIRT1, UBE2B, SMC3, CDK2, RAD51, JMY, ATRX, BTG2, PARP1 1303 235 16792 1.4806551166702044 1.0 0.6727422032189293 55.44591440627789
GOTERM_BP_DIRECT GO:0001932~regulation of protein phosphorylation 7 0.4830917874396135 0.04438064013679981 PIK3CG, TADA3, CELSR3, ITPKB, SESN2, TLR7, RAD51 1303 34 16792 2.6532436458850612 1.0 0.6904625044710109 57.41606108125006
GOTERM_BP_DIRECT GO:0045787~positive regulation of cell cycle 7 0.4830917874396135 0.04438064013679981 CCND1, CDKN1B, SLC6A4, CDK4, MYC, TGFB2, CITED2 1303 34 16792 2.6532436458850612 1.0 0.6904625044710109 57.41606108125006
GOTERM_BP_DIRECT GO:0006417~regulation of translation 9 0.6211180124223602 0.04558305921759149 ZFP36L1, AKT1, LSM14A, RBM4B, APP, MAPKAPK5, MKNK2, FOXO3, DDX6 1303 52 16792 2.230474053958321 1.0 0.6982854629609094 58.41249094604155
GOTERM_BP_DIRECT GO:0010971~positive regulation of G2/M transition of mitotic cell cycle 5 0.3450655624568668 0.04582786474438207 APP, CCND1, RCC2, BRD4, CDK4 1303 18 16792 3.5797731730195275 1.0 0.6981960737041643 58.61263490106761
GOTERM_BP_DIRECT GO:0007250~activation of NF-kappaB-inducing kinase activity 5 0.3450655624568668 0.04582786474438207 MAP3K7, TNFRSF10A, TNFRSF10B, TNFSF15, MALT1 1303 18 16792 3.5797731730195275 1.0 0.6981960737041643 58.61263490106761
GOTERM_BP_DIRECT GO:0000226~microtubule cytoskeleton organization 11 0.759144237405107 0.04645677932373887 CDK1, SON, DYNC1LI2, MAPT, CAMSAP2, ATXN7, MAP1B, CLASP1, WEE1, EML4, MARK2 1303 71 16792 1.9966058824165256 1.0 0.7011797245263006 59.12263953542192
GOTERM_BP_DIRECT GO:0050999~regulation of nitric-oxide synthase activity 6 0.4140786749482402 0.04663723680561916 AKT1, CAV1, HSP90AA1, WASL, DDAH1, CALM1 1303 26 16792 2.9739654052777613 1.0 0.7005678217095668 59.267875349213604
GOTERM_BP_DIRECT GO:0035195~gene silencing by miRNA 4 0.27605244996549344 0.04791903006354739 EIF6, TNRC6C, TNRC6A, CNOT6 1303 11 16792 4.686248517407382 1.0 0.7085455218763631 60.28551594635525
GOTERM_BP_DIRECT GO:0048333~mesodermal cell differentiation 4 0.27605244996549344 0.04791903006354739 INHBA, ITGA2, ITGB3, HMGA2 1303 11 16792 4.686248517407382 1.0 0.7085455218763631 60.28551594635525
GOTERM_BP_DIRECT GO:0050927~positive regulation of positive chemotaxis 4 0.27605244996549344 0.04791903006354739 VEGFA, F2RL1, ITGA2, KDR 1303 11 16792 4.686248517407382 1.0 0.7085455218763631 60.28551594635525
GOTERM_BP_DIRECT GO:1901653~cellular response to peptide 4 0.27605244996549344 0.04791903006354739 KLF10, KLF11, KLF2, KLF3 1303 11 16792 4.686248517407382 1.0 0.7085455218763631 60.28551594635525
GOTERM_BP_DIRECT GO:0048646~anatomical structure formation involved in morphogenesis 4 0.27605244996549344 0.04791903006354739 GRB2, LHX1, TRPS1, GATA4 1303 11 16792 4.686248517407382 1.0 0.7085455218763631 60.28551594635525
GOTERM_BP_DIRECT GO:0045603~positive regulation of endothelial cell differentiation 4 0.27605244996549344 0.04791903006354739 NOTCH1, BTG1, TMEM100, CTNNB1 1303 11 16792 4.686248517407382 1.0 0.7085455218763631 60.28551594635525
GOTERM_BP_DIRECT GO:0001946~lymphangiogenesis 4 0.27605244996549344 0.04791903006354739 ACVR2B, CCBE1, BMPR2, PTPN14 1303 11 16792 4.686248517407382 1.0 0.7085455218763631 60.28551594635525
GOTERM_BP_DIRECT GO:0010763~positive regulation of fibroblast migration 4 0.27605244996549344 0.04791903006354739 AKT1, BAG4, PRKCE, DDR2 1303 11 16792 4.686248517407382 1.0 0.7085455218763631 60.28551594635525
GOTERM_BP_DIRECT GO:0030857~negative regulation of epithelial cell differentiation 4 0.27605244996549344 0.04791903006354739 CAV1, CCND1, ZEB1, SOX9 1303 11 16792 4.686248517407382 1.0 0.7085455218763631 60.28551594635525
GOTERM_BP_DIRECT GO:0050900~leukocyte migration 16 1.1042097998619738 0.05027784290322823 CAV1, ATP1B3, GRB2, PODXL, F2RL1, ITGB3, MYH9, SLC7A11, PTPN11, SLC16A1, KRAS, CD44, PLCG1, PPIA, SHC1, YES1 1303 122 16792 1.6901224161141375 1.0 0.7241549410122976 62.09562436911191
GOTERM_BP_DIRECT GO:0090656~t-circle formation 3 0.2070393374741201 0.05130267971104839 SLX4, XRCC3, ERCC1 1303 5 16792 7.73231005372218 1.0 0.7295226084763209 62.85747242420769
GOTERM_BP_DIRECT GO:0060509~Type I pneumocyte differentiation 3 0.2070393374741201 0.05130267971104839 CREB1, KLF2, NFIB 1303 5 16792 7.73231005372218 1.0 0.7295226084763209 62.85747242420769
GOTERM_BP_DIRECT GO:0042634~regulation of hair cycle 3 0.2070393374741201 0.05130267971104839 PER1, ARNTL, CLOCK 1303 5 16792 7.73231005372218 1.0 0.7295226084763209 62.85747242420769
GOTERM_BP_DIRECT GO:1904885~beta-catenin destruction complex assembly 3 0.2070393374741201 0.05130267971104839 CSNK1A1, AMER1, GSK3B 1303 5 16792 7.73231005372218 1.0 0.7295226084763209 62.85747242420769
GOTERM_BP_DIRECT GO:0061087~positive regulation of histone H3-K27 methylation 3 0.2070393374741201 0.05130267971104839 PHF19, MTF2, OGT 1303 5 16792 7.73231005372218 1.0 0.7295226084763209 62.85747242420769
GOTERM_BP_DIRECT GO:0014031~mesenchymal cell development 3 0.2070393374741201 0.05130267971104839 NOTCH1, BCL2, FOXC1 1303 5 16792 7.73231005372218 1.0 0.7295226084763209 62.85747242420769
GOTERM_BP_DIRECT GO:0043570~maintenance of DNA repeat elements 3 0.2070393374741201 0.05130267971104839 MSH3, AXIN2, TCF7L2 1303 5 16792 7.73231005372218 1.0 0.7295226084763209 62.85747242420769
GOTERM_BP_DIRECT GO:0051891~positive regulation of cardioblast differentiation 3 0.2070393374741201 0.05130267971104839 GATA6, GATA4, TGFB2 1303 5 16792 7.73231005372218 1.0 0.7295226084763209 62.85747242420769
GOTERM_BP_DIRECT GO:0000904~cell morphogenesis involved in differentiation 3 0.2070393374741201 0.05130267971104839 DKK1, MYH9, CTNNB1 1303 5 16792 7.73231005372218 1.0 0.7295226084763209 62.85747242420769
GOTERM_BP_DIRECT GO:0007283~spermatogenesis 40 2.7605244996549345 0.05186691356826813 E2F1, RAD23B, ACOX1, ARID4A, TSNAX, ARID4B, BCL2L2, ZNF35, SOX9, NR2C2, DAZAP1, HOXA10, PIWIL2, HOXA9, SLC4A2, SKIL, PAFAH1B2, KDM5A, WDR33, ERCC1, AR, YY1, SMAD4, ARNTL, RACGAP1, MORC1, HMGA2, SIRT1, UBE2B, DDX6, ATRX, PROK2, PGM3, NOTCH1, CD55, BTG1, TMEM119, CLOCK, XRN2, PLEKHA1 1303 385 16792 1.3389281478306…
GOTERM_BP_DIRECT GO:0031297~replication fork processing 6 0.4140786749482402 0.05372200358371893 ATRX, MMS22L, NUCKS1, ALYREF, CDK9, RAD51 1303 27 16792 2.8638185384156225 1.0 0.7422839186814283 64.59885705981873
GOTERM_BP_DIRECT GO:0008284~positive regulation of cell proliferation 47 3.243616287094548 0.053731746371337305 KMT2D, E2F3, CNBP, FGF7, PRC1, CACUL1, ERBB4, IL6ST, EDN1, SOX4, SOX9, PTEN, CNOT6, CXCL10, TGFB2, CUL3, IGF1R, KRAS, MYOCD, BCL2, SHC1, PRKAA1, GLP2R, SLC35F6, FGF2, MYC, AR, STX4, FLT1, TGFBR2, RPS4X, CDK4, SIRT1, CDK2, KDR, PURA, SUZ12, PROK2, NOTCH1, CDKN1B, SLC25A33, CCND2, FGFR1OP…
GOTERM_BP_DIRECT GO:0016569~covalent chromatin modification 15 1.0351966873706004 0.0542610566355326 BMI1, SATB2, RSF1, JARID2, ANP32E, CBX4, CECR2, CBX3, ARID1A, NR3C1, CBX6, ATRX, PHF19, MTF2, BRD4 1303 113 16792 1.7106880649827831 1.0 0.7420523255128139 64.97618319097471
GOTERM_BP_DIRECT GO:0010765~positive regulation of sodium ion transport 5 0.3450655624568668 0.05460667250178437 AKT1, SGK1, SGK3, CNKSR3, C8ORF44-SGK3 1303 19 16792 3.391364058650079 1.0 0.7424403144994147 65.21610041214272
GOTERM_BP_DIRECT GO:0030220~platelet formation 5 0.3450655624568668 0.05460667250178437 EP300, ZFPM1, MYH9, ZNF385A, PTPN11 1303 19 16792 3.391364058650079 1.0 0.7424403144994147 65.21610041214272
GOTERM_BP_DIRECT GO:0006892~post-Golgi vesicle-mediated transport 5 0.3450655624568668 0.05460667250178437 MYO5A, STX4, RABIF, ARF1, EXOC5 1303 19 16792 3.391364058650079 1.0 0.7424403144994147 65.21610041214272
GOTERM_BP_DIRECT GO:0043536~positive regulation of blood vessel endothelial cell migration 5 0.3450655624568668 0.05460667250178437 AKT1, PLCG1, MAPK14, VEGFA, FGF2 1303 19 16792 3.391364058650079 1.0 0.7424403144994147 65.21610041214272
GOTERM_BP_DIRECT GO:0043488~regulation of mRNA stability 14 0.966183574879227 0.05494111275799971 YWHAZ, EXOSC2, HSPA1B, AKT1, ZFP36L1, PSMA2, PSMD11, DCP2, SERBP1, KHSRP, HNRNPD, PABPC1, TNPO1, RC3H1 1303 103 16792 1.751655999225089 1.0 0.7427513022859933 65.44677777945643
GOTERM_BP_DIRECT GO:0032147~activation of protein kinase activity 8 0.5521048999309869 0.05648467527524313 HMGB1, ACVR2B, VEGFA, TGFBR2, WNK1, ITGB3, TGFB2, MARK2 1303 45 16792 2.291054830732498 1.0 0.7508042585279017 66.49279460835737
GOTERM_BP_DIRECT GO:0030514~negative regulation of BMP signaling pathway 8 0.5521048999309869 0.05648467527524313 CAV1, NOTCH1, DKK1, TRIM33, HFE2, SMAD7, SKI, SKIL 1303 45 16792 2.291054830732498 1.0 0.7508042585279017 66.49279460835737
GOTERM_BP_DIRECT GO:0007584~response to nutrient 11 0.759144237405107 0.058824457498942447 ABCG8, ACSL1, SLC6A4, TGFBR2, LIPG, DAD1, OGT, ACSL4, ACSL3, PTEN, ERCC1 1303 74 16792 1.9156624006969365 1.0 0.7633441006615835 68.02138746267006
GOTERM_BP_DIRECT GO:0016032~viral process 32 2.2084195997239475 0.059713049347200634 GRB2, IL6ST, ABI2, SYNCRIP, HCFC2, CBX5, PAK2, NUP50, RHOA, BUB1, SHC1, BRD4, NUP54, TNPO1, ATF7IP, ABCE1, VAC14, CREB1, SIRT1, HNRNPA1, EPHA2, KDR, NCKAP1, CD1D, EP300, SP1, PLCG1, EIF4A2, TCEB1, NUP43, SRCAP, FBXL2 1303 299 16792 1.37923033288244 1.0 0.7667997938248834 68.5844190804729
GOTERM_BP_DIRECT GO:2000505~regulation of energy homeostasis 4 0.27605244996549344 0.06031058524662853 NR1D2, FOXO1, PRKAA1, PRKAA2 1303 12 16792 4.295727807623433 1.0 0.7684935395197008 68.95773916812973
GOTERM_BP_DIRECT GO:0045078~positive regulation of interferon-gamma biosynthetic process 4 0.27605244996549344 0.06031058524662853 CEBPG, TNFRSF13C, ZFPM1, TLR7 1303 12 16792 4.295727807623433 1.0 0.7684935395197008 68.95773916812973
GOTERM_BP_DIRECT GO:0001706~endoderm formation 4 0.27605244996549344 0.06031058524662853 DUSP2, DKK1, LHX1, SMAD2 1303 12 16792 4.295727807623433 1.0 0.7684935395197008 68.95773916812973
GOTERM_BP_DIRECT GO:0031669~cellular response to nutrient levels 4 0.27605244996549344 0.06031058524662853 ULK1, KCNB1, PRKAA1, PRKAA2 1303 12 16792 4.295727807623433 1.0 0.7684935395197008 68.95773916812973
GOTERM_BP_DIRECT GO:0061418~regulation of transcription from RNA polymerase II promoter in response to hypoxia 6 0.4140786749482402 0.06139547875408241 BACH1, HIF1A, EP300, VEGFA, TCEB1, UBE2D1 1303 28 16792 2.761539304900779 1.0 0.7729343459579446 69.62483171184843
GOTERM_BP_DIRECT GO:0021983~pituitary gland development 6 0.4140786749482402 0.06139547875408241 CREB1, SALL1, SOX2, CDH1, RBPJ, HMGA2 1303 28 16792 2.761539304900779 1.0 0.7729343459579446 69.62483171184843
GOTERM_BP_DIRECT GO:0043392~negative regulation of DNA binding 6 0.4140786749482402 0.06139547875408241 E2F1, RSF1, TFAP4, HABP4, HMGA2, NFIB 1303 28 16792 2.761539304900779 1.0 0.7729343459579446 69.62483171184843
GOTERM_BP_DIRECT GO:0050821~protein stabilization 17 1.173222912353347 0.061623131747211575 HSP90AA1, ATP1B3, SMAD7, CREB1, SOX4, HSPA1B, UBE2B, PTEN, PFN1, CDKN1A, EP300, GNAQ, RASSF2, MDM4, CDC37L1, HIP1, SEL1L 1303 136 16792 1.6108979278587872 1.0 0.7724626303734927 69.76308001983288
GOTERM_BP_DIRECT GO:0016575~histone deacetylation 8 0.5521048999309869 0.062365636855283756 MORF4L1, TBL1XR1, SIN3B, ARID4A, SALL1, ARID4B, BAZ2A, SIRT1 1303 46 16792 2.241249290933965 1.0 0.7748749975921669 70.20985725666839
GOTERM_BP_DIRECT GO:0048666~neuron development 8 0.5521048999309869 0.062365636855283756 CCSAP, NR2F6, NEUROD2, WNK1, SKI, THOC2, TGFB2, SOD2 1303 46 16792 2.241249290933965 1.0 0.7748749975921669 70.20985725666839
GOTERM_BP_DIRECT GO:0014068~positive regulation of phosphatidylinositol 3-kinase signaling 10 0.6901311249137336 0.06241435826621981 FLT1, ERBB4, F2RL1, SEMA4D, CCL5, SOX9, SIRT1, KDR, TGFB2, CD28 1303 65 16792 1.9826436035185075 1.0 0.7734094009937976 70.23895410563163
GOTERM_BP_DIRECT GO:1900034~regulation of cellular response to heat 11 0.759144237405107 0.0633812460233924 BAG4, HSP90AA1, EP300, GSK3B, NUP50, HSPA1B, NUP54, HSBP1, SIRT1, NUP43, DNAJB6 1303 75 16792 1.8901202353543107 1.0 0.7770133609195551 70.81085225185964
GOTERM_BP_DIRECT GO:0042326~negative regulation of phosphorylation 5 0.3450655624568668 0.06422476761971299 INHBA, CDKN1A, CDKN1B, ATXN7, SIRT1 1303 20 16792 3.2217958557175748 1.0 0.7798686791906141 71.30126774625344
GOTERM_BP_DIRECT GO:0014911~positive regulation of smooth muscle cell migration 5 0.3450655624568668 0.06422476761971299 BCL2, ITGA2, HAS2, CCL5, MYC 1303 20 16792 3.2217958557175748 1.0 0.7798686791906141 71.30126774625344
GOTERM_BP_DIRECT GO:0051028~mRNA transport 8 0.5521048999309869 0.06860573884737067 ZFP36L1, HNRNPA3, EIF5AL1, KHSRP, G3BP2, IGF2BP1, QKI, HNRNPA1 1303 47 16792 2.1935631358077106 1.0 0.8005719980013669 73.72534343378238
GOTERM_BP_DIRECT GO:0016925~protein sumoylation 15 1.0351966873706004 0.06865596853429205 BMI1, ZNF451, MITF, CBX4, RANGAP1, SMC3, NFATC2IP, INCENP, RNF2, NUP50, NUP54, PARP1, NUP43, TOP2A, STAG2 1303 117 16792 1.6522030029320895 1.0 0.799186029997721 73.75197786271461
GOTERM_BP_DIRECT GO:0042149~cellular response to glucose starvation 6 0.4140786749482402 0.06965523659873162 MTMR3, SH3GLB1, BCL2, PRKAA1, PRKAA2, PMAIP1 1303 29 16792 2.666313811628338 1.0 0.8023815569565466 74.27655950124604
GOTERM_BP_DIRECT GO:0050434~positive regulation of viral transcription 6 0.4140786749482402 0.06965523659873162 PFN1, NOTCH1, RSF1, GTF2F2, CDK9, POLR2D 1303 29 16792 2.666313811628338 1.0 0.8023815569565466 74.27655950124604
GOTERM_BP_DIRECT GO:0030522~intracellular receptor signaling pathway 7 0.4830917874396135 0.07028500314880387 NOTCH2, AR, HNF4A, NCOA3, NR1D2, NR2F6, NR2F2 1303 38 16792 2.3739548410550553 1.0 0.8037647173144256 74.60204933920042
GOTERM_BP_DIRECT GO:2000323~negative regulation of glucocorticoid receptor signaling pathway 3 0.2070393374741201 0.0730631941115771 PER1, ARNTL, CLOCK 1303 6 16792 6.4435917114351495 1.0 0.814903546285516 75.991953778182
GOTERM_BP_DIRECT GO:0038092~nodal signaling pathway 3 0.2070393374741201 0.0730631941115771 ACVR1B, SMAD2, TGIF2 1303 6 16792 6.4435917114351495 1.0 0.814903546285516 75.991953778182
GOTERM_BP_DIRECT GO:0051574~positive regulation of histone H3-K9 methylation 3 0.2070393374741201 0.0730631941115771 JARID2, MYB, SIRT1 1303 6 16792 6.4435917114351495 1.0 0.814903546285516 75.991953778182
GOTERM_BP_DIRECT GO:0051438~regulation of ubiquitin-protein transferase activity 3 0.2070393374741201 0.0730631941115771 ZYG11A, FEM1B, FEM1A 1303 6 16792 6.4435917114351495 1.0 0.814903546285516 75.991953778182
GOTERM_BP_DIRECT GO:0060440~trachea formation 3 0.2070393374741201 0.0730631941115771 MAP2K1, TGFBR2, CTNNB1 1303 6 16792 6.4435917114351495 1.0 0.814903546285516 75.991953778182
GOTERM_BP_DIRECT GO:0038084~vascular endothelial growth factor signaling pathway 3 0.2070393374741201 0.0730631941115771 FLT1, VEGFA, FOXC1 1303 6 16792 6.4435917114351495 1.0 0.814903546285516 75.991953778182
GOTERM_BP_DIRECT GO:0000018~regulation of DNA recombination 3 0.2070393374741201 0.0730631941115771 SMARCAD1, ALYREF, KPNA2 1303 6 16792 6.4435917114351495 1.0 0.814903546285516 75.991953778182
GOTERM_BP_DIRECT GO:2000189~positive regulation of cholesterol homeostasis 3 0.2070393374741201 0.0730631941115771 ACOX1, SEC24A, HNF4A 1303 6 16792 6.4435917114351495 1.0 0.814903546285516 75.991953778182
GOTERM_BP_DIRECT GO:0045639~positive regulation of myeloid cell differentiation 3 0.2070393374741201 0.0730631941115771 HMGB1, HOXA5, JAG1 1303 6 16792 6.4435917114351495 1.0 0.814903546285516 75.991953778182
GOTERM_BP_DIRECT GO:0035020~regulation of Rac protein signal transduction 3 0.2070393374741201 0.0730631941115771 ARF6, OGT, CRK 1303 6 16792 6.4435917114351495 1.0 0.814903546285516 75.991953778182
GOTERM_BP_DIRECT GO:0042304~regulation of fatty acid biosynthetic process 3 0.2070393374741201 0.0730631941115771 EIF6, PRKAB2, PRKAA2 1303 6 16792 6.4435917114351495 1.0 0.814903546285516 75.991953778182
GOTERM_BP_DIRECT GO:0032869~cellular response to insulin stimulus 11 0.759144237405107 0.07316009225525866 ZFP36L1, MYO5A, AKT1, PDPK1, SP1, SLC2A4, SLC25A33, FOXO1, PARP1, MYC, PCK1 1303 77 16792 1.8410262032671858 1.0 0.8137825465682517 76.0391064108621
GOTERM_BP_DIRECT GO:0014032~neural crest cell development 4 0.27605244996549344 0.07402932177708008 EDN1, FOXC1, SNAI2, SOX9 1303 13 16792 3.965287207037015 1.0 0.8160729849033134 76.45818790755885
GOTERM_BP_DIRECT GO:0003215~cardiac right ventricle morphogenesis 4 0.27605244996549344 0.07402932177708008 GATA4, SOX4, JAG1, TGFB2 1303 13 16792 3.965287207037015 1.0 0.8160729849033134 76.45818790755885
GOTERM_BP_DIRECT GO:0033962~cytoplasmic mRNA processing body assembly 4 0.27605244996549344 0.07402932177708008 LSM14A, LSM3, RC3H1, DDX6 1303 13 16792 3.965287207037015 1.0 0.8160729849033134 76.45818790755885
GOTERM_BP_DIRECT GO:0060389~pathway-restricted SMAD protein phosphorylation 4 0.27605244996549344 0.07402932177708008 SMAD7, TGFBR2, USP15, TGFB2 1303 13 16792 3.965287207037015 1.0 0.8160729849033134 76.45818790755885
GOTERM_BP_DIRECT GO:0007010~cytoskeleton organization 19 1.3112491373360937 0.07405020983116034 ACTB, ABLIM1, ZMYM2, FMNL3, WASF3, TUBB2A, ABI2, CECR2, DPYSL2, SOX9, ELMO2, MAST3, CCDC6, BRWD1, PAK4, ZRANB1, FGD6, KLHL20, HIP1 1303 161 16792 1.520847733133762 1.0 0.8146316510784546 76.46817275310269
GOTERM_BP_DIRECT GO:0001666~response to hypoxia 20 1.3802622498274673 0.07462277377274873 CAV1, ACTN4, CREB1, SLC6A4, TGFBR2, SMAD4, ITGA2, ITPR1, PRKCB, DDIT4, CITED2, SOD2, TGFB2, EP300, HIF1A, CDKN1B, MYOCD, VEGFA, ADAM17, PRKAA1 1303 172 16792 1.4985097003337555 1.0 0.8156046364723402 76.74031189607634
GOTERM_BP_DIRECT GO:0031016~pancreas development 5 0.3450655624568668 0.07466446430046116 ACVR2B, GDF11, SMAD2, TCF7L2, CTNNB1 1303 21 16792 3.068377005445309 1.0 0.8142666728126178 76.760010534961
GOTERM_BP_DIRECT GO:0007492~endoderm development 5 0.3450655624568668 0.07466446430046116 NOTCH1, GATA4, SMAD4, LAMC1, MIXL1 1303 21 16792 3.068377005445309 1.0 0.8142666728126178 76.760010534961
GOTERM_BP_DIRECT GO:0045987~positive regulation of smooth muscle contraction 5 0.3450655624568668 0.07466446430046116 PROK2, CTTN, MYOCD, EDN1, ITGA2 1303 21 16792 3.068377005445309 1.0 0.8142666728126178 76.760010534961
GOTERM_BP_DIRECT GO:0006661~phosphatidylinositol biosynthetic process 9 0.6211180124223602 0.07766834864609587 PIK3CG, MTMR3, CDIPT, VAC14, ARF1, PIK3C2A, PIK3C2B, PTEN, FGF2 1303 58 16792 1.9997353587212532 1.0 0.8254439888773989 78.13849974850284
GOTERM_BP_DIRECT GO:0045668~negative regulation of osteoblast differentiation 7 0.4830917874396135 0.07787735820980773 NOTCH1, CDK6, SKI, SEMA4D, AXIN2, TMEM64, IGFBP5 1303 39 16792 2.3130842041049253 1.0 0.8248280354788593 78.23147577732604
GOTERM_BP_DIRECT GO:0000209~protein polyubiquitination 21 1.4492753623188406 0.07829077369851725 TMEM189-UBE2V1, UBE2V1, UBE2V2, UBOX5, RLIM, RBBP6, UBE2B, TNKS2, PSMA2, WSB1, CUL3, ARIH1, RNF115, C18ORF25, PSMD11, BCL2, KLHL42, RNF19B, UBE2D1, RNF34, RNF20 1303 184 16792 1.4708198471754146 1.0 0.8250475333909755 78.41427840176617
GOTERM_BP_DIRECT GO:0060325~face morphogenesis 6 0.4140786749482402 0.07849522235439649 DKK1, CRISPLD2, SKI, TGFB2, PLEKHA1, PTPN11 1303 30 16792 2.5774366845740597 1.0 0.824420046721107 78.50414274646312
GOTERM_BP_DIRECT GO:0097193~intrinsic apoptotic signaling pathway 6 0.4140786749482402 0.07849522235439649 CUL3, APOPT1, CDKN1A, DDX3X, CYCS, PMAIP1 1303 30 16792 2.5774366845740597 1.0 0.824420046721107 78.50414274646312
GOTERM_BP_DIRECT GO:0042127~regulation of cell proliferation 21 1.4492753623188406 0.08170084549318907 KCNH1, TXNIP, SGK1, XIAP, SGK3, TGFBR2, BMPR2, JAG1, C8ORF44-SGK3, SOX9, SIRT1, PURA, CXCL10, TNFRSF10A, TNFRSF10B, CDKN1B, TFRC, TXK, NDRG1, YES1, FANCA 1303 185 16792 1.462869469623115 1.0 0.8355622528592753 79.86766264864052
GOTERM_BP_DIRECT GO:0036092~phosphatidylinositol-3-phosphate biosynthetic process 8 0.5521048999309869 0.08216538162748974 PIK3CG, FGF7, GRB2, PIK3C2A, PIK3C2B, FGF2, FRS2, PTPN11 1303 49 16792 2.1040299465910692 1.0 0.835915617815455 80.05832400754592
GOTERM_BP_DIRECT GO:0018108~peptidyl-tyrosine phosphorylation 18 1.2422360248447204 0.08444405242426056 ZMYM2, FLT1, HSP90AA1, FGF7, ERBB4, MAP2K1, MET, ABI2, EPHB4, DDR2, WEE1, EPHA2, KDR, FGFR1OP, FGFR1OP2, DYRK3, FGF2, MELK 1303 153 16792 1.5161392262200353 1.0 0.8429267661759966 80.96906559776941
GOTERM_BP_DIRECT GO:0010165~response to X-ray 5 0.3450655624568668 0.08590146057668574 CDKN1A, CCND1, PMAIP1, ERCC1, RAD51 1303 22 16792 2.9289053233796136 1.0 0.8467465690482288 81.53076107265109
GOTERM_BP_DIRECT GO:0051000~positive regulation of nitric-oxide synthase activity 5 0.3450655624568668 0.08590146057668574 AKT1, KRAS, HIF1A, ESR1, CALM1 1303 22 16792 2.9289053233796136 1.0 0.8467465690482288 81.53076107265109
GOTERM_BP_DIRECT GO:1990090~cellular response to nerve growth factor stimulus 6 0.4140786749482402 0.08790595769828013 E2F1, AKT1, APP, CREB1, FOXO3, CDC5L 1303 31 16792 2.494293565716832 1.0 0.8522996034452145 82.27771221511037
GOTERM_BP_DIRECT GO:0042771~intrinsic apoptotic signaling pathway in response to DNA damage by p53 class mediator 6 0.4140786749482402 0.08790595769828013 CDKN1A, EP300, PMAIP1, SIRT1, PHLDA3, DDIT4 1303 31 16792 2.494293565716832 1.0 0.8522996034452145 82.27771221511037
GOTERM_BP_DIRECT GO:1901224~positive regulation of NIK/NF-kappaB signaling 4 0.27605244996549344 0.08898718869358828 HMGB1, ACTN4, AGO3, RC3H1 1303 14 16792 3.682052406534371 1.0 0.8545984362936321 82.66865158879885
GOTERM_BP_DIRECT GO:0048009~insulin-like growth factor receptor signaling pathway 4 0.27605244996549344 0.08898718869358828 AKT1, IGF1R, GIGYF2, GIGYF1 1303 14 16792 3.682052406534371 1.0 0.8545984362936321 82.66865158879885
GOTERM_BP_DIRECT GO:0045821~positive regulation of glycolytic process 4 0.27605244996549344 0.08898718869358828 HIF1A, PRKAA1, PRKAA2, MYC 1303 14 16792 3.682052406534371 1.0 0.8545984362936321 82.66865158879885
GOTERM_BP_DIRECT GO:0042795~snRNA transcription from RNA polymerase II promoter 10 0.6901311249137336 0.09059239563765999 CCNT2, TAF13, RPAP2, SP1, RPRD2, GTF2A1, GTF2F2, POU2F1, CDK9, POLR2D 1303 70 16792 1.8410262032671858 1.0 0.8585330989383244 83.23401536978736
GOTERM_BP_DIRECT GO:0048661~positive regulation of smooth muscle cell proliferation 9 0.6211180124223602 0.09075454734137299 IRAK4, AKT1, EDN1, TGFBR2, ITGA2, CCL5, FGF2, MYC, FOXP1 1303 60 16792 1.933077513430545 1.0 0.8577791324829528 83.29014480407
GOTERM_BP_DIRECT GO:0042593~glucose homeostasis 13 0.8971704623878536 0.09082490406889485 KCNB1, SOX4, TCF7L2, PCK1, PTPN11, AKT1, SLC16A1, HIF1A, HNF4A, SLC2A4, PRKAA1, PRKAA2, IGFBP5 1303 101 16792 1.6587463811615237 1.0 0.8567332926727105 83.31444366718124
GOTERM_BP_DIRECT GO:0000278~mitotic cell cycle 7 0.4830917874396135 0.09438513345638144 CUL3, PAK2, FAM175B, PAK4, RNF2, CDC5L, MYB 1303 41 16792 2.200250828294929 1.0 0.8665351831551429 84.50126957069784
GOTERM_BP_DIRECT GO:0043408~regulation of MAPK cascade 7 0.4830917874396135 0.09438513345638144 BMP3, INHBA, GRB2, LEFTY2, GDF11, BMP8B, LEFTY1 1303 41 16792 2.200250828294929 1.0 0.8665351831551429 84.50126957069784
GOTERM_BP_DIRECT GO:0070527~platelet aggregation 7 0.4830917874396135 0.09438513345638144 ACTB, PIK3CG, RAP2B, GNAS, ITGB3, MYH9, SLC7A11 1303 41 16792 2.200250828294929 1.0 0.8665351831551429 84.50126957069784
GOTERM_BP_DIRECT GO:0090091~positive regulation of extracellular matrix disassembly 3 0.2070393374741201 0.0971535069492753 CLASP1, DDR2, TGFB2 1303 7 16792 5.523078609801558 1.0 0.8733990250187827 85.36840628751857
GOTERM_BP_DIRECT GO:0030814~regulation of cAMP metabolic process 3 0.2070393374741201 0.0971535069492753 TBL1XR1, NPHP3, PDE4D 1303 7 16792 5.523078609801558 1.0 0.8733990250187827 85.36840628751857
GOTERM_BP_DIRECT GO:0038066~p38MAPK cascade 3 0.2070393374741201 0.0971535069492753 ZFP36L1, MAPK14, NR2C2 1303 7 16792 5.523078609801558 1.0 0.8733990250187827 85.36840628751857
GOTERM_BP_DIRECT GO:0044321~response to leptin 3 0.2070393374741201 0.0971535069492753 CCND1, EDN1, SIRT1 1303 7 16792 5.523078609801558 1.0 0.8733990250187827 85.36840628751857
GOTERM_BP_DIRECT GO:1901029~negative regulation of mitochondrial outer membrane permeabilization involved in apoptotic signaling pathway 3 0.2070393374741201 0.0971535069492753 FZD9, HSPA1B, SLC35F6 1303 7 16792 5.523078609801558 1.0 0.8733990250187827 85.36840628751857
GOTERM_BP_DIRECT GO:0010870~positive regulation of receptor biosynthetic process 3 0.2070393374741201 0.0971535069492753 HIF1A, HOXA5, EDN1 1303 7 16792 5.523078609801558 1.0 0.8733990250187827 85.36840628751857
GOTERM_BP_DIRECT GO:0048102~autophagic cell death 3 0.2070393374741201 0.0971535069492753 CDKN1B, SH3GLB1, TP53INP1 1303 7 16792 5.523078609801558 1.0 0.8733990250187827 85.36840628751857
GOTERM_BP_DIRECT GO:0061298~retina vasculature development in camera-type eye 3 0.2070393374741201 0.0971535069492753 ACVR2B, HIF1A, BMPR2 1303 7 16792 5.523078609801558 1.0 0.8733990250187827 85.36840628751857
GOTERM_BP_DIRECT GO:0060740~prostate gland epithelium morphogenesis 3 0.2070393374741201 0.0971535069492753 AR, NOTCH1, ID4 1303 7 16792 5.523078609801558 1.0 0.8733990250187827 85.36840628751857
GOTERM_BP_DIRECT GO:2000144~positive regulation of DNA-templated transcription, initiation 3 0.2070393374741201 0.0971535069492753 BCLAF1, MITF, CTNNB1 1303 7 16792 5.523078609801558 1.0 0.8733990250187827 85.36840628751857
GOTERM_BP_DIRECT GO:0045656~negative regulation of monocyte differentiation 3 0.2070393374741201 0.0971535069492753 ZBTB46, CDK6, MYC 1303 7 16792 5.523078609801558 1.0 0.8733990250187827 85.36840628751857
GOTERM_BP_DIRECT GO:0060710~chorio-allantoic fusion 3 0.2070393374741201 0.0971535069492753 ZFP36L1, DNAJB6, CYR61 1303 7 16792 5.523078609801558 1.0 0.8733990250187827 85.36840628751857
GOTERM_BP_DIRECT GO:2000601~positive regulation of Arp2/3 complex-mediated actin nucleation 3 0.2070393374741201 0.0971535069492753 ABI2, WASL, NCKAP1 1303 7 16792 5.523078609801558 1.0 0.8733990250187827 85.36840628751857
GOTERM_BP_DIRECT GO:0032287~peripheral nervous system myelin maintenance 3 0.2070393374741201 0.0971535069492753 AKT1, MPP5, NDRG1 1303 7 16792 5.523078609801558 1.0 0.8733990250187827 85.36840628751857
GOTERM_BP_DIRECT GO:0072383~plus-end-directed vesicle transport along microtubule 3 0.2070393374741201 0.0971535069492753 KIF23, KIF13A, KIF5B 1303 7 16792 5.523078609801558 1.0 0.8733990250187827 85.36840628751857
GOTERM_BP_DIRECT GO:0009306~protein secretion 6 0.4140786749482402 0.09787476966957367 RAB8B, TMEM167A, TVP23C, GNAS, ARL4D, SEL1L 1303 32 16792 2.4163468917881814 1.0 0.8742543235582192 85.58666579192162
GOTERM_BP_DIRECT GO:0032212~positive regulation of telomere maintenance via telomerase 6 0.4140786749482402 0.09787476966957367 MAPKAPK5, HMBOX1, HNRNPA1, NEK7, CTNNB1, TNKS2 1303 32 16792 2.4163468917881814 1.0 0.8742543235582192 85.58666579192162
GOTERM_BP_DIRECT GO:0001974~blood vessel remodeling 6 0.4140786749482402 0.09787476966957367 ACVR2B, BMPR2, FOXC1, JAG1, RBPJ, TGFB2 1303 32 16792 2.4163468917881814 1.0 0.8742543235582192 85.58666579192162
GOTERM_BP_DIRECT GO:0071398~cellular response to fatty acid 5 0.3450655624568668 0.09790564643847731 E2F1, LDLR, CREB1, EDN1, CPT1A 1303 23 16792 2.8015616136674564 1.0 0.8731666933999476 85.5959401759557
GOTERM_BP_DIRECT GO:0009880~embryonic pattern specification 5 0.3450655624568668 0.09790564643847731 SATB2, ERBB4, LHX1, EFNB1, SMAD2 1303 23 16792 2.8015616136674564 1.0 0.8731666933999476 85.5959401759557
GOTERM_BP_DIRECT GO:0045662~negative regulation of myoblast differentiation 5 0.3450655624568668 0.09790564643847731 NOTCH1, MBNL3, SOX9, ZFHX3, CXCL10 1303 23 16792 2.8015616136674564 1.0 0.8731666933999476 85.5959401759557
GOTERM_BP_DIRECT GO:0048754~branching morphogenesis of an epithelial tube 5 0.3450655624568668 0.09790564643847731 NOTCH1, CLIC4, VEGFA, MET, MYCN 1303 23 16792 2.8015616136674564 1.0 0.8731666933999476 85.5959401759557
GOTERM_BP_DIRECT GO:0001836~release of cytochrome c from mitochondria 5 0.3450655624568668 0.09790564643847731 FZD9, MFF, BCL2, PMAIP1, SOD2 1303 23 16792 2.8015616136674564 1.0 0.8731666933999476 85.5959401759557
GOTERM_BP_DIRECT GO:0051439~regulation of ubiquitin-protein ligase activity involved in mitotic cell cycle 5 0.3450655624568668 0.09790564643847731 CDK1, CDC23, UBE2D1, CDC27, CDK2 1303 23 16792 2.8015616136674564 1.0 0.8731666933999476 85.5959401759557
