# Supplementary material for: MicroRNA profiling during directed differentiation of cortical interneurons from human‐induced pluripotent stem cells
Source: FEBS Open Bio. 2018 Feb 17;8(4):502–12. doi: 10.1002/2211-5463.12377 (PMC5881541; doi:10.1002/2211-5463.12377)
Supplement: Supplementary file 6 — Table S4. Predicted upstream miRNAs that potentially target genes known to be involved in cortical interneuronal differentiation. TPM for each miRNA was shown. [file FEB4-8-502-s006.xlsx]

## Sheet: Predicted upstream miRNAs
OLIG2	NKX2.1	NKX6.2	MASH1_ASCL1	LHX6	FOXG1	PAX6	VGAT	Tuj1_TUBB3	CALB1(Calbindin)	SMST (SST)
hsa-miR-218-5p	hsa-let-7f-5p	hsa-miR-128-2-5p	hsa-let-7i-5p	hsa-miR-335-5p	hsa-miR-590-3p	hsa-miR-10b-5p	hsa-miR-92a	hsa-miR-200c-3p
	hsa-miR-203a-3p	hsa-miR-128-1-5p	hsa-miR-4659b-3p	hsa-miR-26b-5p	hsa-miR-26b-5p	hsa-miR-365a-3p	hsa-miR-582-5p	hsa-miR-193b-3p
	hsa-miR-4703-3p	hsa-miR-6825-5p	hsa-miR-4659a-3p	hsa-miR-218-1-3p	hsa-miR-30a-5p	hsa-miR-7-5p	hsa-miR-148b-3p	hsa-miR-340-5p
	hsa-miR-6778-3p	hsa-miR-6781-5p	hsa-miR-6875-3p	hsa-miR-8069	hsa-miR-30c-5p	hsa-miR-140-5p		hsa-miR-30a-5p
	hsa-miR-150-5p	hsa-miR-6883-5p	hsa-miR-6809-3p	hsa-miR-1273f	hsa-miR-30d-5p	hsa-miR-223-3p		hsa-miR-16-5p
	hsa-miR-6814-5p	hsa-miR-4728-5p	hsa-miR-4753-3p	hsa-miR-5690	hsa-miR-30b-5p	hsa-miR-653-5p		hsa-miR-505-3p
	hsa-miR-5697	hsa-miR-6785-5p	hsa-miR-627-3p	hsa-miR-3919	hsa-miR-124-5p	hsa-miR-203a-3p		hsa-miR-92a-3p
	hsa-miR-1244	hsa-miR-149-3p	hsa-miR-4778-3p	hsa-miR-4756-3p	hsa-miR-153-5p	hsa-miR-4289
		hsa-miR-423-5p	hsa-miR-942-5p	hsa-miR-506-5p	hsa-miR-30e-5p	hsa-miR-4478
		hsa-miR-3184-5p	hsa-miR-130b-5p	hsa-miR-892c-5p	hsa-miR-376a-3p	hsa-miR-4419b
		hsa-miR-6889-5p	hsa-miR-6833-3p	hsa-miR-218-2-3p	hsa-miR-376b-3p	hsa-miR-3929
		hsa-miR-6777-5p	hsa-miR-6873-3p		hsa-miR-4504	hsa-miR-599
		hsa-miR-6784-5p	hsa-miR-4768-5p		hsa-miR-6867-5p	hsa-miR-3161
			hsa-miR-6817-3p		hsa-miR-6853-3p	hsa-miR-510-3p
			hsa-miR-7110-3p		hsa-miR-1206	hsa-miR-488-3p
			hsa-miR-513c-3p		hsa-miR-4652-3p	hsa-miR-3194-3p
			hsa-miR-513a-3p		hsa-miR-4743-3p	hsa-miR-31-3p
			hsa-miR-3606-3p		hsa-miR-654-3p	hsa-miR-6728-3p
					hsa-miR-586	hsa-miR-3121-5p
						hsa-miR-6834-3p
						hsa-miR-508-5p
						hsa-miR-6796-3p
						hsa-miR-3145-5p

## Sheet: TPM of predicted miRNAs
	miRNA	D0	D11	D25	D80
OLIG2	hsa-miR-218-5p	16.6059	13.7087	1054.62	1074.27
NKX2.1	hsa-let-7f-5p	31.3764	4.59905	65.1481	8010.58
	hsa-miR-1244	NA	0.0884433	NA	NA
	hsa-miR-150-5p	5.06916	0.353773	0.243393	0.389483
	hsa-miR-203a-3p	20.0144	4.06839	13.1432	1.32424
	hsa-miR-5697	0.174799	NA	NA	NA
NKX6.2	hsa-miR-128-1-5p	8.82733	1.50354	13.8734	22.59
	hsa-miR-128-2-5p	NA	NA	NA	0.778967
	hsa-miR-149-3p	0.174799	NA	0.89244	0.93476
	hsa-miR-423-5p	106.889	18.3962	133.704	140.448
	hsa-miR-4728-5p	NA	0.0884433	NA	NA
	hsa-miR-6781-5p	NA	0.0884433	NA	NA
	hsa-miR-6825-5p	NA	NA	0.0811309	NA
	hsa-miR-6883-5p	NA	0.0884433	NA	NA
MASH1	hsa-let-7i-5p	3.84557	0.972876	9.33006	2246.46
	hsa-miR-130b-5p	36.1833	10.4363	201.205	119.338
	hsa-miR-4659a-3p	0.174799	0.0884433	0.243393	0.23369
	hsa-miR-4659b-3p	NA	NA	0.0811309	NA
	hsa-miR-4768-5p	1.04879	0.26533	0.243393	0.46738
	hsa-miR-4778-3p	0.174799	NA	0.162262	NA
	hsa-miR-513a-3p	NA	NA	NA	NA
	hsa-miR-513c-3p	NA	NA	NA	NA
	hsa-miR-627-3p	1.31099	0.442217	1.70375	3.19376
	hsa-miR-6817-3p	NA	NA	NA	0.0778967
	hsa-miR-6833-3p	NA	NA	0.0811309	0.0778967
	hsa-miR-6873-3p	0.0873993	NA	NA	NA
	hsa-miR-6875-3p	0.174799	NA	NA	NA
	hsa-miR-7110-3p	1.04879	4.95283	5.43577	0.545277
	hsa-miR-942-5p	4.10777	0.884433	3.97542	1.48004
LHX6	hsa-miR-1273f	0.699195	6.81014	1.86601	0.389483
	hsa-miR-218-1-3p	0.524396	0.176887	6.40934	10.1266
	hsa-miR-218-2-3p	0.0873993	NA	3.73202	3.97273
	hsa-miR-26b-5p	266.655	68.3667	731.558	950.807
	hsa-miR-335-5p	183.364	34.0507	785.51	930.554
	hsa-miR-3919	0.0873993	NA	NA	0.155793
	hsa-miR-5690	0.349597	0.0884433	0.486786	0.155793
	hsa-miR-892c-5p	NA	NA	0.0811309	NA
FOXG1	hsa-miR-1206	NA	NA	NA	NA
	hsa-miR-124-5p	3.23378	1.32665	28.5581	123.155
	hsa-miR-153-5p	10.2257	0.79599	3.81315	25.4722
	hsa-miR-26b-5p	266.655	68.3667	731.558	950.807
	hsa-miR-30a-5p	23345.6	7318.77	77115.8	90930.8
	hsa-miR-30b-5p	200.931	74.6462	810.579	1489.7
	hsa-miR-30c-5p	1208.21	248.703	4755.81	5842.88
	hsa-miR-30d-5p	23318.8	7311.7	77047.8	90816.3
	hsa-miR-30e-5p	23344.1	7317.71	77103.2	90887.1
	hsa-miR-376a-3p	1.13619	50.7665	586.901	715.17
	hsa-miR-376b-3p	1.13619	51.1202	592.012	723.582
	hsa-miR-4504	0.262198	0.0884433	NA	0.155793
	hsa-miR-4652-3p	0.0873993	NA	NA	NA
	hsa-miR-586	0.349597	NA	NA	0.0778967
	hsa-miR-590-3p	77.5232	8.22523	88.8384	93.1644
	hsa-miR-654-3p	5.06916	176.798	3120.05	3662.16
	hsa-miR-6853-3p	0.0873993	NA	NA	0.23369
PAX6	hsa-miR-10b-5p	130.487	7.07547	48.1918	75.404
	hsa-miR-140-5p	17.7421	3.44929	45.9201	71.5092
	hsa-miR-203a-3p	20.0144	4.06839	13.1432	1.32424
	hsa-miR-223-3p	0.174799	0.176887	NA	0.0778967
	hsa-miR-31-3p	16.7807	1.41509	9.16779	5.21908
	hsa-miR-3145-5p	0.174799	NA	0.324524	0.155793
	hsa-miR-3194-3p	NA	NA	NA	0.155793
	hsa-miR-365a-3p	32.6	7.78301	9.81684	13.6319
	hsa-miR-3929	0.611795	0.353773	0.811309	0.155793
	hsa-miR-4289	NA	NA	0.0811309	0.155793
	hsa-miR-4419b	0.0873993	0.176887	0.0811309	NA
	hsa-miR-4478	NA	0.0884433	0.0811309	NA
	hsa-miR-488-3p	1.39839	1.76887	72.8556	301.694
	hsa-miR-510-3p	NA	NA	0.0811309	0.0778967
	hsa-miR-599	0.0873993	NA	NA	0.93476
	hsa-miR-653-5p	35.3967	5.66037	16.2262	20.8763
	hsa-miR-6834-3p	NA	NA	NA	0.0778967
	hsa-miR-7-5p	16.5185	3.53773	98.8175	446.504
VGAT	hsa-miR-148b-3p	22430.4	5965.59	14734.9	16256.1
	hsa-miR-582-5p	6.20535	2.29953	15.496	119.26
TUBB3	hsa-miR-16-5p	3799.42	916.45	10658.9	6246.93
	hsa-miR-193b-3p	258.702	55.6308	55.3313	109.367
	hsa-miR-200c-3p	316.386	35.908	3.56976	2.49269
	hsa-miR-30a-5p	23345.6	7318.77	77115.8	90930.8
	hsa-miR-340-5p	1166.52	404.717	7602.13	11977.1
	hsa-miR-505-3p	42.1265	4.6875	51.2747	93.9434
	hsa-miR-92a-3p	8779.09	3009.11	17779.9	8532.03
